# Supplementary material for: White matter abnormalities in the Hdc knockout mouse, a model of tic and OCD pathophysiology
Source: Front Mol Neurosci. 2022 Nov 24;15:1037481. doi: 10.3389/fnmol.2022.1037481 (PMC9731796; doi:10.3389/fnmol.2022.1037481)
Supplement: Supplementary file 2 [file Table_1.XLSX]

## Sheet: Supplementary Table 2
geneID	count_hdc_het_dorsal_striatum_4b	count_hdc_het_dorsal_striatum_5b	count_hdc_het_dorsal_striatum_6b	count_hdc_het_hypothalamus_4f	count_hdc_het_hypothalamus_5f	count_hdc_het_hypothalamus_6f	count_hdc_het_motor_cortex_5d	count_hdc_het_motor_cortex_6d	count_hdc_het_ventral_striatum_4a	count_hdc_het_ventral_striatum_5a	count_hdc_het_ventral_striatum_6a	count_hdc_ko_dorsal_striatum_7b	count_hdc_ko_dorsal_striatum_8b	count_hdc_ko_hypothalamus_7f	count_hdc_ko_hypothalamus_8f	count_hdc_ko_motor_cortex_7d	count_hdc_ko_motor_cortex_8d	count_hdc_ko_ventral_striatum_7a	count_hdc_ko_ventral_striatum_8a	count_hdc_wt_dorsal_striatum_1b	count_hdc_wt_dorsal_striatum_2b	count_hdc_wt_hypothalamus_1f	count_hdc_wt_hypothalamus_2f	count_hdc_wt_hypothalamus_3f	count_hdc_wt_motor_cortex_2d	count_hdc_wt_ventral_striatum_1a	count_hdc_wt_ventral_striatum_2a	count_hdc_wt_ventral_striatum_3a
ENSMUSG00000000001	20.0989	15.5959	13.1962	23.2713	17.2197	19.0944	17.7596	15.9517	18.7684	21.1466	18.9333	15.9774	16.8896	24.8755	19.8057	15.9367	18.7658	17.5484	19.9393	9.67646	13.9885	21.2041	20.4201	17.4681	17.14	16.6905	16.7684	14.1594
ENSMUSG00000000028	0.994996	0.843019	0.719794	0.415558	1.04998	1.0608	1.10997	0.725079	0.592686	0.995132	1.67763	0.665724	1.02361	0.777359	0.455303	0.937454	1.6085	0.658064	0.80835	0.439839	0.971426	0.912004	1.22521	1.31011	1.38973	0	0.254067	0.505694
ENSMUSG00000000037	0.397998	0.632264	0.239931	0.831117	0.839987	0.848639	0.665983	0	0.592686	0.497566	1.43797	0.665724	0.255904	1.2956	0.227652	0.468727	0.536166	1.53548	0	0	0.38857	0.684003	0.816804	0.436702	0.463243	0.28289	0.762202	1.01139
ENSMUSG00000000056	39.9988	36.2498	43.6675	31.1669	23.7296	35.0064	35.7411	36.979	44.2539	33.8345	37.8666	48.5978	43.5036	20.2113	35.0584	36.092	35.6551	29.3935	39.8786	32.5481	37.497	30.3241	31.8554	31.8793	34.9749	37.3415	35.5694	27.8132
ENSMUSG00000000058	2.58699	1.47528	2.39931	6.0256	7.97988	5.51616	6.65983	7.25079	2.76587	2.73661	3.83459	4.88197	3.32675	6.47799	6.6019	6.32782	7.23825	2.19355	5.11955	1.97928	1.94285	9.12004	9.59745	5.45878	7.64352	1.41445	2.03254	2.02278
ENSMUSG00000000078	24.8749	16.6496	15.8355	40.3092	36.3295	39.6739	39.293	43.263	19.9537	18.9075	18.9333	21.9689	16.8896	37.0541	48.4898	47.8102	46.9146	12.5032	20.2088	9.89638	16.32	42.8642	57.7889	42.3601	47.0192	15.2761	18.801	16.4351
ENSMUSG00000000085	125.767	80.0868	88.2947	35.1147	44.3093	42.8563	41.291	53.8975	73.2954	55.9762	66.3864	97.8614	92.6371	53.3786	40.9773	61.4033	55.7613	71.5096	56.0456	80.0507	84.7083	40.1282	49.4167	44.1069	39.8389	69.3081	64.7871	74.337
ENSMUSG00000000088	4.17898	7.37642	10.7969	14.3368	13.4398	12.9418	10.4337	9.66772	8.69272	9.70254	11.9831	10.4297	12.0275	12.4377	10.472	14.0618	10.1872	8.33548	13.4725	8.13703	8.74283	15.5041	11.6395	9.8258	10.1914	5.9407	8.38422	11.3781
ENSMUSG00000000093	0.994996	0.632264	1.43959	1.0389	0.419994	0.848639	0.665983	0.725079	0.987809	0.995132	0	0.887632	1.02361	0.777359	1.36591	0.937454	1.34042	0.658064	1.88615	1.31952	1.36	0.684003	0.204201	1.31011	0.694865	0.565781	0	1.01139
ENSMUSG00000000094	0.596997	0.210755	0.239931	0.207779	0.209997	0.42432	0	0	0.592686	0.248783	0	0.443816	0.511807	0	0.455303	0.468727	0	0.219355	1.0778	0.439839	0.194285	0.456002	0.204201	0.655053	0.463243	1.41445	0	0.505694
ENSMUSG00000000120	3.97998	2.3183	3.11911	7.68783	6.29991	9.33503	0.443989	1.45016	6.51954	14.4294	10.0658	0.665724	11.0039	8.29183	6.82955	1.87491	0.80425	6.36129	32.334	2.63904	3.30285	12.0841	5.71763	10.4809	0.463243	4.24335	19.3091	6.82687
ENSMUSG00000000125	1.98999	1.47528	1.43959	5.40226	3.77994	9.54719	2.66393	0.966772	0.790247	2.23905	1.9173	2.44099	2.81494	4.66415	3.18712	0.703091	1.07233	1.31613	3.2334	0.659759	0.194285	8.20804	10.0059	6.33218	1.38973	1.13156	1.5244	3.03416
ENSMUSG00000000126	0.198999	0	0.239931	1.45445	2.09997	1.48512	9.10177	9.18433	0	0	0.239662	1.99717	0	1.2956	3.18712	8.20272	11.7957	0.219355	0	0.21992	0.777141	2.28001	3.47142	3.27527	7.18027	0.565781	0.254067	0
ENSMUSG00000000127	18.1089	14.7528	16.5553	20.3624	20.3697	20.7917	12.8757	16.1934	18.9659	17.4148	14.1401	16.4212	16.3778	24.6164	18.8951	18.7491	21.9828	16.8903	17.7837	14.2948	17.2914	19.8361	24.9125	17.2497	15.9819	23.7628	15.4981	19.4692
ENSMUSG00000000131	80.3956	82.4051	80.137	101.812	93.0286	96.3206	82.8039	84.8342	107.869	83.8399	104.972	77.6678	79.8419	104.166	96.5243	100.776	94.3653	88.4	94.577	67.0755	75.7712	106.02	95.7703	103.498	88.2479	101.841	84.0963	97.0932
ENSMUSG00000000134	23.8799	20.2325	22.3136	27.6346	32.5495	23.7619	27.5273	23.9276	22.9172	19.9026	20.3713	27.7385	23.799	28.244	26.6353	29.7642	27.8807	23.2516	24.52	22.4318	16.9028	27.1321	27.5671	30.7875	25.0151	24.0457	22.3579	23.7676
ENSMUSG00000000142	16.9149	15.8066	17.515	23.6868	19.3197	18.8822	17.5376	17.6436	15.0147	17.166	18.2143	15.0897	12.0275	22.8025	19.578	20.3896	16.8892	12.9419	13.742	14.2948	15.3485	21.6601	24.2999	23.8003	22.2357	16.4076	21.5957	14.4123
ENSMUSG00000000148	10.547	8.8517	9.35732	9.55784	8.18988	8.27423	7.10382	7.73418	7.11223	7.46349	8.62783	7.98868	8.70072	8.81007	6.82955	12.4213	9.11483	6.8	7.81405	5.71791	5.63427	9.12004	11.4353	10.4809	9.03325	7.07226	7.36795	10.3667
ENSMUSG00000000149	89.9476	73.5534	73.4189	104.513	90.0887	124.538	61.4925	68.8825	76.4564	74.6349	90.3526	75.4487	87.2631	111.94	81.9546	65.6218	60.3187	84.8903	104.547	57.8389	56.537	105.336	106.797	105.464	56.2841	93.0709	74.4417	98.3575
ENSMUSG00000000154	0	0	0	0.207779	0.629991	1.0608	0	0.483386	0.395124	0.746349	0.479324	0.221908	1.27952	0.25912	0	0.234364	0.268083	0.219355	0.5389	0	0	0	1.02101	0	0	0.565781	0.254067	0
ENSMUSG00000000167	1.19399	0.632264	0.479862	0.831117	1.04998	1.0608	0.665983	0.725079	0.395124	0	0	0	1.02361	0.777359	0.910607	0.234364	0.268083	0.219355	0	0.21992	0	0.456002	1.02101	0.436702	1.15811	0	0.508134	0.505694
ENSMUSG00000000168	28.2579	36.2498	35.2699	55.8926	47.4593	53.6764	39.737	48.5803	42.8709	43.2883	48.6514	37.0586	40.1769	61.6705	48.4898	45.7009	43.9656	41.0193	46.6149	26.8302	33.9999	49.4762	53.7049	56.7713	43.3133	37.0586	37.856	38.1799
ENSMUSG00000000171	14.5269	19.1787	17.275	24.3102	20.5797	19.7309	19.7575	18.127	18.1757	17.6636	16.0574	19.5279	18.9369	26.1711	19.1227	21.5614	16.8892	14.6968	23.7116	13.1952	18.4571	26.9041	21.2369	28.1673	20.846	18.3879	18.5469	26.0432
ENSMUSG00000000184	177.308	162.492	113.487	31.5824	35.0695	25.6713	83.9139	59.2148	47.2173	52.9908	41.2219	158.442	129.231	29.0214	34.3754	61.4033	68.6293	34.8774	37.723	118.977	154.457	29.4121	33.6932	30.7875	89.8692	37.6244	49.7972	25.5375
ENSMUSG00000000194	27.2629	21.497	25.6726	32.6213	35.9095	34.7942	27.3053	28.0364	26.4733	27.8637	29.4784	30.6233	29.6848	36.795	31.1883	37.0294	31.6338	26.5419	33.1424	20.6724	22.3428	38.9882	40.8402	39.3032	35.4381	26.3088	21.5957	26.8018
ENSMUSG00000000197	135.319	112.122	118.526	159.574	163.798	147.663	88.3538	84.8342	143.232	138.572	130.855	129.594	119.763	166.614	161.177	105.932	98.3865	129.2	130.683	100.723	125.314	170.773	174.184	166.602	95.6598	114.288	117.125	132.239
ENSMUSG00000000202	11.5419	9.90547	10.557	15.7912	13.4398	15.0633	12.4317	10.6345	6.91466	7.46349	10.0658	7.76678	7.67711	13.4742	11.1549	13.3587	13.9403	6.8	7.81405	4.61831	10.4914	13.4521	11.2311	10.6992	6.71703	7.07226	8.63829	4.80409
ENSMUSG00000000214	4.77598	4.00434	4.31876	46.5425	24.1496	57.7075	2.66393	1.45016	8.2976	8.70741	9.58648	3.10671	6.39759	66.5937	22.7652	1.17182	1.87658	5.92258	12.1253	2.1992	4.66284	43.3202	51.0503	18.5598	2.54784	7.63804	11.9412	4.2984
ENSMUSG00000000223	45.5708	45.3123	50.3855	39.2703	40.3194	36.4915	54.8326	60.4233	51.3661	44.2834	41.7012	50.1512	43.7595	41.4591	56.6853	79.4492	70.2378	44.9677	46.6149	39.8055	45.657	46.7402	35.9394	44.1069	66.2438	48.94	48.7809	36.6628
ENSMUSG00000000247	23.6809	18.1249	18.4747	5.40226	5.87991	7.00128	38.183	41.8129	14.6196	9.45376	16.5367	16.4212	16.1219	6.99623	13.8868	53.6693	48.255	16.2322	8.6224	20.2326	16.5142	7.06803	7.35124	8.73405	43.0816	17.5392	15.244	13.9066
ENSMUSG00000000253	18.3079	18.7572	18.7146	8.72673	13.2298	7.4256	9.32377	8.45926	16.2001	15.6733	12.7021	15.7555	19.4487	11.9195	11.1549	7.49963	13.4042	13.6	9.7002	15.3944	25.2571	12.7681	8.78065	14.4112	9.49649	16.6905	13.7196	7.83825
ENSMUSG00000000263	0.198999	0.210755	1.67952	57.9704	59.0091	53.2521	2.44194	1.69185	3.95124	5.22444	7.90884	0.221908	1.79133	55.7107	50.311	3.28109	2.14467	1.75484	8.35295	0	0.194285	49.7042	65.3443	49.5657	1.15811	0.565781	2.03254	1.51708
ENSMUSG00000000266	32.6359	32.8777	33.1105	55.477	66.989	46.463	26.4173	27.7947	41.488	41.0492	41.2219	33.2862	39.1533	55.9698	46.8963	24.1394	26.2722	46.7226	50.3872	30.7887	35.9428	50.6162	55.9511	57.4264	25.0151	38.756	40.1426	48.2938
ENSMUSG00000000275	3.97998	3.58283	2.39931	6.64893	10.0798	6.78912	3.9959	3.3837	7.11223	2.73661	5.99155	6.65724	5.62988	8.81007	6.1466	3.74982	4.55741	5.70322	8.6224	3.95855	4.07999	7.98004	6.73864	6.33218	3.2427	7.07226	5.33541	6.06833
ENSMUSG00000000276	33.6309	38.3574	39.3487	45.9192	43.4693	49.4332	50.8367	50.7555	49.7856	41.0492	36.6683	45.2692	39.4092	56.2289	48.4898	60.2314	57.1017	40.8	45.2676	34.9672	38.4685	51.3002	50.2335	57.4264	57.2106	38.756	38.6182	41.214
ENSMUSG00000000278	7.95996	9.48396	5.27849	16.2068	13.6498	15.912	6.21584	8.94264	7.50735	13.6831	11.2641	5.76961	7.1653	17.8793	17.0739	11.7182	12.3318	8.33548	14.5503	6.15775	5.43998	20.0641	18.7865	19.2149	7.18027	10.1841	6.09761	12.3895
ENSMUSG00000000282	30.0489	22.9723	18.2348	35.5302	38.8494	35.6429	35.2971	33.1119	30.227	27.8637	31.3957	27.2947	22.2636	43.5321	39.1561	36.5607	37.5317	25.6645	38.5314	10.996	24.6742	37.6202	33.8974	38.8665	34.0484	26.0259	23.6283	30.8473
ENSMUSG00000000290	3.18399	2.95057	4.31876	2.70113	2.09997	4.03104	2.66393	1.69185	5.33417	3.73175	5.27256	4.66007	7.67711	3.36855	2.95947	4.92163	2.14467	3.72903	4.3112	3.73863	1.94285	2.96401	2.45041	3.27527	1.62135	5.37492	4.31914	2.02278
ENSMUSG00000000295	13.1339	13.9098	11.9966	20.7779	20.5797	17.3971	14.2076	11.1179	14.8171	16.1709	19.4126	11.0954	14.0747	20.7296	22.0822	12.1869	11.7957	18.6452	21.556	11.6557	12.6285	23.4841	19.8075	19.87	13.4341	17.8221	21.3416	23.0091
ENSMUSG00000000296	41.7898	38.9896	46.7866	31.7902	29.1896	27.5808	11.3217	11.843	30.0294	22.1417	26.6025	44.8254	49.9012	34.4629	25.2693	17.5773	15.5488	21.9355	22.3644	43.1042	38.4685	31.4641	33.8974	31.4426	14.8238	25.1772	28.7096	26.5489
ENSMUSG00000000301	0.397998	0.843019	0.959725	1.0389	1.67997	1.90944	1.10997	0.241693	0.395124	0.995132	1.19831	0.221908	0	1.2956	2.04887	1.40618	2.41275	1.53548	2.1556	0.659759	0.582855	1.14001	2.24621	1.09176	0.926487	0	0.254067	0.252847
ENSMUSG00000000303	0.596997	0	0.479862	2.90891	0	1.27296	1.99795	0.241693	0.395124	0.995132	0.958648	0.887632	0.255904	7.77359	5.91894	2.578	0.268083	0	1.0778	0.439839	0	0	6.12603	4.36702	0.231622	0.28289	0.254067	0.252847
ENSMUSG00000000305	37.6108	29.7164	32.1508	65.4505	75.8089	61.5264	20.4235	15.4684	77.6418	77.8691	73.5762	17.3088	28.1494	73.8491	51.6769	25.0769	19.0339	60.3225	95.3853	17.8135	27.1999	64.2963	65.9569	69.8724	16.6768	61.953	75.712	64.476
ENSMUSG00000000308	51.5408	56.9038	61.6623	88.3062	89.4587	95.2598	79.03	65.4988	76.654	70.6544	68.3037	73.6734	68.0704	103.907	83.3205	85.7771	88.7355	73.7032	92.4214	38.7059	48.5713	100.548	91.2779	101.097	81.7625	71.8541	65.8034	56.6377
ENSMUSG00000000317	4.17898	2.3183	2.87917	2.07779	1.46998	1.90944	1.99795	2.41693	2.17318	2.23905	1.67763	1.33145	1.79133	1.2956	2.04887	2.34364	1.07233	1.53548	1.34725	0.879678	1.94285	2.50801	2.24621	1.74681	2.31622	0.848671	2.03254	1.76993
ENSMUSG00000000320	0.795996	0	0.719794	0.831117	0.629991	1.0608	0.665983	1.20847	0.592686	0.248783	0.479324	1.33145	0.511807	1.03648	0.682955	1.17182	0.80425	0.219355	0.5389	0.21992	0.38857	0.456002	1.02101	1.96516	0.463243	1.41445	1.01627	0.252847
ENSMUSG00000000339	12.1389	8.21944	5.75835	11.6356	9.86985	12.0931	12.8757	10.3928	12.2488	9.95132	9.82614	9.98586	12.2834	12.6969	15.4803	14.7649	14.4765	10.0903	15.0892	8.57686	7.77141	10.944	10.8227	10.4809	11.1178	10.1841	9.90862	9.10249
ENSMUSG00000000340	12.7359	11.3808	16.0754	20.5701	19.9497	19.0944	13.0977	12.568	18.7684	19.9026	17.9746	16.6431	18.4251	15.5472	14.3421	14.9993	12.5999	16.4516	19.131	12.0956	12.6285	15.7321	18.5823	15.0662	13.2024	14.1445	13.9737	17.4464
ENSMUSG00000000346	50.5458	64.9125	56.3838	60.6715	68.459	64.0723	61.4925	70.8161	58.0832	55.9762	67.1053	58.8056	62.1846	69.444	49.6281	62.3407	59.5145	55.2774	64.668	49.0421	51.097	74.7843	67.999	74.6761	59.99	66.7621	58.4355	71.8085
ENSMUSG00000000355	7.16397	6.95491	7.43787	7.06449	9.02986	7.4256	6.21584	8.70095	5.92686	8.45862	5.27256	6.65724	6.9094	9.06919	8.19546	7.96836	6.16591	8.99354	7.27515	5.71791	5.43998	5.70003	8.98485	7.20559	5.79054	5.9407	6.35168	7.07971
ENSMUSG00000000365	1.79099	0.843019	0.479862	0.415558	1.25998	0.21216	0.443989	0.725079	0	0.497566	0.718986	0.443816	0.255904	0.25912	0	0.468727	1.07233	0.877419	0.5389	0.659759	0.38857	0.228001	1.02101	0.436702	0.694865	0	0.762202	0
ENSMUSG00000000374	96.9126	80.9298	76.538	97.2407	93.0286	101.837	85.4678	94.502	84.9516	79.6106	81.4851	85.8784	84.96	109.348	94.2478	99.3701	93.8291	74.5806	93.2297	65.756	72.8569	106.248	109.86	105.464	95.6598	81.7553	73.9336	81.4167
ENSMUSG00000000378	18.9049	14.7528	14.1559	6.85671	7.97988	11.0323	6.88183	7.49248	11.4586	10.2001	10.5451	19.0841	15.866	6.73711	6.82955	9.84327	5.62975	9.87096	6.73625	18.4732	16.9028	10.032	13.0689	8.07899	7.64352	11.0327	9.40049	9.35534
ENSMUSG00000000384	17.3129	11.5915	13.4361	15.7912	15.7498	18.2457	12.8757	16.4351	19.3611	13.1855	16.5367	16.1993	16.1219	14.5107	14.7974	16.4054	15.2807	13.1613	15.0892	11.8757	12.6285	19.8361	16.5403	17.0314	18.993	13.8616	14.7359	13.148
ENSMUSG00000000392	0.596997	0	0	0.207779	0	0.21216	2.66393	1.20847	0	0.497566	0	0.443816	0.767711	0.518239	0.682955	1.40618	1.87658	0	0.5389	0	0.38857	0.228001	0.612603	0	1.38973	0	0	0
ENSMUSG00000000399	51.7398	49.1059	55.1842	68.7749	50.1892	78.7113	54.3886	48.3386	66.3808	53.2396	53.9239	53.2579	55.5311	69.7032	66.9296	56.2473	53.6166	58.3484	72.7515	34.3075	56.1484	56.3163	69.8368	70.9641	54.1995	52.6176	54.1163	55.6263
ENSMUSG00000000402	1.19399	1.89679	1.43959	4.57114	5.45992	3.1824	1.10997	0.966772	2.5683	3.48296	2.39662	1.77526	0.767711	3.10944	3.41478	1.87491	1.07233	1.97419	2.42505	1.31952	2.13714	4.56002	4.49242	6.11383	0.926487	1.69734	3.04881	1.01139
ENSMUSG00000000409	1.79099	1.47528	0.959725	2.70113	1.46998	0.848639	0.221994	0.241693	2.37074	1.74148	2.87594	0.443816	0.511807	0.777359	0.682955	0	0.80425	1.53548	0.80835	0.659759	1.55428	2.05201	1.22521	0.436702	0.231622	1.69734	2.03254	1.76993
ENSMUSG00000000416	204.372	147.95	126.684	45.5036	41.3694	54.9494	84.1359	73.9581	95.0272	77.6203	80.5264	145.793	144.586	35.7585	49.4004	101.011	86.3228	98.2709	69.5181	130.412	151.348	38.5322	55.1343	44.9803	77.8249	106.367	97.0537	71.3028
ENSMUSG00000000420	12.1389	11.5915	16.0754	21.4013	21.8397	16.1241	14.8736	14.7433	15.4098	11.9416	13.4211	14.2021	19.7046	22.0252	20.4887	12.89	18.4977	15.3548	13.742	10.7761	8.93712	24.1681	18.3781	24.4553	17.3716	13.013	14.99	19.4692
ENSMUSG00000000439	24.0789	19.1787	20.3941	17.869	19.7397	19.943	15.0956	17.8853	18.7684	19.4051	21.3299	19.0841	20.9841	20.2113	17.3015	16.6398	17.6935	18.4258	20.4782	19.7928	16.9028	21.6601	19.1949	17.6864	16.4451	20.0852	20.0713	20.9863
ENSMUSG00000000440	1.59199	0.42151	0.719794	0.623338	0.419994	0.848639	6.88183	6.7674	1.77806	1.24392	0.718986	1.10954	0.767711	0.518239	1.36591	7.03091	4.55741	1.31613	2.42505	0.21992	0.777141	0.912004	1.02101	0.655053	4.40081	1.41445	0.508134	2.78132
ENSMUSG00000000441	46.9638	37.0928	35.2699	35.9458	34.8595	41.159	39.071	36.7373	43.4636	40.5516	39.0649	40.3872	45.039	44.3094	36.4243	40.0762	48.7911	33.5613	44.7287	31.2286	38.4685	39.4442	42.2696	38.6482	39.6073	42.9993	42.1752	39.9498
ENSMUSG00000000489	4.97498	3.58283	8.15766	4.36336	4.61993	3.39456	6.43784	7.49248	3.55611	6.46836	3.59493	8.4325	5.88578	4.14591	4.55303	11.0151	7.77441	4.16774	6.19735	4.17847	7.57712	5.01602	3.47142	6.55053	7.87514	6.50648	4.31914	5.81548
ENSMUSG00000000530	51.5408	49.3166	47.9862	15.999	11.9698	19.0944	14.4296	12.3263	14.2245	12.9367	17.735	94.7547	66.0231	17.1019	18.6674	24.8425	16.6212	13.1613	17.7837	80.2707	57.5084	11.8561	21.2369	14.1928	15.287	14.7103	16.7684	12.6423
ENSMUSG00000000531	17.5119	16.4389	15.8355	2.07779	2.72996	2.33376	9.98975	11.3596	12.4464	10.2001	9.58648	15.3116	12.2834	3.10944	3.41478	13.5931	10.4552	9.2129	10.2391	9.89638	15.7371	1.36801	2.85881	1.74681	9.03325	14.1445	13.4656	5.81548
ENSMUSG00000000532	59.6997	54.7962	57.1036	52.3604	52.9192	51.1305	62.1584	69.6076	56.8978	48.7615	53.205	63.6876	60.1374	57.0063	50.994	74.762	84.1781	44.7484	56.3151	53.8803	52.2627	61.7883	61.6687	60.0466	72.7292	57.9925	52.3379	50.3165
ENSMUSG00000000538	208.551	206.54	232.733	301.072	286.226	323.119	319.006	344.654	246.952	237.09	245.653	235.444	226.987	337.374	305.736	395.137	357.087	209.922	299.898	158.562	200.502	310.537	308.139	321.85	303.656	231.404	212.4	255.123
ENSMUSG00000000552	21.6909	20.0217	23.9931	30.9591	30.8695	39.4617	26.6393	26.5862	20.3489	22.3905	23.7265	20.6374	31.7321	38.8679	27.0906	33.514	31.9019	16.4516	36.9147	23.7513	19.2342	34.2002	35.9394	35.1545	26.4049	14.4274	22.3579	26.2961
ENSMUSG00000000555	21.0939	16.0174	19.6744	1.24668	1.46998	1.0608	2.21994	1.20847	5.33417	1.74148	4.31391	23.3003	15.6101	2.33208	1.59356	2.10927	1.6085	5.04516	2.96395	26.3904	23.7028	0.456002	0.612603	1.96516	1.62135	3.96046	5.84355	2.52847
ENSMUSG00000000560	31.2429	39.6219	38.6289	39.2703	48.5093	34.3699	28.8593	26.1028	55.7124	55.7274	50.329	66.5724	35.8265	57.0063	31.4159	44.0603	31.6338	85.9871	50.6566	43.5441	43.7142	41.2682	38.1856	71.1825	25.0151	57.4267	55.3867	90.772
ENSMUSG00000000561	16.5169	13.9098	12.4764	28.8813	20.9997	21.4281	15.7616	16.9185	18.1757	20.1514	19.173	21.3032	15.6101	24.6164	22.9928	15.2336	17.6935	16.0129	18.0532	11.6557	12.0457	19.1521	20.2159	24.4553	16.2135	17.5392	16.5144	18.4578
ENSMUSG00000000562	0.994996	0.42151	1.67952	0.623338	0.629991	0.848639	1.10997	1.93354	1.77806	2.23905	2.63628	0.665724	1.53542	0.518239	1.59356	1.17182	0.268083	1.97419	1.0778	0.21992	0.777141	1.36801	0.408402	0.655053	0.694865	2.26312	0.508134	0.758541
ENSMUSG00000000563	37.2128	26.1336	38.1491	36.3614	47.0393	50.7062	34.6311	32.3869	32.5977	28.8588	32.594	36.3929	37.3619	49.751	38.4731	24.6082	36.1912	29.6129	30.9868	29.9091	29.1428	49.0202	53.2965	56.7713	36.133	35.0784	29.7259	36.1571
ENSMUSG00000000567	63.2817	29.7164	40.5484	59.4249	66.989	51.767	33.0772	37.2207	44.8465	42.5419	47.6927	39.9434	36.5942	57.5245	49.6281	43.5916	41.0167	36.4129	40.4175	33.4278	30.6971	56.7723	57.3805	59.8282	41.2287	39.8875	36.0775	39.9498
ENSMUSG00000000568	53.3318	57.7468	57.1036	65.2427	63.4191	59.6169	50.6147	46.8884	70.1345	66.4251	61.8328	56.8084	45.2949	63.7434	59.8724	45.4665	49.8635	56.1548	57.3929	43.1042	47.017	68.1723	61.4645	73.8027	48.1773	69.0252	58.9436	57.3963
ENSMUSG00000000581	28.6559	20.4432	23.7532	33.0369	39.2694	27.5808	17.9815	16.1934	26.2757	21.6441	21.5696	21.5251	20.7282	37.3132	28.0012	15.2336	15.5488	24.5677	25.3283	18.6932	22.1485	45.1442	36.1436	36.0279	13.4341	27.4404	23.8823	30.0888
ENSMUSG00000000594	73.6297	57.9576	60.4627	98.9029	91.9786	93.3503	59.9385	72.0245	66.1832	72.8934	69.9813	53.2579	71.3971	96.3925	85.1417	74.5276	63.2676	60.5419	79.7572	47.7226	46.4341	95.9884	100.059	108.521	64.3908	68.7423	55.8948	69.5329
ENSMUSG00000000600	19.8999	19.8109	21.3539	19.1157	22.2597	19.7309	15.5396	19.3354	19.1635	18.9075	14.859	22.1908	22.2636	24.8755	20.261	13.8274	19.0339	22.8129	19.9393	16.2741	18.0685	21.8881	21.6453	27.2939	18.993	20.0852	18.0388	24.779
ENSMUSG00000000605	103.878	77.9793	75.0985	95.994	86.5187	111.808	116.769	110.937	92.8541	90.557	86.7576	99.4147	92.3812	95.6151	108.135	123.51	123.586	82.4774	99.4271	57.8389	68.1941	91.2004	108.431	103.062	110.02	82.0382	83.08	75.6012
ENSMUSG00000000627	15.9199	11.3808	10.0771	20.9857	18.2697	16.1241	19.5355	19.5771	15.2123	13.4343	18.2143	16.6431	11.7716	23.0616	29.1394	28.1236	19.8382	13.8193	15.0892	10.996	13.2114	26.2201	23.6873	25.5471	20.3827	14.1445	17.5306	13.148
ENSMUSG00000000628	1.59199	1.47528	1.67952	1.45445	2.30997	1.69728	1.10997	1.69185	2.37074	2.23905	1.67763	2.21908	1.79133	1.55472	1.36591	2.34364	0.80425	1.97419	2.6945	1.97928	1.94285	2.05201	1.83781	3.05692	0.694865	1.13156	2.28661	1.01139
ENSMUSG00000000631	94.1266	86.1987	92.1336	81.865	67.409	76.1654	99.8975	110.212	83.7662	74.8837	72.3779	94.5328	92.893	66.5937	78.7675	130.775	106.697	78.7483	81.3739	72.3536	94.8111	89.1484	85.356	86.6854	108.862	83.1698	83.3341	67.0044
ENSMUSG00000000632	574.709	529.416	515.852	105.552	107.728	109.899	124.983	122.78	338.423	312.223	320.428	488.641	491.335	112.717	108.362	122.572	118.493	395.058	270.258	482.504	491.736	95.7604	109.656	108.739	139.436	335.791	347.31	287.487
ENSMUSG00000000682	1.59199	1.26453	1.67952	1.24668	0.629991	0.63648	1.10997	0.241693	1.18537	2.48783	1.43797	0.887632	1.02361	1.55472	2.04887	1.87491	0.536166	1.97419	1.34725	0.659759	0.38857	0.228001	1.22521	0.655053	0	0.565781	1.77847	1.01139
ENSMUSG00000000693	3.78098	1.68604	1.67952	1.66223	4.61993	3.60672	1.10997	3.86709	3.35855	4.22931	1.67763	2.44099	2.04723	2.33208	3.64243	3.28109	2.41275	2.63226	2.96395	0.659759	2.13714	2.28001	2.65461	2.83856	2.54784	3.96046	1.5244	3.03416
ENSMUSG00000000708	17.7109	15.1743	15.1157	19.1157	12.8098	17.8214	12.2097	8.70095	19.1635	14.1806	17.016	13.9802	23.0313	20.2113	14.3421	12.6556	10.4552	20.1806	18.8615	12.5354	14.3771	18.4681	17.1529	15.2846	12.9708	18.6708	14.2278	19.7221
ENSMUSG00000000711	32.6359	29.9272	34.0702	40.3092	40.5294	44.5536	33.5212	35.2872	36.7465	30.6003	40.5029	37.7243	34.547	49.2327	47.5792	39.1387	36.9955	27.4193	43.6509	21.3322	32.8342	48.1082	48.8041	46.0721	34.7433	35.3613	34.2991	28.066
ENSMUSG00000000732	2.58699	1.89679	3.11911	5.19448	5.87991	5.72832	0.665983	1.69185	4.74148	2.23905	4.31391	2.44099	4.35036	5.44151	2.95947	2.34364	2.41275	3.29032	5.9279	0	2.13714	5.47202	5.71763	3.27527	0.926487	3.67757	3.55694	3.53986
ENSMUSG00000000738	5.57198	9.27321	8.87745	12.6745	8.60987	10.3958	11.7657	15.2267	11.6561	8.70741	8.62783	9.09822	8.18892	12.6969	10.6996	12.4213	12.0637	8.77419	12.3947	7.25735	9.71426	13.2241	14.2941	9.8258	15.5187	12.7301	12.4493	13.6537
ENSMUSG00000000740	8.75596	6.32264	5.99828	9.14229	12.8098	6.57696	6.88183	6.04233	8.2976	7.46349	7.18986	5.5477	3.83855	10.1057	7.96781	7.96836	7.50633	9.2129	9.7002	3.95855	4.07999	11.1721	7.55544	12.2277	4.86406	6.22359	7.87608	10.3667
ENSMUSG00000000743	23.0839	26.9766	31.1911	24.3102	25.6196	22.7011	25.7514	30.2116	27.2635	29.6052	29.7181	28.6261	28.6612	30.317	28.6841	33.0453	27.8807	26.3226	26.6756	20.4525	27.7828	28.5001	24.2999	27.9489	28.9527	29.9864	28.2015	18.9635
ENSMUSG00000000751	17.1139	16.0174	14.8757	25.7646	23.5196	28.0051	17.7596	15.4684	18.9659	18.4099	19.8919	18.1964	19.9605	27.4667	19.8057	16.8742	15.2807	18.6452	23.1727	10.5561	11.6571	29.4121	27.3629	27.2939	15.5187	20.651	17.2766	20.2278
ENSMUSG00000000753	2.58699	2.3183	3.35904	6.85671	7.76988	8.06207	2.21994	1.45016	4.54392	2.9854	4.55358	4.66007	4.09446	7.77359	6.82955	4.68727	2.68083	2.85161	8.6224	3.73863	2.52571	10.032	7.55544	7.42394	1.15811	2.26312	2.79474	3.53986
ENSMUSG00000000759	22.0889	21.497	23.7532	22.6479	23.9396	24.6105	19.7575	20.0605	24.8928	24.3807	24.4455	21.9689	19.9605	24.6164	31.1883	16.8742	14.2084	21.0581	24.2505	18.6932	17.4857	31.2361	28.3839	29.0407	19.4562	19.8023	28.2015	23.2619
ENSMUSG00000000766	28.6559	18.1249	10.557	39.6858	51.6592	38.6131	4.43989	3.86709	36.9441	33.5857	30.4371	18.8622	13.5629	44.0503	32.0989	5.85909	2.68083	42.3355	34.4896	13.8549	20.3999	42.4082	42.2696	52.6226	4.40081	33.6639	29.9799	42.7311
ENSMUSG00000000776	5.96997	4.63661	3.8389	5.19448	10.4998	5.94048	9.76775	7.73418	7.11223	6.21958	5.99155	7.98868	7.42121	8.29183	6.6019	7.03091	5.09358	5.92258	7.0057	5.71791	6.60569	8.89204	8.57644	10.2625	6.25379	5.37492	7.36795	5.56263
ENSMUSG00000000782	16.5169	13.2776	13.916	1.45445	2.72996	2.33376	3.10792	3.3837	6.12442	6.71714	8.14851	13.7583	11.0039	3.36855	2.73182	5.39036	2.14467	5.04516	5.9279	9.89638	16.5142	2.50801	3.67562	4.14867	3.2427	5.37492	9.90862	5.81548
ENSMUSG00000000787	72.2367	72.2889	77.7377	121.343	108.778	102.473	93.2377	98.8524	94.237	83.8399	89.1542	79.2211	80.3537	102.87	115.647	98.6671	99.727	88.8387	86.4935	65.0962	70.7198	100.548	111.29	123.15	96.123	87.9789	79.0149	82.4281
ENSMUSG00000000792	2.78599	2.73981	3.35904	18.7001	24.5696	23.1254	14.8736	14.5016	8.69272	7.46349	9.34682	2.44099	4.35036	19.434	24.3587	18.9834	20.6424	6.8	20.2088	1.75936	3.30285	23.0281	20.4201	26.8572	14.1289	4.80914	7.62202	11.631
ENSMUSG00000000794	40.5958	27.1874	27.5921	36.9847	35.4895	37.5523	7.7698	9.90941	40.1051	32.5906	33.5527	24.8537	30.1966	38.6088	23.2205	7.26527	11.5276	38.1677	30.9868	19.5728	27.7828	30.5521	34.1016	31.4426	7.4119	39.6046	32.7747	34.3872
ENSMUSG00000000804	94.9226	102.216	99.3315	146.9	162.748	147.451	184.921	169.427	110.832	97.2742	103.294	107.847	102.617	152.362	138.64	180.226	176.399	90.5935	116.402	82.03	100.251	142.501	149.679	159.615	178.58	100.992	104.168	106.449
ENSMUSG00000000805	3.78098	5.05811	6.23821	8.31117	6.08991	10.3958	12.2097	15.71	4.1488	5.72201	6.23121	4.43816	7.1653	5.44151	8.87842	17.5773	16.085	4.8258	7.5446	4.83823	5.43998	10.032	5.30923	7.64229	9.26487	7.63804	7.11388	3.28701
ENSMUSG00000000811	1.79099	0.843019	2.15938	7.27227	4.40993	6.15264	1.99795	3.6254	2.76587	1.24392	2.39662	1.55336	1.27952	4.66415	6.1466	2.81236	1.6085	1.97419	3.50285	1.53944	0.38857	7.98004	8.37224	7.86064	2.31622	1.98023	2.03254	2.52847
ENSMUSG00000000823	37.4118	29.9272	31.6709	20.9857	28.3496	24.1862	27.9713	31.6618	36.3514	29.3564	35.47	41.9406	29.6848	31.3535	25.0417	31.4047	33.7785	34.8774	28.0228	35.8469	36.5256	28.2721	27.1587	33.8444	28.7211	40.1704	34.8072	38.9384
ENSMUSG00000000826	297.305	244.054	244.01	359.25	338.935	353.883	327.886	333.053	291.799	294.31	288.793	301.573	252.577	353.957	368.113	379.2	345.559	255.987	339.238	208.924	241.691	326.041	381.243	401.984	340.021	249.792	251.018	251.33
ENSMUSG00000000827	30.6459	21.7077	23.5133	31.7902	29.3996	37.7645	23.5314	30.695	29.0416	29.1076	31.1561	26.8509	26.614	31.8717	31.4159	26.9518	25.4679	23.2516	33.4118	18.9131	24.8685	36.7082	39.615	43.6702	27.0997	30.835	25.6608	27.8132
ENSMUSG00000000838	18.5069	22.5508	21.5938	28.258	27.2996	22.0646	32.6332	36.7373	21.3367	23.1368	21.0903	31.0671	26.3581	24.3572	25.2693	38.67	40.2125	24.5677	17.7837	19.133	23.7028	21.8881	24.0957	32.0976	39.6073	21.2168	21.8498	23.5148
ENSMUSG00000000861	59.8987	50.5811	47.2664	16.6223	19.3197	14.4269	84.8019	77.8251	72.5052	49.5078	64.7087	48.3759	46.0627	17.8793	28.2288	101.714	93.0249	64.7096	53.89	41.3449	48.9599	20.0641	15.3151	17.2497	90.3325	69.0252	55.8948	58.6605
ENSMUSG00000000876	21.0939	16.2281	14.8757	21.609	18.4797	21.4281	14.2076	17.8853	14.8171	16.9172	19.4126	17.7526	21.7518	16.8428	19.578	20.1553	13.9403	16.8903	19.131	13.8549	16.1257	19.1521	18.9907	19.6516	13.6657	16.9734	14.2278	16.6879
ENSMUSG00000000881	98.7036	110.225	104.61	75.2161	82.7388	76.1654	130.533	124.472	101.547	94.7864	98.2614	122.271	94.1725	80.068	71.4826	163.82	136.722	93.2258	94.0381	79.8308	104.525	84.1324	71.062	89.7423	122.296	104.104	93.2427	83.6923
ENSMUSG00000000884	0.994996	1.26453	0.959725	1.24668	1.04998	1.27296	0.443989	1.45016	1.18537	0.497566	1.19831	1.10954	1.27952	1.2956	1.13826	2.34364	0.80425	0.877419	1.6167	0.439839	1.16571	0.684003	1.22521	1.09176	0.463243	0.565781	0.762202	0.505694
ENSMUSG00000000901	0.795996	1.26453	0.479862	1.45445	2.09997	0.63648	0.887978	0.966772	1.18537	0.248783	1.19831	0.665724	0.511807	1.55472	2.95947	1.87491	0.268083	0.658064	2.96395	0.879678	0.194285	1.59601	1.63361	1.96516	0.231622	1.13156	0.762202	1.26423
ENSMUSG00000000902	25.4719	26.5551	28.0719	28.4658	29.6096	25.6713	24.4194	22.4775	32.9928	26.371	28.5198	26.8509	25.0786	31.3535	27.3182	29.9985	25.4679	28.2968	30.1784	27.7099	29.7256	45.1442	27.5671	36.2463	24.5519	33.0982	31.5043	30.8473
ENSMUSG00000000915	21.6909	20.654	19.4344	25.9724	20.7897	25.6713	27.5273	24.411	20.1513	23.1368	22.2886	26.407	26.614	25.6528	22.7652	34.9202	35.387	17.7677	27.2145	19.5728	21.7599	26.6761	24.9125	26.6388	33.8168	24.0457	23.3742	21.492
ENSMUSG00000000916	1.79099	1.68604	1.67952	1.87001	2.51996	1.27296	1.10997	0.725079	2.5683	2.48783	1.9173	1.55336	2.55904	2.07296	1.82121	2.34364	0.80425	2.19355	1.34725	0.879678	1.36	1.59601	1.42941	3.49362	2.54784	2.8289	1.01627	1.51708
ENSMUSG00000000934	3.97998	3.58283	3.11911	6.23338	6.7199	5.51616	3.55191	3.14201	5.33417	3.48296	4.79324	3.32862	2.04723	4.92327	6.6019	2.34364	2.41275	4.16774	4.04175	1.53944	2.71999	9.12004	6.33023	9.17075	3.01108	5.09203	2.54067	6.06833
ENSMUSG00000000948	181.885	107.906	101.011	172.041	148.258	200.703	182.479	163.626	129.996	117.674	106.889	148.456	120.275	167.132	194.187	189.834	183.101	91.4709	160.053	87.9678	102.388	177.841	221.15	177.301	183.676	103.538	107.47	88.7493
ENSMUSG00000000957	6.16897	3.79359	6.23821	11.6356	10.2898	11.0323	2.88593	4.35047	3.75368	3.48296	4.79324	4.66007	4.09446	10.6239	7.74016	4.92163	2.94892	3.94838	5.11955	3.07887	3.8857	15.5041	10.4143	8.07899	2.0846	4.24335	2.79474	5.05694
ENSMUSG00000000958	1.59199	0.42151	1.19966	2.28557	1.04998	1.0608	0.443989	0.483386	1.77806	0.746349	1.67763	1.10954	1.79133	1.03648	0.455303	1.17182	1.34042	1.75484	2.6945	1.75936	0.38857	1.59601	1.02101	1.74681	0.231622	1.98023	1.77847	2.02278
ENSMUSG00000000959	51.3418	43.6262	46.5466	50.4903	47.4593	45.6144	36.1851	40.6044	44.2539	46.2737	42.8995	35.0614	48.1099	46.3824	51.4493	51.0913	38.604	46.9419	52.5428	36.9465	34.1942	60.6483	55.9511	55.0245	43.7765	52.3347	54.1163	56.132
ENSMUSG00000000976	18.3079	12.2238	16.7952	15.7912	18.8997	15.2755	9.76775	10.6345	16.9903	15.9221	17.4953	14.8678	17.6574	18.1384	19.578	12.4213	15.5488	21.7161	18.3226	13.1952	16.5142	18.9241	21.8495	19.6516	10.6546	20.651	15.244	17.1936
ENSMUSG00000000983	0	0.42151	0.239931	0.831117	0.629991	0.63648	0.443989	0.966772	0.592686	0.497566	0.718986	1.10954	1.27952	0.518239	0.455303	0	1.07233	0.438709	1.34725	0.21992	0.194285	0.912004	1.02101	0.218351	0.694865	0.565781	0.508134	0
ENSMUSG00000001016	22.0889	17.4926	20.3941	27.4269	28.3496	21.6403	24.8634	24.1693	28.6465	20.8978	22.0489	32.3986	29.173	29.7988	22.7652	27.4205	24.3956	18.6452	21.0171	20.0127	20.0114	31.4641	27.9755	31.6609	25.0151	28.5719	22.1038	21.2391
ENSMUSG00000001017	45.9688	45.1015	37.9091	39.6858	36.1195	39.6739	36.6291	33.5953	41.8831	41.5468	36.189	39.0558	36.8501	35.7585	34.8307	42.8885	31.0977	36.8516	39.8786	26.6103	39.4399	47.4242	42.0654	46.5088	39.3757	38.1902	45.9862	37.927
ENSMUSG00000001018	35.0238	34.7745	33.5904	47.997	48.0893	49.0089	31.7452	36.4956	41.8831	36.3223	36.189	35.2834	41.9682	50.2692	52.5875	36.092	37.7997	41.6774	40.9564	23.5314	27.1999	45.6002	46.1494	45.6354	30.5741	36.4929	31.7584	47.7881
ENSMUSG00000001025	3.78098	3.58283	2.87917	3.11669	4.19994	3.1824	2.44194	0.966772	2.5683	2.23905	3.35527	3.10671	2.55904	3.10944	3.41478	5.156	0.80425	1.31613	1.34725	1.0996	1.36	3.19201	1.22521	2.83856	1.38973	0.28289	1.77847	1.51708
ENSMUSG00000001029	1.39299	0.632264	1.19966	1.45445	1.04998	1.0608	0.887978	0.966772	1.18537	0.746349	1.67763	0.887632	0.767711	1.2956	0.455303	1.87491	1.34042	0.438709	2.6945	0.879678	0.777141	1.14001	1.63361	1.52846	0.926487	1.41445	0.508134	0.505694
ENSMUSG00000001034	6.76597	5.05811	6.47814	6.85671	9.02986	7.00128	7.9918	9.66772	7.50735	5.97079	7.42952	6.87914	5.62988	8.81007	8.65077	11.7182	8.0425	6.36129	7.0057	3.29879	5.82855	8.66404	9.59745	11.791	9.26487	10.4669	5.84355	11.1253
ENSMUSG00000001036	72.0377	64.491	55.664	56.1004	53.9692	68.7398	57.7185	59.4565	67.9613	66.9226	68.064	63.4657	64.7436	58.0428	56.4576	62.5751	63.5357	62.0774	65.2069	49.262	59.6455	52.4402	59.8309	61.7934	54.6627	65.0648	56.4029	62.9589
ENSMUSG00000001039	4.77598	5.47962	5.03855	6.23338	6.7199	7.21344	4.88388	2.90032	5.72929	4.97566	4.31391	4.43816	5.88578	6.73711	5.69129	4.92163	4.28933	3.72903	5.65845	3.07887	4.46856	6.84003	8.37224	4.14867	4.86406	3.39468	7.36795	6.82687
ENSMUSG00000001052	98.7036	71.2351	82.5363	95.994	97.6485	94.199	80.362	87.0095	80.2101	74.6349	80.7661	77.6678	84.96	97.1698	99.9391	95.6203	93.0249	89.058	90.2658	63.7767	72.0798	97.5844	100.263	112.232	82.2257	73.5515	84.8585	88.7493
ENSMUSG00000001053	2.38799	1.68604	3.11911	1.24668	1.04998	0.21216	2.44194	3.14201	1.77806	3.48296	2.15696	2.66289	2.81494	1.2956	1.13826	1.87491	2.94892	1.75484	1.88615	1.53944	2.91428	1.14001	2.04201	1.09176	4.40081	3.11179	0.762202	3.53986
ENSMUSG00000001054	21.8899	22.9723	19.6744	12.4668	8.81987	13.3661	18.4255	13.5348	17.583	18.9075	14.1401	28.6261	18.681	12.956	12.9761	21.5614	13.9403	18.8645	14.2809	17.8135	20.2057	14.8201	11.2311	12.8827	18.993	16.4076	15.7522	13.9066
ENSMUSG00000001056	15.1239	8.8517	11.0368	3.32447	2.93996	5.304	4.88388	7.73418	10.0757	8.70741	10.3055	14.8678	11.2598	6.73711	6.82955	9.84327	6.70208	8.77419	10.5086	9.0167	11.4628	7.29603	5.51343	7.42394	7.87514	9.05249	8.63829	9.10249
ENSMUSG00000001062	26.0689	18.5464	22.7935	19.3235	19.5297	23.1254	27.7493	22.4775	27.2635	20.4002	21.0903	25.2975	23.0313	21.5069	22.5375	35.6233	26.0041	16.4516	28.0228	17.3736	24.0914	19.3801	24.0957	25.9838	28.7211	24.3286	24.3905	23.7676
ENSMUSG00000001065	6.36797	4.2151	4.07883	7.27227	5.66992	3.60672	3.9959	1.69185	4.93905	5.47323	4.55358	4.88197	6.14169	6.73711	9.56137	5.62473	4.28933	3.07097	6.73625	2.41912	6.60569	7.98004	5.10503	6.33218	4.63243	7.35515	5.58948	6.82687
ENSMUSG00000001082	3.78098	4.84736	3.8389	4.15558	3.14995	3.39456	2.66393	5.80063	4.74148	3.48296	7.66918	4.66007	2.30313	3.36855	5.46364	8.20272	4.8255	3.07097	5.9279	3.73863	4.07999	5.47202	5.30923	6.98724	6.02217	4.80914	3.81101	5.05694
ENSMUSG00000001089	56.5157	66.177	70.0599	103.474	94.2886	108.414	145.184	127.856	75.6662	80.6057	64.7087	71.2324	81.3774	91.2101	107.224	141.556	131.361	62.5161	83.5295	62.897	60.0341	89.1484	109.656	97.3846	147.543	58.2754	62.7546	67.2573
ENSMUSG00000001098	13.1339	6.74415	9.59725	9.76562	13.6498	10.3958	7.7698	6.28402	8.89028	9.45376	9.82614	9.76395	6.65349	12.6969	13.6591	14.9993	9.91908	7.67742	11.8558	5.93783	6.99427	13.4521	12.8647	14.6295	11.8127	14.9932	12.1952	6.82687
ENSMUSG00000001100	24.0789	19.6002	22.3136	29.9202	26.8796	33.3091	38.849	27.3113	26.0782	24.8783	21.3299	25.7413	22.2636	40.9409	30.9606	36.3264	30.2934	23.2516	28.5617	17.8135	19.2342	37.1642	26.9545	34.9362	38.9125	22.3483	28.4555	23.7676
ENSMUSG00000001103	0	0	0	0	0	0.21216	2.88593	1.45016	0.395124	0	0	0.887632	0.511807	0.25912	0.227652	0.468727	1.87658	0.219355	0.26945	0	0.194285	0.456002	0	0	3.70595	0	0	0.252847
ENSMUSG00000001105	40.5958	32.8777	35.7497	39.4781	43.2594	39.8861	47.7288	41.3295	36.9441	31.5955	36.189	38.8339	41.4564	48.7145	46.6686	47.8102	47.9869	39.2645	39.0703	28.1497	35.3599	41.4962	45.5368	36.9013	45.3979	35.0784	35.0613	30.5945
ENSMUSG00000001119	39.0038	18.3357	12.4764	3.74003	1.88997	2.1216	12.4317	12.568	90.6809	36.0735	51.048	13.7583	11.5157	5.44151	8.87842	13.1244	19.8382	73.0451	52.5428	5.49799	33.8056	2.73601	2.04201	5.24043	23.3938	118.531	77.7446	96.0818
ENSMUSG00000001120	41.3918	35.196	37.1893	42.8025	52.0792	41.3712	38.405	33.837	33.9806	37.3175	39.0649	32.8424	35.5706	50.5283	41.6603	42.6542	43.6976	35.3161	35.298	30.5688	38.4685	48.5642	45.741	57.6447	38.9125	35.9271	32.2665	36.1571
ENSMUSG00000001123	4.57698	3.79359	5.03855	3.11669	2.72996	3.39456	3.55191	4.59217	4.34636	3.73175	7.42952	5.76961	5.62988	5.44151	6.6019	6.79654	2.94892	4.8258	5.389	3.07887	3.49713	4.33202	4.28822	5.24043	3.47433	5.37492	6.85982	7.83825
ENSMUSG00000001127	133.727	99.687	93.3332	175.366	131.458	172.274	72.8142	81.4505	139.084	131.109	129.417	102.743	127.184	195.635	172.332	82.2616	75.5995	117.355	173.526	75.6523	95.9769	177.385	180.514	160.27	92.1855	123.34	108.995	119.849
ENSMUSG00000001128	1.79099	3.16132	2.39931	0.831117	1.88997	2.54592	1.99795	3.14201	2.37074	2.48783	2.87594	1.33145	1.79133	2.33208	1.59356	2.81236	3.75317	1.53548	2.96395	2.85895	2.71999	2.73601	2.45041	2.83856	2.0846	4.80914	3.30287	3.03416
ENSMUSG00000001134	0.994996	1.26453	1.91945	1.0389	1.67997	1.90944	1.77596	1.93354	1.18537	1.24392	1.43797	1.55336	1.79133	1.81384	0.910607	1.64054	1.07233	1.53548	0.80835	0.659759	1.16571	0.456002	1.42941	1.09176	1.15811	2.54601	2.28661	1.51708
ENSMUSG00000001138	25.0739	17.4926	18.7146	32.8291	30.6595	30.1267	18.2035	17.4019	26.8684	20.1514	23.0075	17.3088	18.4251	35.4994	25.497	20.3896	18.7658	21.2774	29.6395	13.4151	19.6228	27.1321	36.7562	37.1197	15.5187	22.0654	19.8172	19.9749
ENSMUSG00000001143	13.9299	10.5377	10.557	18.0768	15.3298	16.1241	8.43579	10.8762	16.0025	10.9465	14.6194	15.9774	11.5157	17.8793	15.2527	12.89	10.9914	12.2839	14.0114	10.3362	13.2114	15.2761	15.7235	15.2846	8.57	12.1643	11.433	13.148
ENSMUSG00000001150	31.2429	28.0304	21.1139	19.9468	21.8397	19.5187	23.0874	21.9941	27.8562	25.3759	28.0404	28.1823	31.2202	22.0252	17.7568	19.6865	22.519	20.4	27.7534	17.5936	27.3942	19.1521	23.6873	23.3636	21.5408	28.289	23.6283	20.7334
ENSMUSG00000001151	32.2379	22.7615	30.4713	29.2969	38.0094	29.4902	28.6373	38.1875	29.6343	27.6149	31.6354	27.7385	27.6376	30.8352	30.9606	38.2013	31.3657	26.9806	27.7534	22.6517	26.6171	29.1841	39.4108	35.1545	32.6587	30.835	30.9962	27.5603
ENSMUSG00000001156	55.9188	43.837	41.988	20.7779	15.5398	21.6403	22.8654	21.5107	32.2026	27.8637	25.4042	46.3788	37.3619	18.1384	19.578	26.9518	19.302	24.7871	25.5978	34.7473	47.7941	15.0481	19.6033	21.6168	20.3827	26.0259	29.4718	20.4806
ENSMUSG00000001157	17.5119	15.8066	16.0754	15.999	17.0097	16.3363	15.9836	16.6768	19.1635	18.4099	15.578	14.6459	13.8188	16.5837	12.2932	11.7182	14.7446	17.329	17.5143	10.7761	17.6799	15.0481	13.4773	15.7213	13.4341	15.2761	16.2603	15.6765
ENSMUSG00000001158	18.7059	15.8066	17.515	19.3235	15.9598	19.943	17.7596	22.2358	19.5586	21.1466	21.8092	18.4184	15.6101	25.912	20.944	17.1085	20.9105	19.3032	17.5143	16.0541	18.6514	24.6241	20.2159	25.5471	16.6768	23.4799	20.0713	15.1708
ENSMUSG00000001166	0.596997	0.210755	1.67952	2.07779	1.25998	0.63648	1.77596	1.20847	2.17318	0.497566	2.15696	1.10954	1.79133	2.07296	2.27652	1.64054	0.268083	0.877419	0.5389	1.0996	0.777141	0.684003	1.42941	0.655053	2.31622	0.565781	1.77847	0.758541
ENSMUSG00000001173	66.8637	56.4823	53.5047	107.63	115.078	92.7139	56.8306	50.7555	76.0613	68.1666	73.3366	56.3646	57.8342	105.721	93.3372	63.9813	63.8038	69.5354	80.835	54.5401	58.8684	109.896	112.515	118.783	64.8541	80.3408	72.4092	76.3598
ENSMUSG00000001175	2220.23	2497.02	2396.67	1808.72	1594.51	1950.81	3113.25	3113.73	2274.33	2050.47	2019.63	2578.79	2304.92	1954.54	2109.65	3625.6	3245.15	2272.3	1860.82	2275.07	2462.95	1879.87	2001.58	2159.06	3187.58	2258.31	2142.04	1875.37
ENSMUSG00000001211	183.676	166.286	182.108	230.219	217.557	243.772	239.532	242.418	191.437	190.817	202.275	209.481	202.676	230.876	227.424	267.174	269.692	162.322	216.638	153.724	165.725	245.101	272.608	275.559	258.49	162.662	185.977	167.132
ENSMUSG00000001227	67.0627	60.4866	64.3016	55.0615	48.2993	67.4668	57.7185	59.2148	57.2929	55.7274	63.2708	70.3448	67.0468	62.1887	62.8319	77.5743	59.5145	57.0322	66.5542	49.7018	58.8684	58.1403	57.7889	69.2173	59.99	58.8412	47.0024	38.9384
ENSMUSG00000001228	1.39299	0.42151	0	0.415558	0	0.63648	0	0	0.197562	0.248783	0.239662	1.10954	0.511807	0.25912	0	0.234364	0.268083	0.438709	1.34725	0	0.194285	0.228001	0.612603	0	0	0	0	0.758541
ENSMUSG00000001229	23.4819	17.2819	17.515	23.6868	15.7498	19.5187	29.0813	26.5862	17.9781	16.6685	14.1401	20.6374	16.8896	22.8025	20.261	28.358	26.5402	16.8903	16.9754	15.3944	19.2342	20.5201	20.4201	21.8351	23.857	17.8221	19.3091	16.1822
ENSMUSG00000001240	4.97498	3.58283	2.87917	4.77892	6.08991	7.4256	7.10382	7.49248	5.53173	5.97079	6.23121	5.5477	4.86217	12.4377	8.42311	7.96836	6.434	6.58064	7.81405	3.07887	3.8857	9.80404	8.57644	6.33218	5.79054	6.50648	5.33541	8.34395
ENSMUSG00000001247	4.57698	2.95057	3.35904	6.85671	5.24992	5.09184	2.88593	3.6254	4.54392	4.97566	4.31391	3.55053	3.83855	5.70063	4.78069	7.26527	5.62975	2.63226	3.50285	4.17847	3.30285	7.98004	4.69662	8.07899	3.01108	5.65781	4.82728	6.06833
ENSMUSG00000001248	23.4819	22.5508	19.6744	21.609	26.6696	21.216	23.0874	17.8853	26.4733	21.3953	23.7265	24.8537	19.1928	23.0616	24.3587	31.6391	23.8594	21.7161	25.5978	14.9545	20.3999	31.0081	27.1587	29.6958	21.7724	33.6639	26.6771	31.8587
ENSMUSG00000001260	7.76097	8.00868	14.8757	41.9714	51.2392	31.3997	7.32582	8.21756	44.649	40.5516	42.6598	6.65724	14.0747	49.4918	32.5542	9.14018	10.7233	34.8774	49.0399	5.71791	9.51997	53.5802	35.531	55.6795	10.6546	38.4731	28.4555	52.5922
ENSMUSG00000001270	239.595	289.788	325.107	201.338	175.347	218.1	233.982	229.367	217.318	218.68	213.539	332.418	338.561	216.624	184.398	247.254	228.139	181.187	205.051	287.435	270.833	194.485	202.567	213.329	237.644	193.497	204.778	156.259
ENSMUSG00000001280	31.8399	34.9853	35.2699	46.3348	48.9293	38.1888	23.5314	32.6286	40.5002	35.8248	40.9822	33.2862	38.3855	46.1233	40.9773	35.3889	31.0977	37.729	43.9204	30.7887	24.4799	44.9162	43.699	45.417	25.9416	34.5126	30.9962	35.6514
ENSMUSG00000001285	6.16897	5.26887	5.51842	8.10339	7.55989	7.63775	5.77185	4.83386	7.70491	4.22931	8.14851	5.5477	6.39759	8.29183	6.1466	5.156	2.94892	5.26451	7.5446	5.49799	6.99427	9.12004	10.4143	8.07899	6.71703	7.63804	7.36795	7.07971
ENSMUSG00000001288	4.77598	3.16132	5.03855	3.11669	3.56995	2.97024	3.32992	1.93354	5.33417	2.23905	3.59493	5.5477	4.35036	4.14591	3.18712	1.64054	2.94892	3.07097	2.6945	4.61831	4.85713	2.96401	1.63361	4.36702	1.38973	3.67757	4.31914	2.52847
ENSMUSG00000001289	12.9349	18.3357	13.6761	15.7912	16.5898	15.6998	12.4317	14.985	18.5708	18.4099	19.8919	14.6459	13.5629	20.9887	13.4315	13.5931	12.5999	17.9871	19.4004	15.3944	14.5714	22.1161	20.0117	18.3415	14.3605	19.5194	17.0225	24.2733
ENSMUSG00000001300	81.7886	71.4459	62.622	16.6223	22.2597	16.3363	35.5191	36.254	70.332	58.9616	66.8657	54.8113	67.0468	26.6893	22.0822	41.248	38.604	74.8	46.8843	52.5608	72.8569	20.7481	21.2369	18.3415	41.2287	65.3477	68.3441	60.4304
ENSMUSG00000001305	4.17898	1.68604	3.8389	2.90891	4.82993	1.90944	1.33197	1.93354	3.75368	3.98053	3.11561	3.77243	2.04723	1.81384	4.09773	2.10927	1.87658	2.63226	2.1556	3.29879	4.27427	4.10402	2.85881	2.40186	2.54784	3.96046	2.28661	4.04555
ENSMUSG00000001313	97.1116	118.233	119.246	177.859	204.747	173.335	73.7021	82.659	148.567	147.031	152.904	96.5299	127.44	200.04	139.323	71.7152	74.5271	126.787	178.106	79.391	111.325	200.641	175.613	200.665	76.2036	152.195	145.072	128.699
ENSMUSG00000001323	73.8287	77.5578	65.9811	33.6602	37.3794	33.3091	69.9282	67.9157	63.4174	57.7177	60.6345	77.2239	79.3301	39.9044	48.4898	83.6678	75.5995	65.8064	58.2012	60.0381	69.9427	37.1642	35.7352	42.1418	52.5781	63.0845	52.846	57.1434
ENSMUSG00000001333	0.198999	0.210755	0.239931	1.24668	1.46998	1.0608	0.443989	0.725079	0.197562	0.995132	0	0.221908	0.255904	1.03648	0.682955	0.703091	0.536166	0.438709	0.80835	0	0.194285	0.912004	1.02101	1.09176	0	0.565781	0	0.505694
ENSMUSG00000001334	64.0777	47.4198	57.3435	81.4495	61.3191	117.324	78.586	67.9157	50.1807	66.4251	54.1636	56.3646	74.2121	73.0717	86.5077	77.8087	81.4973	38.1677	91.3436	49.7018	41.1884	77.2924	106.185	74.2394	84.7736	38.1902	57.6733	55.3735
ENSMUSG00000001349	1.19399	0.210755	0	0	0.629991	0.42432	0	0.966772	0.197562	0.248783	0.479324	0.221908	0.255904	1.03648	0.910607	0.468727	0.268083	0.658064	0.5389	0.439839	0.194285	0.228001	0.204201	0.218351	0	0	0.508134	0.505694
ENSMUSG00000001366	31.2429	38.5681	33.8303	71.6838	54.1792	63.648	59.7165	50.0305	38.9197	36.5711	36.4286	39.2777	39.6651	75.1447	58.0512	47.5758	60.3187	28.9548	48.501	25.9505	33.0285	64.2963	78.6174	69.4357	44.4714	34.5126	36.0775	44.7539
ENSMUSG00000001376	49.7498	45.7338	42.2279	48.8281	36.1195	49.6454	61.0485	52.9308	49.7856	47.5176	46.7341	46.6007	49.1335	39.3862	43.2538	54.3723	53.6166	55.4967	41.2259	36.7266	47.2113	49.9322	48.1915	38.4298	58.3687	46.6769	49.289	47.0295
ENSMUSG00000001379	6.96497	4.42585	7.19794	6.85671	7.13989	6.15264	6.21584	7.49248	7.70491	5.72201	5.75189	7.54487	8.95663	8.03271	7.96781	6.56218	6.434	4.38709	8.0835	5.05815	4.46856	7.29603	7.55544	8.9524	7.4119	7.07226	4.06508	7.33256
ENSMUSG00000001380	18.7059	21.0755	19.6744	37.4003	35.4895	33.0969	25.7514	27.3113	27.6587	25.8734	25.6438	27.0728	22.0077	38.0906	37.1072	33.7484	30.2934	23.9097	23.1727	14.2948	17.0971	42.8642	35.1226	47.3822	30.3424	29.4206	25.9149	22.2505
ENSMUSG00000001383	117.608	104.534	91.4138	110.123	102.268	104.17	147.404	131.481	125.847	110.46	100.658	124.268	107.224	104.166	130.9	145.071	156.829	98.7096	102.391	77.8515	98.114	116.965	123.337	103.717	147.311	104.952	95.7833	95.829
ENSMUSG00000001415	21.8899	24.026	27.832	18.4923	19.1097	16.1241	19.5355	17.8853	15.8049	13.4343	17.4953	33.0643	28.1494	19.1748	15.9356	21.3271	20.9105	12.5032	14.2809	31.4485	34.9713	22.5721	17.7655	21.1801	14.3605	18.105	22.3579	19.4692
ENSMUSG00000001416	27.0639	25.0798	23.2733	29.5046	28.3496	28.6416	17.0936	18.6104	23.1147	27.3661	26.3628	21.9689	24.5667	30.8352	27.0906	18.5147	21.4467	22.8129	26.1367	17.8135	19.0399	26.6761	31.8554	35.3729	20.1511	24.8943	23.8823	19.7221
ENSMUSG00000001418	14.1289	14.1206	14.1559	18.0768	13.0198	16.1241	11.0997	11.3596	14.2245	9.95132	12.7021	13.9802	15.3542	17.8793	13.8868	13.3587	13.1361	13.6	13.742	9.45654	13.9885	15.7321	18.5823	21.6168	11.3495	12.1643	16.0062	12.1367
ENSMUSG00000001419	344.268	269.345	252.648	194.274	202.647	183.094	277.715	286.89	265.326	236.344	259.075	306.233	267.675	206.259	212.854	345.921	290.334	253.793	231.458	222.119	265.394	188.329	190.111	200.228	299.024	252.904	245.175	222.252
ENSMUSG00000001424	45.1728	46.9983	46.0668	57.9704	55.8592	51.5548	34.4091	41.8129	50.3783	50.2542	56.0809	43.272	44.2713	65.2981	58.0512	42.6542	44.7699	39.7032	49.3094	41.3449	42.937	57.4563	63.3023	58.9548	39.8389	47.2427	43.4455	48.2938
ENSMUSG00000001435	1.19399	0.42151	1.19966	0.831117	4.82993	2.97024	1.10997	0.241693	1.58049	0.497566	1.67763	1.33145	1.53542	4.40503	2.73182	0.937454	1.07233	0.438709	1.6167	0.439839	0.582855	5.24402	2.85881	3.93032	0.463243	1.41445	1.27034	2.02278
ENSMUSG00000001436	4.17898	4.00434	3.59897	7.48005	3.98994	3.81888	4.43989	4.83386	5.92686	3.73175	5.75189	3.99434	4.86217	6.73711	5.69129	6.32782	4.28933	3.50968	5.11955	2.63904	4.27427	7.52403	4.08402	5.67713	4.16919	6.22359	6.09761	4.2984
ENSMUSG00000001440	161.786	156.38	154.996	208.195	192.777	193.914	143.63	150.816	164.174	171.66	144.756	171.757	160.452	199.263	192.138	174.366	148.25	161.884	163.826	123.155	140.274	193.573	208.081	203.503	162.83	134.09	150.408	146.398
ENSMUSG00000001441	121.19	97.7902	98.8516	114.694	134.608	121.143	97.2336	92.3267	102.337	107.972	104.732	116.945	113.109	123.6	120.428	101.011	111.791	87.9612	115.864	69.4946	97.7254	112.177	125.992	131.011	94.5017	92.5051	90.1939	84.9566
ENSMUSG00000001445	30.4469	26.3443	29.2716	45.5036	36.3295	43.9171	25.5294	30.695	29.8318	36.5711	36.9079	29.0699	30.1966	49.751	42.3432	31.1704	33.2423	32.9032	43.3815	23.7513	33.417	48.7922	45.5368	44.3253	33.1219	38.4731	36.5857	41.9726
ENSMUSG00000001467	33.8298	25.9228	27.832	61.2949	65.729	65.1331	43.2889	38.9126	28.0538	31.3467	28.2801	29.5138	26.8699	56.2289	65.1084	37.4982	40.4806	29.3935	31.2562	23.5314	24.8685	54.0362	68.2032	66.8155	47.4825	22.3483	29.2177	27.5603
ENSMUSG00000001472	347.452	304.541	316.709	551.03	550.822	548.645	537.892	493.054	343.362	363.472	348.708	333.306	316.553	574.209	549.779	609.58	559.49	307.535	416.839	263.904	300.948	590.979	600.147	592.387	580.444	304.956	328.763	383.316
ENSMUSG00000001473	6.36797	4.00434	1.91945	8.72673	7.13989	8.69855	3.55191	6.7674	6.7171	7.21471	5.51222	5.10388	5.37398	9.58742	9.56137	8.20272	6.434	5.92258	8.0835	2.85895	3.30285	6.61203	8.37224	8.51569	4.16919	4.80914	5.58948	7.33256
ENSMUSG00000001482	22.0889	17.7034	19.6744	22.6479	27.5096	25.0349	18.6475	25.1361	22.1269	26.8686	19.8919	23.9661	18.1692	30.0579	24.5864	22.0302	26.2722	18.8645	26.6756	18.0334	21.3714	29.1841	32.6722	38.6482	22.6989	24.6115	19.055	20.9863
ENSMUSG00000001493	0.596997	0.210755	0.239931	1.24668	0.419994	0.848639	0	0.241693	1.38293	0.248783	0.958648	0	0.767711	0	0.910607	0	0.536166	0.438709	0.26945	0.439839	0	0.912004	0.204201	0.655053	0.694865	0	0	0.252847
ENSMUSG00000001496	4.57698	5.26887	4.79862	13.5056	16.7997	10.1837	0	0.241693	8.49516	6.46836	6.23121	1.99717	5.37398	12.6969	9.56137	0	0	6.58064	7.0057	4.17847	3.49713	12.3121	17.1529	10.9176	0	6.22359	6.60575	11.631
ENSMUSG00000001504	0.198999	0	0	3.53225	2.30997	2.75808	0	0.241693	0.197562	0.248783	0.718986	0	0	2.07296	1.36591	0	0	0.219355	0.80835	0	0	2.05201	2.85881	1.09176	0	0.28289	0	0.505694
ENSMUSG00000001506	3.97998	3.79359	4.55869	7.48005	5.03992	8.48639	6.88183	3.6254	4.93905	7.46349	5.51222	5.5477	4.09446	12.956	7.74016	3.28109	1.87658	3.72903	55.2373	3.95855	4.85713	5.24402	6.94284	7.86064	3.2427	4.80914	4.82728	5.30979
ENSMUSG00000001507	4.77598	5.05811	5.75835	25.7646	32.7595	30.7632	12.4317	12.568	14.0269	9.45376	13.6607	7.54487	8.95663	32.6491	27.3182	10.0776	12.868	5.48387	15.6281	3.73863	4.66284	28.9561	35.3268	31.4426	9.72811	6.78937	10.4168	10.6196
ENSMUSG00000001517	1.98999	0.632264	1.19966	3.32447	2.51996	1.90944	2.21994	1.20847	1.77806	1.74148	2.15696	0.665724	0.511807	1.55472	0.455303	1.64054	1.87658	1.97419	3.2334	0	0	1.36801	1.83781	3.27527	2.0846	1.13156	2.28661	2.27562
ENSMUSG00000001518	18.1089	12.6453	15.5955	30.3358	30.2395	28.6416	14.2076	18.127	20.5464	19.9026	19.4126	17.7526	18.681	39.6453	35.7413	17.5773	17.6935	17.329	18.0532	13.8549	15.3485	31.0081	34.7142	32.7527	13.6657	21.4997	22.1038	26.5489
ENSMUSG00000001520	2.58699	3.16132	7.6778	26.8035	24.7796	22.7011	6.65983	6.7674	12.4464	11.444	13.4211	3.77243	5.62988	33.4264	21.3993	6.56218	7.23825	8.99354	19.9393	1.53944	3.49713	32.6041	30.426	25.5471	7.64352	12.1643	10.1627	12.1367
ENSMUSG00000001521	8.75596	4.2151	5.27849	8.10339	10.9198	10.3958	4.21789	5.55894	7.90247	6.21958	7.66918	8.4325	7.67711	9.84654	5.46364	6.32782	5.09358	5.70322	6.19735	3.73863	7.38284	10.488	11.4353	12.446	6.94865	5.9407	9.40049	7.83825
ENSMUSG00000001524	3.38298	3.37208	2.15938	3.32447	4.82993	4.87968	3.9959	4.59217	4.93905	1.99026	3.83459	5.32579	3.58265	4.92327	4.09773	5.39036	4.55741	3.07097	3.50285	3.95855	4.27427	7.52403	5.92183	6.55053	4.63243	3.11179	2.54067	4.55124
ENSMUSG00000001525	372.128	279.672	313.59	554.563	520.162	590.865	408.026	409.67	366.28	339.838	355.419	367.036	332.675	603.749	555.015	457.243	434.027	300.077	407.408	249.829	302.113	561.339	560.532	564.874	428.5	307.219	342.737	319.851
ENSMUSG00000001542	12.1389	13.9098	12.9563	12.6745	16.5898	15.4877	24.6414	23.2025	10.8659	10.2001	10.7848	13.9802	12.5393	13.9925	15.4803	21.0927	24.1275	10.3097	13.4725	12.0956	13.4057	15.2761	16.7445	11.5726	23.3938	12.4472	15.244	8.34395
ENSMUSG00000001552	78.8036	65.334	62.622	46.9581	47.6693	58.344	48.8388	45.4383	56.5027	48.5127	60.1551	48.8197	67.3027	47.9371	49.1728	43.3573	45.3061	53.3032	61.9735	36.9465	54.9827	43.0922	49.6209	58.9548	52.3465	65.9134	62.7546	53.3507
ENSMUSG00000001555	2.78599	1.68604	2.15938	3.11669	3.77994	2.33376	1.55396	1.45016	1.77806	1.4927	1.67763	1.55336	2.55904	4.14591	2.73182	2.81236	2.14467	1.31613	2.42505	1.97928	0.582855	2.28001	3.87982	3.27527	0.926487	2.8289	2.03254	2.78132
ENSMUSG00000001569	9.94996	8.21944	6.47814	11.4279	17.6397	12.7296	13.0977	9.90941	9.08785	10.2001	9.58648	10.2078	11.7716	16.0654	10.6996	13.5931	13.6722	11.4064	12.1253	7.03743	9.90854	11.6281	10.6185	12.446	12.7392	8.7696	10.9249	12.3895
ENSMUSG00000001576	79.2016	79.6653	75.8182	101.188	95.9686	89.5315	83.0259	93.5352	79.6174	65.9275	81.7247	80.9964	72.9325	103.907	92.4266	105.698	87.9313	67.1225	87.0324	69.7145	71.6912	97.8124	94.1367	116.163	84.5419	73.2686	68.8522	80.911
ENSMUSG00000001604	0	0	0.239931	0.623338	0.839987	0.848639	0.221994	0	0.197562	0.248783	0	0	2.04723	1.03648	0.455303	0.234364	0.268083	0	0.26945	0.439839	0.194285	0.228001	0.816804	0.655053	0	0	0	0.252847
ENSMUSG00000001627	6.16897	6.11189	7.43787	9.55784	7.34989	8.91071	9.54576	10.3928	4.74148	5.97079	6.71053	6.87914	6.9094	7.51447	10.472	9.60891	12.868	5.92258	6.4668	5.71791	8.54855	10.032	7.55544	9.17075	9.49649	8.20382	6.85982	5.05694
ENSMUSG00000001630	8.95496	9.69472	6.47814	14.3368	10.9198	13.3661	8.21379	9.90941	10.4708	8.45862	12.2228	9.32013	8.70072	12.6969	10.2443	10.5464	13.9403	12.0645	9.7002	7.03743	7.18855	10.26	12.4563	11.791	10.1914	9.33538	9.40049	6.57402
ENSMUSG00000001632	28.2579	24.8691	21.1139	25.9724	30.0296	28.8537	24.4194	28.7615	24.8928	22.888	18.9333	29.2918	24.0549	27.7258	28.4565	39.6074	32.7062	20.6193	26.6756	19.5728	23.3142	24.6241	31.447	30.1325	33.5852	26.0259	27.6933	26.8018
ENSMUSG00000001642	0.994996	0.632264	0.479862	1.45445	0.629991	0.42432	0.443989	0.483386	0.395124	0.995132	2.15696	1.10954	0.767711	1.03648	0.455303	1.40618	1.34042	0.438709	1.88615	0.879678	0.582855	1.36801	0.612603	0.655053	0.463243	1.13156	2.03254	1.76993
ENSMUSG00000001663	4.57698	3.58283	5.27849	14.5445	14.2798	14.2147	5.77185	5.31725	10.6683	9.45376	5.99155	2.44099	6.9094	16.5837	12.7485	9.14018	6.70208	6.14193	9.96965	2.41912	3.10856	17.3281	16.1319	11.791	4.40081	7.63804	7.36795	12.6423
ENSMUSG00000001665	1.79099	1.47528	0.959725	5.61004	5.24992	6.15264	1.10997	0.241693	1.38293	3.48296	1.19831	2.44099	1.53542	6.73711	3.87008	0.937454	0.536166	1.31613	2.42505	0.879678	1.55428	5.24402	6.33023	8.07899	1.15811	1.69734	1.27034	1.76993
ENSMUSG00000001666	4.17898	2.95057	3.35904	7.27227	6.5099	6.57696	2.21994	3.14201	3.16099	3.48296	4.79324	3.77243	5.11807	5.70063	5.23599	3.04673	5.09358	3.72903	2.1556	3.29879	4.27427	7.98004	5.10503	5.89548	3.47433	3.96046	2.79474	3.7927
ENSMUSG00000001674	3.38298	2.95057	2.63924	4.77892	3.56995	5.304	3.55191	3.3837	2.96343	3.98053	2.63628	3.10671	2.55904	3.36855	3.64243	3.51545	2.68083	3.94838	2.42505	3.07887	4.07999	4.78802	4.08402	2.83856	2.77946	3.11179	2.79474	3.53986
ENSMUSG00000001687	82.1866	103.902	112.768	72.5149	66.149	68.1033	67.4863	76.375	83.9638	70.6544	73.3366	113.395	99.0347	81.8818	61.6936	78.0431	73.4548	82.9161	70.8654	92.8061	102	85.9564	70.041	89.7423	72.9608	79.2093	79.523	65.993
ENSMUSG00000001700	12.7359	12.4345	9.11738	12.8823	12.3898	15.4877	15.7616	13.2931	11.4586	12.4392	11.2641	12.6488	18.681	14.2516	13.8868	12.6556	11.7957	13.1613	13.742	10.996	11.2685	12.5401	13.4773	9.60745	9.95973	13.2958	8.38422	13.4009
ENSMUSG00000001707	4.37798	4.2151	4.79862	9.55784	8.60987	10.1837	3.9959	5.80063	6.51954	7.71228	6.23121	1.77526	6.39759	12.6969	9.33372	4.92163	5.62975	8.99354	7.81405	4.39839	5.63427	11.8561	10.4143	14.4112	7.87514	7.92093	5.33541	7.33256
ENSMUSG00000001729	41.1928	51.0027	49.4258	49.6592	54.5992	47.0995	47.5068	43.7464	49.7856	46.0249	49.8497	47.2664	52.9721	65.2981	38.2455	60.2314	49.0592	35.7548	57.3929	37.6063	52.2627	58.1403	49.0083	55.8979	56.7473	53.1834	54.3704	41.7197
ENSMUSG00000001741	3.18399	1.47528	0.479862	0.415558	1.88997	1.69728	0.887978	0.966772	1.97562	2.23905	1.67763	0.443816	2.55904	2.33208	1.82121	0.234364	0.536166	1.97419	2.1556	0.659759	0.582855	0.912004	1.02101	1.31011	0.463243	1.98023	1.27034	1.26423
ENSMUSG00000001750	5.77097	5.26887	11.7566	14.129	14.0698	8.69855	6.43784	7.0091	16.5952	9.20497	13.1814	11.0954	9.21253	15.0289	11.6102	6.32782	7.50633	8.11612	14.2809	6.81751	6.60569	11.1721	12.6605	14.4112	7.4119	13.2958	8.63829	16.4351
ENSMUSG00000001751	2.58699	1.89679	1.67952	2.90891	1.46998	1.90944	1.99795	2.17524	2.17318	2.48783	2.87594	1.99717	2.81494	3.88679	2.04887	2.10927	2.41275	3.29032	3.7723	2.63904	1.36	1.82401	4.28822	3.93032	2.0846	2.54601	2.28661	2.02278
ENSMUSG00000001755	3.58198	3.16132	3.59897	6.23338	9.23986	7.4256	4.21789	5.80063	5.53173	5.47323	5.27256	5.5477	4.35036	9.84654	7.96781	5.62473	4.28933	5.26451	4.04175	2.63904	4.27427	7.06803	5.71763	6.55053	5.55892	4.80914	4.06508	5.05694
ENSMUSG00000001761	5.37298	4.63661	3.8389	11.0123	15.5398	11.2445	3.10792	2.65862	8.2976	8.45862	7.18986	3.99434	5.62988	13.4742	8.65077	4.68727	4.8255	5.04516	8.6224	3.07887	3.8857	14.3641	17.7655	14.6295	3.2427	9.05249	9.14642	4.80409
ENSMUSG00000001763	4.57698	2.52906	2.39931	18.0768	19.9497	16.9728	9.32377	10.6345	8.2976	7.46349	9.82614	4.43816	8.95663	26.4302	18.8951	11.4838	8.0425	7.89677	9.1613	1.97928	3.49713	17.3281	26.7503	24.0186	7.18027	9.61827	6.85982	7.83825
ENSMUSG00000001767	11.3429	17.9142	16.0754	18.0768	17.2197	17.3971	15.3176	15.9517	17.9781	15.9221	19.4126	15.5336	15.3542	19.1748	16.3909	17.5773	11.7957	20.4	15.0892	15.3944	16.5142	20.0641	17.1529	17.0314	14.5922	17.2563	16.0062	15.4237
ENSMUSG00000001768	19.8999	15.5959	20.874	35.5302	41.5794	29.9145	15.9836	20.0605	22.1269	22.1417	26.1232	18.1964	23.2872	35.2403	25.2693	20.1553	22.519	16.8903	25.5978	15.3944	18.0685	38.3042	38.7982	31.4426	23.857	23.197	20.8335	24.0205
ENSMUSG00000001773	2.18899	1.05377	2.15938	9.14229	9.02986	5.94048	3.10792	1.69185	5.33417	3.23418	4.55358	2.44099	3.58265	5.70063	2.95947	1.64054	0.80425	3.29032	5.389	1.31952	0.971426	5.92803	8.57644	8.29734	2.31622	5.09203	4.06508	6.82687
ENSMUSG00000001774	24.8749	32.667	29.7515	51.737	56.2792	39.6739	35.0751	32.6286	38.1294	42.5419	28.0404	28.848	33.0116	52.083	46.8963	35.1545	33.7785	33.5613	43.6509	22.6517	33.8056	44.6882	58.4015	50.6575	38.6808	33.9468	32.0125	29.3302
ENSMUSG00000001783	30.6459	36.4606	36.7095	57.5548	45.9893	54.3129	40.625	31.6618	49.588	40.3029	46.4944	39.2777	34.547	55.9698	59.6447	43.1229	46.3784	40.1419	50.6566	26.6103	38.2742	47.8802	52.0713	55.4612	32.427	36.7757	37.602	30.5945
ENSMUSG00000001785	6.36797	6.32264	5.99828	5.61004	3.56995	6.3648	5.77185	6.28402	6.32198	4.4781	9.34682	5.99151	7.1653	6.47799	3.64243	3.98418	3.48508	5.70322	6.19735	5.49799	7.57712	8.43604	5.51343	5.67713	4.86406	6.22359	3.55694	5.56263
ENSMUSG00000001786	49.9488	46.1553	49.6658	47.5814	51.8692	47.9481	33.5212	34.3204	54.5271	52.742	46.0151	46.8226	42.2241	51.0466	47.5792	37.2638	30.8296	49.5742	53.3511	35.1871	43.7142	46.7402	55.7469	47.1638	34.0484	40.7362	39.6345	51.8336
ENSMUSG00000001794	70.8437	59.8544	61.4224	120.304	145.108	118.81	67.9303	62.3568	78.8272	87.3229	77.8901	58.3618	73.9561	134.742	110.866	82.496	67.8251	73.9225	94.3075	50.8014	59.0627	131.329	127.217	113.543	71.1079	67.3279	78.5068	104.173
ENSMUSG00000001802	22.8849	26.3443	21.8337	30.7513	32.9695	23.9741	32.4112	32.3869	21.9294	19.6539	28.7594	21.0813	24.3108	38.6088	33.0095	41.248	30.5615	23.9097	25.8672	15.8342	18.4571	38.0762	37.7772	39.7399	29.6476	20.0852	21.0876	25.2847
ENSMUSG00000001827	0.397998	0	0.239931	0.415558	1.04998	0	0.221994	0.241693	0.197562	0	0.479324	0.443816	17.6574	0.25912	0.227652	0.468727	0.268083	0	0.26945	0	0	0	0.612603	0.218351	0.463243	0	0	0
ENSMUSG00000001829	51.7398	41.0972	41.5081	45.5036	45.5693	45.8265	37.961	42.538	44.4514	41.0492	39.5442	41.9406	49.9012	45.0868	44.3921	45.2322	46.9146	38.3871	44.1898	38.0461	40.0227	49.4762	40.2276	47.1638	40.997	33.9468	40.3967	41.4669
ENSMUSG00000001833	198.203	185.464	212.819	260.14	309.325	279.627	370.287	351.422	222.652	213.456	197.721	242.102	237.479	261.452	270.906	333.499	378.265	210.581	222.835	184.513	188.457	275.653	290.17	277.743	397.695	198.589	187.502	243.744
ENSMUSG00000001844	10.945	9.69472	9.83718	13.2979	13.4398	10.608	6.21584	8.70095	12.0513	11.1952	13.1814	12.6488	11.2598	17.6201	13.4315	12.6556	9.38291	10.9677	14.5503	8.79678	13.4057	12.7681	14.9067	16.5947	5.09568	16.6905	11.9412	10.3667
ENSMUSG00000001847	275.017	210.333	211.619	259.724	303.865	291.083	193.357	206.889	273.623	238.832	254.042	229.231	235.431	267.152	272.727	208.115	210.981	255.548	240.349	177.035	198.559	259.465	286.903	297.176	193.404	240.74	196.14	249.307
ENSMUSG00000001855	69.2517	60.4866	62.622	66.4893	72.0289	67.0425	53.2787	63.807	64.9978	57.7177	70.9399	57.2522	63.2082	71.517	69.6614	72.4183	67.8251	57.9096	67.3625	50.5815	53.2341	62.0163	64.1191	78.6064	67.8652	64.2161	49.035	79.1411
ENSMUSG00000001864	10.149	4.84736	7.91773	9.35006	7.13989	12.5174	5.10587	5.55894	6.7171	7.21471	8.62783	8.21059	7.42121	10.3648	6.82955	4.45291	2.94892	8.55483	6.19735	3.07887	4.46856	6.61203	8.57644	9.8258	5.55892	7.07226	3.55694	8.5968
ENSMUSG00000001870	5.37298	3.16132	6.23821	7.68783	6.7199	6.15264	12.8757	14.0182	6.32198	9.20497	6.9502	5.76961	7.1653	10.1057	10.2443	15.9367	16.3531	7.67742	5.389	8.13703	4.07999	5.01602	5.71763	6.33218	9.03325	4.24335	4.82728	8.0911
ENSMUSG00000001891	27.0639	37.7251	36.4695	42.8025	38.0094	36.2793	33.5212	40.8461	39.5124	36.5711	36.9079	33.0643	36.5942	45.0868	40.7497	38.4356	41.821	40.3613	36.1063	33.4278	35.5542	44.6882	35.3268	49.5657	31.0373	41.8678	32.7747	33.6286
ENSMUSG00000001901	1.39299	0.42151	1.67952	2.90891	4.40993	3.1824	1.33197	1.69185	2.5683	1.99026	2.39662	1.10954	0.767711	3.62767	2.95947	0.937454	1.6085	1.09677	1.6167	0.659759	0.582855	2.28001	2.24621	2.40186	2.77946	3.39468	1.5244	3.03416
ENSMUSG00000001909	12.3379	12.2238	8.39759	15.5834	9.23986	11.4566	15.7616	17.6436	15.0147	13.6831	13.4211	13.0926	12.0275	13.2151	13.2038	19.4522	14.7446	10.7484	14.5503	10.5561	9.51997	23.0281	13.4773	20.525	15.7503	19.2365	15.7522	13.4009
ENSMUSG00000001910	61.0927	63.2264	68.3804	62.126	60.0591	65.7696	68.1523	63.5653	61.4417	56.7225	55.3619	71.2324	61.161	68.4076	57.5959	87.4176	69.9697	46.0645	56.3151	42.8843	54.0113	58.8243	67.5906	72.9293	73.8873	48.6571	52.0838	53.3507
ENSMUSG00000001911	159.796	81.3513	99.3315	152.718	161.488	157.423	411.356	480.969	112.413	106.479	118.872	122.271	122.322	154.954	217.407	498.491	489.788	94.1032	149.545	68.1751	66.4455	163.021	159.277	160.488	386.577	101.275	84.6044	111.758
ENSMUSG00000001918	0.994996	0.843019	0.719794	1.0389	0.419994	2.1216	1.10997	0.725079	1.18537	0.995132	2.15696	0.443816	1.79133	2.85032	1.13826	1.64054	0	1.97419	1.88615	0.659759	1.36	1.82401	2.45041	2.62021	1.38973	0.565781	1.5244	1.01139
ENSMUSG00000001924	265.863	204.643	197.703	281.956	303.235	324.817	241.308	222.841	233.518	213.705	212.34	234.335	219.309	293.323	290.939	273.737	244.492	218.258	259.211	159.222	183.405	292.753	339.382	314.644	255.71	205.661	210.876	220.988
ENSMUSG00000001930	13.7309	9.06246	7.6778	10.5967	7.34989	11.2445	8.21379	11.6013	10.8659	3.48296	8.86749	16.4212	14.8424	13.4742	13.6591	15.468	9.38291	7.23871	14.0114	9.89638	8.74283	8.43604	13.8857	10.4809	6.94865	5.65781	9.90862	10.1139
ENSMUSG00000001942	17.1139	14.5421	15.8355	22.4402	16.3798	17.3971	22.6434	18.8521	13.6318	14.1806	18.6936	16.865	19.1928	16.3245	18.2121	24.3738	22.519	14.2581	13.2031	16.494	13.9885	12.5401	17.9697	17.9048	21.5408	10.4669	13.7196	15.6765
ENSMUSG00000001943	5.96997	3.16132	4.55869	1.24668	0.839987	1.0608	18.2035	14.0182	2.96343	1.24392	4.79324	5.99151	2.81494	1.03648	3.87008	16.8742	17.1573	0.658064	2.6945	7.25735	6.41141	0.912004	0.816804	1.74681	19.6878	2.8289	2.28661	2.78132
ENSMUSG00000001946	5.17398	2.52906	4.07883	3.11669	3.77994	3.39456	5.32787	7.0091	5.72929	4.4781	2.87594	7.10105	4.60627	4.66415	5.69129	6.09345	8.57866	3.50968	7.27515	5.27807	3.69142	4.78802	3.87982	5.02208	3.93757	5.9407	6.85982	2.27562
ENSMUSG00000001948	1.79099	1.26453	1.43959	3.74003	3.77994	3.1824	1.33197	1.20847	0.987809	2.48783	1.67763	0.887632	2.81494	2.85032	4.78069	0.703091	1.07233	1.09677	3.2334	1.31952	1.16571	5.70003	4.08402	2.18351	2.0846	3.67757	1.27034	2.52847
ENSMUSG00000001962	4.57698	2.73981	4.31876	6.64893	10.9198	6.3648	5.77185	6.04233	8.69272	7.21471	8.86749	5.5477	4.60627	8.81007	6.1466	7.96836	7.23825	6.8	7.27515	5.27807	5.82855	8.66404	8.37224	8.9524	8.57	5.65781	7.11388	7.58541
ENSMUSG00000001964	33.6309	23.6045	19.6744	29.0891	34.4395	30.551	20.6455	20.7856	29.2392	22.6393	22.7679	21.5251	21.24	32.1308	28.9118	25.78	21.9828	23.2516	23.9811	17.5936	22.5371	29.1841	31.0386	31.4426	20.846	27.4404	24.3905	29.8359
ENSMUSG00000001983	1.19399	1.47528	1.67952	1.87001	3.35995	1.48512	1.77596	1.69185	1.18537	1.74148	0.958648	1.77526	3.07084	3.36855	0.682955	2.578	2.41275	1.31613	1.88615	1.0996	0.971426	3.42002	2.04201	2.40186	3.01108	1.98023	0.762202	3.7927
ENSMUSG00000001985	116.215	103.27	103.41	107.006	121.168	92.0774	137.193	123.505	110.24	107.972	109.286	153.782	123.857	128.005	101.077	114.135	133.237	93.6645	139.575	91.2666	102.583	109.44	96.3829	111.577	151.249	75.2488	90.4479	102.909
ENSMUSG00000001986	198.203	174.505	168.912	92.6695	90.9286	108.202	279.935	271.905	159.037	146.533	129.657	197.942	170.176	92.7648	128.168	312.641	278.27	138.413	137.15	146.906	172.719	95.5324	102.305	91.0524	305.046	150.498	138.975	120.608
ENSMUSG00000001988	0.198999	0.42151	1.67952	3.94781	2.30997	4.45536	4.21789	4.10878	2.96343	5.22444	2.39662	0.665724	1.27952	3.10944	3.87008	4.21854	5.36166	1.31613	3.2334	0.21992	1.36	2.05201	2.85881	4.36702	4.63243	1.13156	2.79474	1.01139
ENSMUSG00000001995	26.2679	18.7572	19.4344	78.3328	72.2389	88.4707	69.4842	72.9913	35.3636	34.5808	32.1147	27.5166	21.7518	74.6264	84.6864	72.8871	77.208	24.5677	50.3872	12.3155	20.2057	76.1523	88.0107	73.8027	67.1703	19.8023	22.3579	33.8815
ENSMUSG00000001998	4.97498	2.95057	3.8389	7.06449	4.61993	5.51616	5.10587	5.55894	9.28541	7.21471	5.27256	3.99434	3.83855	10.3648	5.69129	5.156	4.55741	4.60645	4.58065	3.29879	4.07999	6.84003	5.71763	5.45878	5.55892	6.78937	5.08134	5.56263
ENSMUSG00000001999	1.98999	1.68604	2.39931	2.49335	1.67997	2.97024	2.66393	2.90032	2.96343	2.48783	2.63628	2.44099	3.32675	4.14591	3.64243	3.04673	3.75317	3.07097	2.1556	2.1992	1.55428	4.10402	4.49242	2.62021	3.47433	2.54601	2.54067	2.27562
ENSMUSG00000002006	60.4957	80.9298	81.3367	54.0226	74.7589	61.9507	60.8265	65.9822	83.5687	68.9129	69.0226	84.7688	69.8617	72.2944	59.6447	69.8403	64.34	72.1677	72.4821	69.2747	91.1197	77.0643	61.2603	76.8596	58.8319	84.5842	88.1613	62.706
ENSMUSG00000002007	0.596997	0.843019	0.959725	1.45445	1.04998	1.48512	1.33197	1.45016	0.790247	0.248783	0.718986	1.55336	0.511807	0.777359	0.910607	0.468727	1.34042	1.97419	0.5389	1.0996	1.16571	1.59601	1.22521	0.436702	3.01108	1.13156	0.508134	1.76993
ENSMUSG00000002010	127.16	96.5257	102.691	145.861	134.188	164.424	120.321	131.964	126.637	119.167	117.434	108.513	123.857	168.428	144.104	147.883	136.186	108.361	139.845	88.6276	92.674	158.233	161.523	148.915	139.205	110.61	112.298	143.364
ENSMUSG00000002012	16.7159	13.6991	9.83718	49.2437	72.2389	36.7037	6.88183	8.45926	42.0807	33.3369	38.5856	12.8707	11.0039	70.4805	51.9046	10.7807	11.7957	37.2903	49.8483	9.23662	15.1542	69.0843	49.6209	74.021	10.8862	42.7164	32.2665	40.7084
ENSMUSG00000002014	9.75096	10.327	9.11738	14.5445	16.7997	14.4269	9.76775	11.1179	10.8659	10.4489	11.2641	10.4297	11.5157	22.8025	14.3421	11.2495	11.2595	12.9419	11.5864	6.37767	10.1028	21.8881	15.5193	20.7434	8.80163	13.8616	11.179	11.8838
ENSMUSG00000002015	20.0989	19.1787	17.0351	35.738	32.3395	32.0361	21.9774	21.269	22.7196	23.1368	20.3713	20.8593	23.2872	34.2038	31.6436	26.0144	18.7658	22.5935	24.7894	16.0541	17.2914	43.0922	34.3058	38.8665	17.3716	18.3879	19.055	20.9863
ENSMUSG00000002017	11.3429	9.90547	10.557	19.3235	17.4297	16.7606	21.7555	16.1934	12.0513	10.2001	8.14851	12.4268	15.3542	18.1384	17.7568	22.2645	16.6212	7.67742	15.0892	11.4358	8.93712	19.3801	17.5613	18.7782	20.846	13.5787	8.38422	16.6879
ENSMUSG00000002028	511.627	397.484	355.578	459.4	521.632	389.738	291.701	328.702	513.068	399.048	424.921	400.544	392.044	440.762	434.587	362.326	341.27	475.561	455.64	280.398	403.919	384.866	478.443	418.798	311.3	390.954	398.886	448.803
ENSMUSG00000002031	20.2979	13.4883	16.7952	35.9458	31.9195	26.7321	20.6455	19.0937	21.5342	22.888	19.4126	18.4184	18.9369	35.2403	27.5459	21.0927	18.7658	19.3032	23.4422	12.7553	13.2114	30.5521	36.1436	31.2242	19.2246	20.651	17.0225	21.7448
ENSMUSG00000002032	5.77097	3.16132	4.55869	21.4013	19.3197	26.3078	29.7473	29.2449	9.87809	7.21471	9.82614	5.76961	7.93301	25.6528	20.7163	29.5298	36.7274	6.8	12.6642	2.63904	3.69142	25.7641	28.3839	23.8003	30.8057	7.63804	7.62202	7.58541
ENSMUSG00000002043	1.59199	2.52906	0.479862	1.87001	1.67997	1.69728	2.21994	1.45016	2.17318	2.23905	1.67763	1.33145	2.55904	1.2956	1.36591	1.87491	1.87658	1.75484	1.88615	1.31952	1.55428	2.50801	1.63361	1.09176	1.38973	1.69734	2.03254	2.27562
ENSMUSG00000002052	194.621	185.886	189.066	171.626	219.027	165.273	177.374	160.001	183.337	172.655	198.919	203.046	169.152	192.785	182.121	209.052	171.037	190.839	179.184	151.525	189.039	189.469	190.111	203.067	169.547	184.444	192.075	185.59
ENSMUSG00000002055	1.79099	1.05377	1.43959	7.68783	3.77994	4.03104	3.9959	7.0091	2.76587	1.99026	1.19831	1.55336	1.02361	4.92327	3.64243	7.734	3.48508	0.877419	2.42505	0.659759	0.582855	3.42002	6.94284	5.45878	4.16919	2.26312	2.28661	1.26423
ENSMUSG00000002058	3.18399	2.73981	3.8389	9.9734	8.39987	5.72832	5.54986	6.28402	4.54392	4.97566	6.47087	1.33145	2.81494	12.1786	8.65077	7.49963	4.02125	3.94838	5.11955	1.31952	1.36	9.12004	8.98485	10.4809	3.93757	3.39468	3.30287	4.04555
ENSMUSG00000002059	1.59199	2.3183	1.67952	4.9867	4.61993	4.45536	3.32992	1.20847	4.93905	3.73175	2.15696	3.77243	5.37398	4.66415	2.95947	2.34364	1.6085	3.07097	4.58065	1.0996	3.10856	3.19201	4.90083	4.36702	1.62135	1.98023	2.79474	4.2984
ENSMUSG00000002064	23.2829	18.9679	19.9143	38.2314	30.4495	41.5833	26.1953	20.7856	30.0294	26.6198	31.1561	19.306	26.614	55.4516	40.9773	32.3422	30.0253	22.8129	35.5674	17.1537	16.1257	40.3562	36.9604	36.9013	21.5408	29.9864	21.5957	22.2505
ENSMUSG00000002068	10.149	6.11189	6.23821	17.869	13.4398	18.6701	21.3115	21.5107	11.0635	12.6879	11.7434	7.76678	7.67711	15.2881	13.8868	25.3113	23.3232	13.3806	15.3587	5.93783	5.82855	13.9081	20.6243	18.7782	19.9195	9.05249	14.4818	11.3781
ENSMUSG00000002083	4.77598	1.68604	2.39931	1.87001	1.67997	1.90944	1.99795	3.14201	2.5683	3.48296	3.83459	2.21908	4.35036	2.33208	1.13826	1.87491	0.80425	2.63226	1.6167	1.75936	2.33142	2.28001	1.02101	2.40186	2.77946	3.39468	2.54067	1.51708
ENSMUSG00000002102	118.006	139.52	137.96	178.482	160.858	173.122	152.954	185.862	142.047	139.07	141.161	130.926	153.286	188.38	164.82	175.538	171.305	148.722	145.234	125.134	144.354	170.089	163.565	183.197	162.83	129.281	127.796	135.526
ENSMUSG00000002103	35.2228	33.0885	36.4695	59.6326	62.1591	56.6467	36.1851	39.6377	39.7099	38.8102	42.4202	36.6148	40.6887	63.7434	52.1322	52.2631	41.5529	37.5097	46.8843	28.3696	36.3313	73.4163	64.5275	73.366	38.6808	42.7164	40.3967	46.0181
ENSMUSG00000002104	0.596997	0.210755	0.719794	0.207779	0	0.42432	0.221994	0	0.592686	0.248783	0.239662	1.77526	1.02361	0.25912	0.227652	0	0	1.09677	0.5389	1.0996	1.36	0.228001	0.408402	0.655053	0	0.848671	0.508134	0.505694
ENSMUSG00000002105	20.2979	12.013	12.2365	19.3235	18.2697	27.1565	16.8716	15.2267	15.2123	15.6733	20.6109	15.0897	19.9605	20.2113	25.0417	17.1085	17.4254	13.1613	21.2866	10.3362	13.2114	20.5201	26.9545	19.87	14.3605	14.7103	16.5144	14.1594
ENSMUSG00000002107	855.696	646.385	570.076	271.983	326.335	291.508	600.717	581.03	640.1	529.41	528.694	772.683	600.094	277.517	335.786	600.205	618.468	666.18	427.078	574.43	647.164	270.637	304.055	318.356	600.827	584.451	545.228	507.211
ENSMUSG00000002108	0.795996	0.843019	0.479862	0.831117	0	1.48512	1.10997	0.483386	0.395124	0.248783	0.958648	0.887632	1.27952	0.518239	1.82121	1.40618	0.80425	0.438709	1.88615	2.63904	1.16571	2.28001	2.85881	1.74681	1.38973	0.848671	1.01627	0.505694
ENSMUSG00000002109	1.39299	1.89679	1.67952	1.45445	0.839987	1.90944	1.77596	1.93354	2.37074	2.48783	1.9173	1.33145	1.53542	2.33208	2.95947	2.81236	1.87658	1.31613	2.6945	1.75936	1.55428	2.73601	2.65461	2.18351	2.0846	3.11179	2.28661	3.28701
ENSMUSG00000002111	1.19399	2.10755	1.91945	0.207779	1.46998	1.48512	0.221994	1.20847	1.58049	1.24392	2.15696	1.77526	2.81494	2.33208	1.82121	0.703091	2.68083	1.53548	2.1556	0.439839	1.55428	0.684003	1.83781	0	1.62135	1.69734	1.77847	2.02278
ENSMUSG00000002129	78.6047	75.4502	72.4592	70.6449	78.9588	67.679	60.6045	60.6649	82.976	82.3472	81.0057	79.8868	67.3027	89.6554	63.2872	73.8245	62.1953	66.4645	77.0627	58.4986	71.4969	75.9243	79.23	84.0652	65.7806	85.7158	79.0149	68.2687
ENSMUSG00000002147	4.37798	5.90113	5.03855	2.70113	2.93996	5.304	6.88183	8.45926	3.35855	3.23418	3.59493	7.76678	8.70072	3.36855	6.1466	5.85909	8.0425	2.4129	4.04175	6.37767	4.85713	5.01602	4.69662	5.45878	7.4119	1.98023	3.04881	3.53986
ENSMUSG00000002190	10.945	6.74415	7.19794	14.9601	9.02986	17.3971	11.9877	9.90941	8.89028	8.20984	6.9502	11.983	9.46843	12.4377	12.9761	13.3587	15.8169	7.45806	10.2391	5.49799	6.79998	11.1721	18.7865	11.791	15.0554	5.9407	5.84355	9.35534
ENSMUSG00000002205	10.547	14.7528	12.7164	14.9601	11.9698	9.75935	7.9918	11.6013	12.8415	12.1904	12.2228	16.1993	17.1455	11.6604	10.472	9.60891	5.89783	11.8452	15.0892	12.9753	14.5714	8.20804	15.1109	12.8827	8.80163	11.8814	13.2115	10.3667
ENSMUSG00000002210	9.94996	13.4883	10.0771	11.4279	12.5998	12.9418	17.0936	17.1602	16.0025	11.1952	13.9004	14.8678	17.9133	11.1421	11.8379	20.3896	21.1786	10.9677	12.3947	10.996	11.6571	14.8201	12.4563	11.791	22.9306	17.8221	10.6708	12.8952
ENSMUSG00000002221	39.4018	33.0885	38.8688	40.5169	51.6592	36.9158	44.8429	40.121	43.4636	42.5419	42.6598	32.8424	38.8974	44.8277	37.3349	50.3882	49.8635	44.3097	42.3037	31.0087	33.0285	40.3562	38.3898	36.2463	38.2176	41.8678	37.856	42.2254
ENSMUSG00000002222	74.8237	80.9298	88.0547	78.7483	63.839	69.5884	67.7083	74.6831	78.8272	76.6252	69.9813	95.4204	89.8222	69.1849	63.2872	70.0747	74.5271	73.7032	68.9792	67.9552	80.6283	56.0883	63.9149	75.1128	79.4463	68.7423	63.0087	60.6833
ENSMUSG00000002227	3.18399	1.47528	2.87917	2.07779	2.30997	1.0608	1.10997	3.86709	5.13661	3.23418	2.87594	1.55336	3.83855	3.36855	3.18712	3.51545	1.6085	1.31613	1.6167	2.63904	2.13714	5.01602	1.83781	2.83856	2.54784	3.11179	1.77847	4.2984
ENSMUSG00000002233	5.17398	3.16132	5.75835	5.19448	4.19994	7.21344	3.7739	4.35047	3.55611	2.9854	6.47087	4.21625	3.83855	6.73711	4.55303	4.45291	5.09358	3.07097	3.2334	1.97928	2.71999	7.75204	5.51343	8.29734	4.16919	2.54601	4.82728	3.28701
ENSMUSG00000002249	1.19399	0.843019	1.43959	3.32447	2.72996	2.1216	1.10997	0.966772	1.38293	2.23905	1.19831	1.10954	1.27952	1.2956	2.73182	0	0.268083	0.658064	0.80835	0.659759	0.971426	4.78802	2.04201	1.74681	0.926487	0.565781	2.03254	1.51708
ENSMUSG00000002250	31.4419	20.4432	12.9563	24.1024	24.7796	35.2185	25.3074	27.0696	15.0147	16.6685	16.297	18.6403	23.0313	21.5069	21.6269	32.5765	26.2722	12.5032	21.0171	18.2533	14.3771	23.9401	39.8192	27.2939	23.6254	16.6905	16.5144	15.9294
ENSMUSG00000002257	1.98999	1.26453	1.91945	1.66223	0.629991	2.1216	0.665983	2.90032	0.987809	2.23905	2.39662	2.21908	2.30313	3.62767	2.04887	2.10927	1.07233	1.75484	2.6945	0.21992	1.36	4.10402	2.04201	4.36702	2.54784	1.41445	1.01627	0.505694
ENSMUSG00000002265	509.836	446.8	452.99	1924.45	2157.3	1546.22	439.771	388.401	811.979	811.779	757.332	464.453	456.532	1906.6	1677.11	446.228	449.039	647.535	1048.16	376.282	416.159	1823.1	1846.59	1925.64	507.715	534.663	641.52	751.461
ENSMUSG00000002266	1.79099	1.68604	3.11911	20.7779	27.5096	16.9728	0.665983	1.69185	5.92686	4.97566	4.31391	0.443816	1.27952	19.9522	15.708	0.937454	1.07233	3.07097	9.43075	1.31952	0.971426	20.9761	21.8495	25.1104	0.463243	2.26312	3.04881	8.34395
ENSMUSG00000002274	3.18399	2.73981	2.15938	3.74003	1.67997	4.2432	2.88593	3.14201	1.38293	1.99026	4.55358	4.21625	2.55904	5.95975	4.55303	4.21854	1.07233	3.50968	4.04175	1.53944	3.30285	6.61203	4.90083	6.11383	2.31622	3.67757	2.03254	3.03416
ENSMUSG00000002279	11.7409	9.27321	10.317	6.44116	5.87991	6.78912	6.21584	5.31725	8.69272	7.71228	7.18986	7.76678	11.0039	7.25535	7.0572	8.43709	7.50633	7.67742	8.0835	7.03743	7.77141	12.7681	8.57644	7.42394	6.71703	10.7498	9.40049	6.32117
ENSMUSG00000002280	9.55196	12.4345	8.15766	8.93451	8.60987	9.54719	11.3217	8.70095	10.2732	10.4489	8.14851	14.424	7.1653	10.883	6.6019	11.7182	13.1361	8.11612	9.43075	9.89638	12.6285	11.1721	11.8437	9.17075	9.49649	12.7301	7.62202	11.1253
ENSMUSG00000002289	0.795996	0.632264	0.479862	0.415558	1.46998	1.27296	0.665983	0.483386	0.592686	0.746349	0.958648	0	0.511807	0.25912	1.36591	0.234364	0.268083	0.219355	1.0778	0.21992	0.38857	1.36801	1.22521	0.436702	0	0.565781	0.762202	0.758541
ENSMUSG00000002297	1.59199	0.632264	0.239931	0.623338	0.629991	1.48512	0.665983	0.725079	0.592686	0.497566	1.19831	0.221908	1.02361	1.03648	1.13826	0.937454	1.07233	0.438709	1.6167	0.659759	0.194285	0.456002	1.83781	0.655053	0.694865	0.565781	0	0.505694
ENSMUSG00000002307	9.35296	8.43019	8.39759	11.4279	9.44986	11.4566	9.98975	10.3928	9.68053	9.45376	11.7434	10.8735	10.492	9.84654	8.19546	9.84327	10.4552	7.01935	10.5086	7.25735	9.71426	15.0481	14.4983	12.8827	7.87514	12.7301	8.89235	7.58541
ENSMUSG00000002308	3.18399	4.63661	5.51842	4.9867	9.23986	6.57696	3.55191	2.65862	4.54392	6.46836	3.83459	4.66007	4.60627	5.44151	6.1466	3.51545	4.55741	4.60645	5.65845	4.39839	5.82855	7.75204	6.12603	5.67713	4.16919	3.67757	3.55694	3.53986
ENSMUSG00000002319	34.2278	28.0304	28.3119	38.6469	38.8494	35.2185	26.8613	25.3778	30.8196	28.8588	32.8337	23.7441	27.6376	43.7912	35.0584	35.8576	29.2211	27.2	36.6452	22.4318	26.4228	44.2322	47.7831	50.4391	36.8279	29.1377	30.7421	32.8701
ENSMUSG00000002320	10.746	7.58717	5.99828	12.259	9.86985	13.5782	7.10382	6.7674	12.0513	9.20497	9.10715	7.98868	7.1653	12.4377	11.3826	7.96836	10.1872	7.67742	11.0475	5.71791	7.18855	12.0841	11.2311	9.17075	8.80163	9.05249	8.13015	7.33256
ENSMUSG00000002324	2.38799	0.632264	0.959725	5.19448	5.66992	3.60672	0.221994	0.725079	3.95124	3.73175	3.83459	1.10954	1.53542	4.40503	5.69129	0.234364	0	2.63226	4.8501	0.659759	2.33142	5.24402	6.73864	6.98724	0.463243	1.69734	1.27034	4.2984
ENSMUSG00000002325	6.76597	2.52906	3.59897	8.31117	8.60987	5.304	3.7739	6.28402	6.32198	4.97566	5.0329	3.32862	3.83855	5.44151	5.46364	6.09345	4.02125	6.36129	5.389	3.95855	6.99427	5.70003	10.4143	8.9524	4.40081	6.50648	4.31914	7.07971
ENSMUSG00000002326	7.56197	5.90113	6.71807	7.06449	6.5099	7.4256	5.54986	5.31725	7.50735	5.22444	4.55358	6.43533	6.65349	8.03271	5.23599	5.156	4.55741	5.70322	6.4668	3.73863	5.05141	7.98004	4.90083	6.11383	2.0846	7.35515	5.84355	5.30979
ENSMUSG00000002329	8.35796	6.95491	5.51842	7.48005	8.81987	10.3958	8.21379	8.21756	5.72929	6.21958	7.18986	7.10105	6.39759	9.58742	9.33372	8.67145	7.50633	6.58064	9.1613	5.49799	5.43998	6.61203	8.78065	12.2277	6.94865	5.65781	6.85982	7.07971
ENSMUSG00000002332	25.2729	27.8196	27.832	35.9458	37.1694	37.9766	31.9672	35.0455	34.1782	29.854	32.594	22.8565	27.6376	43.5321	39.3837	33.7484	30.2934	27.858	33.6813	19.7928	21.9542	33.5162	40.636	39.3032	31.0373	30.835	27.1852	30.5945
ENSMUSG00000002341	488.941	350.274	367.575	203	216.297	229.769	430.003	428.038	328.743	313.218	355.658	375.69	345.726	206	256.336	479.742	435.635	314.774	304.479	301.95	332.422	200.185	241.366	208.307	400.706	308.916	297.767	267.765
ENSMUSG00000002342	10.945	5.90113	9.35732	11.6356	11.7598	10.608	9.32377	7.25079	12.4464	9.20497	12.7021	13.7583	8.70072	16.0654	9.56137	9.84327	8.0425	6.58064	9.43075	8.79678	6.60569	15.7321	11.2311	17.6864	9.49649	13.013	8.89235	8.5968
ENSMUSG00000002343	2.58699	1.68604	2.15938	2.07779	2.09997	2.54592	2.88593	3.86709	1.97562	2.48783	3.59493	1.77526	2.04723	4.40503	3.64243	1.87491	2.68083	1.09677	2.42505	1.75936	1.94285	2.73601	3.47142	4.36702	2.0846	1.41445	3.30287	1.26423
ENSMUSG00000002345	2.78599	3.16132	4.79862	6.44116	5.45992	7.63775	5.77185	3.86709	4.1488	4.22931	4.07425	4.66007	4.86217	6.47799	5.46364	6.09345	3.75317	5.92258	4.8501	4.83823	4.27427	8.66404	4.28822	6.76889	2.54784	5.9407	4.82728	7.83825
ENSMUSG00000002346	22.0889	19.1787	15.5955	16.8301	15.7498	16.9728	27.0833	20.5439	24.3001	21.6441	25.4042	24.4099	19.4487	20.7296	21.8546	24.8425	23.8594	22.1548	25.5978	16.9338	18.4571	15.5041	23.8915	22.7085	20.6143	25.1772	19.5632	23.7676
ENSMUSG00000002365	3.78098	2.52906	3.8389	4.36336	2.72996	4.03104	2.88593	1.93354	3.35855	3.23418	4.55358	6.65724	3.32675	5.44151	5.23599	2.10927	2.68083	3.29032	3.50285	3.07887	1.94285	7.75204	3.47142	7.20559	2.54784	1.98023	5.58948	2.02278
ENSMUSG00000002372	29.4519	27.6089	37.1893	37.1925	38.4294	34.1577	34.8531	36.0123	34.7709	29.1076	32.1147	34.1738	30.1966	40.1635	31.1883	44.0603	42.8933	28.7355	35.8369	27.27	29.5313	44.9162	50.0293	48.474	32.427	35.0784	34.5531	35.6514
ENSMUSG00000002379	23.4819	30.5594	41.988	55.2693	47.0393	52.8278	34.1871	36.0123	36.7465	41.298	34.9906	32.8424	32.4998	67.8893	38.2455	44.0603	35.9232	30.929	45.2676	26.6103	34.5828	64.7523	48.8041	68.5623	39.1441	34.2297	40.3967	45.2596
ENSMUSG00000002393	0	0.42151	0.719794	1.24668	0.209997	0.63648	0.221994	0	0.592686	0.497566	1.9173	0.887632	0.255904	1.03648	0.682955	0.937454	0.268083	0.438709	1.6167	0.439839	0.194285	0.912004	0.408402	1.74681	1.15811	0.565781	1.01627	0.758541
ENSMUSG00000002395	55.9188	32.0347	34.79	46.9581	41.7894	55.5859	27.5273	27.3113	50.971	44.2834	43.3788	34.8395	30.9643	49.751	45.3027	32.8109	26.0041	40.1419	52.5428	25.2908	32.2513	52.4402	59.6267	44.3253	31.5006	48.3742	36.3316	31.1002
ENSMUSG00000002396	7.16397	7.37642	9.11738	4.77892	5.45992	4.03104	11.9877	7.25079	7.70491	7.71228	6.9502	8.87632	7.67711	5.95975	7.0572	10.0776	7.77441	8.77419	10.5086	6.15775	7.77141	5.47202	7.35124	7.20559	12.0443	5.09203	6.60575	8.5968
ENSMUSG00000002409	26.4669	23.6045	23.5133	15.5834	21.6297	17.1849	19.7575	21.5107	20.5464	18.6587	22.2886	21.747	26.1022	28.244	18.2121	24.6082	21.4467	19.3032	22.3644	18.6932	26.8113	19.6081	20.6243	17.4681	17.6033	25.4601	17.0225	28.3189
ENSMUSG00000002413	254.122	221.293	204.661	181.807	186.687	177.366	196.465	215.832	229.369	208.729	212.34	233.447	209.073	169.723	176.885	228.504	224.922	212.774	180.262	189.131	195.257	152.761	184.189	176.864	207.996	210.47	208.335	192.922
ENSMUSG00000002416	48.5558	52.0564	50.8654	67.5282	69.929	58.9804	53.2787	57.5229	54.5271	48.5127	53.9239	45.713	53.9957	74.8856	65.1084	51.0913	54.4209	52.8645	60.8957	38.0461	45.0742	63.6123	62.0771	62.8851	48.6406	46.1111	49.7972	45.2596
ENSMUSG00000002428	8.95496	11.8023	13.1962	10.8045	22.0497	17.1849	8.43579	10.1511	12.8415	12.4392	13.9004	13.3145	11.0039	13.2151	11.6102	11.9525	14.2084	13.8193	12.9336	10.7761	10.1028	17.3281	15.5193	17.6864	11.1178	14.7103	11.433	13.9066
ENSMUSG00000002455	37.6108	39.8327	36.4695	55.2693	61.5291	50.9184	38.183	29.2449	46.6246	41.298	46.7341	43.7159	39.921	53.3786	48.0345	40.7793	39.9444	46.7226	51.465	37.1664	45.0742	58.8243	53.7049	51.9676	34.5116	39.6046	39.6345	37.927
ENSMUSG00000002458	8.95496	3.79359	6.23821	6.44116	10.2898	8.69855	6.65983	7.25079	9.08785	9.70254	7.90884	5.5477	6.39759	10.883	8.42311	12.1869	6.70208	8.77419	8.35295	3.51871	5.2457	15.2761	14.9067	8.73405	6.48541	7.07226	7.87608	6.57402
ENSMUSG00000002459	64.4757	67.02	54.9442	20.9857	26.2496	18.4579	29.0813	33.1119	50.971	43.7858	44.3375	69.2353	63.72	17.8793	21.6269	40.7793	34.5827	43.8709	41.7648	49.262	61.1998	20.2921	18.5823	18.1231	28.0262	52.6176	43.6996	34.8929
ENSMUSG00000002475	13.3329	15.1743	19.4344	35.1147	25.8296	35.0064	18.8695	21.0273	27.4611	24.3807	25.6438	17.3088	17.4014	35.7585	27.5459	18.7491	20.3743	20.8387	36.1063	11.2159	12.8228	34.2002	37.7772	43.2335	21.0776	20.3681	20.0713	27.5603
ENSMUSG00000002477	11.144	9.06246	10.0771	12.0512	16.7997	11.4566	7.54781	8.21756	9.87809	9.95132	8.86749	11.3173	10.748	12.4377	12.2932	8.43709	10.7233	8.55483	11.3169	6.37767	9.1314	15.9601	8.78065	18.9965	6.25379	10.7498	8.13015	10.1139
ENSMUSG00000002486	4.37798	2.73981	5.03855	6.44116	6.9299	3.60672	3.7739	4.83386	6.32198	6.71714	5.51222	4.88197	3.32675	6.21887	5.00834	3.74982	2.94892	5.92258	5.9279	3.73863	4.85713	8.20804	7.75964	9.60745	4.40081	5.37492	8.63829	7.83825
ENSMUSG00000002489	188.054	125.188	124.764	95.7862	89.6687	116.051	73.2582	94.9854	190.845	161.958	171.358	92.3137	113.877	80.8453	79.6781	88.8238	101.604	180.09	142.809	75.8723	119.485	92.5684	119.866	116.163	74.8138	186.99	184.707	164.351
ENSMUSG00000002496	131.538	103.691	100.291	91.6306	90.2986	87.622	87.2438	93.2935	98.9785	91.5522	104.013	107.182	113.365	93.2831	93.7925	111.791	98.9227	91.9096	111.283	83.7894	91.1197	99.4085	96.1787	92.1442	98.6709	88.2618	89.6857	97.3461
ENSMUSG00000002504	14.3279	11.3808	12.9563	20.1546	25.4096	19.7309	14.2076	17.6436	20.1513	14.1806	20.3713	13.3145	14.0747	34.4629	22.0822	24.1394	19.302	17.329	24.2505	9.67646	13.7942	23.7121	26.5461	26.4205	17.14	14.7103	15.244	18.205
ENSMUSG00000002524	91.9376	96.1042	86.6152	127.576	149.098	129.418	92.7937	100.544	109.647	112.699	108.807	118.499	109.015	143.552	132.493	106.167	99.727	114.942	116.402	85.7686	93.8397	139.081	120.07	124.46	85.4684	106.367	109.503	112.011
ENSMUSG00000002546	40.9938	33.2993	32.3907	40.7247	50.3992	43.4928	39.737	46.8884	46.6246	35.3272	41.4615	38.3901	40.4328	53.1195	41.205	56.4816	38.604	29.1742	33.6813	35.627	39.6342	58.8243	52.0713	68.3439	44.0081	42.4335	37.602	40.4555
ENSMUSG00000002550	7.56197	4.42585	6.47814	5.61004	4.61993	7.00128	4.66188	5.07555	6.91466	4.97566	4.55358	5.10388	6.39759	6.73711	5.91894	7.03091	4.02125	6.14193	5.65845	5.27807	4.66284	7.52403	10.6185	7.20559	5.09568	3.96046	6.35168	3.28701
ENSMUSG00000002578	12.7359	12.6453	12.7164	11.6356	12.8098	12.9418	7.54781	11.1179	17.7806	14.6782	14.6194	10.6516	12.2834	12.956	11.6102	11.9525	8.0425	16.2322	14.8198	7.69719	10.6857	18.0121	11.4353	19.2149	10.8862	18.6708	10.1627	18.9635
ENSMUSG00000002580	14.3279	14.3313	15.5955	8.93451	7.97988	6.78912	8.43579	10.6345	12.0513	12.6879	12.4624	12.2049	12.5393	12.956	11.6102	14.0618	13.9403	10.7484	15.6281	9.0167	13.4057	11.6281	11.4353	11.3543	9.26487	10.7498	12.7034	9.10249
ENSMUSG00000002602	17.1139	10.5377	16.3153	26.8035	28.9796	25.0349	17.7596	15.4684	23.1147	20.1514	21.8092	19.306	23.0313	30.5761	29.3671	24.8425	21.9828	18.4258	30.7173	12.7553	15.1542	30.0961	33.6932	25.1104	19.9195	16.9734	17.2766	22.5034
ENSMUSG00000002603	4.77598	4.63661	4.55869	5.19448	2.30997	4.87968	1.99795	2.41693	7.30979	8.20984	5.99155	6.43533	5.88578	4.66415	3.87008	5.39036	3.48508	5.48387	6.73625	5.27807	6.02284	3.19201	4.69662	3.27527	2.77946	5.65781	4.57321	5.81548
ENSMUSG00000002608	26.8649	24.8691	23.0334	24.7257	27.9296	26.9443	25.9733	21.9941	24.1025	22.6393	20.6109	24.8537	25.5904	29.5396	22.9928	26.0144	26.5402	21.7161	23.9811	21.992	23.3142	29.8681	26.5461	30.5692	22.9306	26.8746	22.3579	21.2391
ENSMUSG00000002617	13.7309	7.79793	10.0771	8.51895	13.6498	9.33503	5.99385	8.45926	12.644	8.95619	13.9004	9.32013	12.7952	10.3648	9.78902	8.67145	8.31058	9.43225	13.4725	8.57686	11.6571	10.716	11.6395	11.791	9.72811	11.8814	11.6871	16.4351
ENSMUSG00000002625	32.8349	30.1379	29.0317	31.3747	28.5596	24.3984	29.7473	30.4533	36.9441	28.6101	29.9577	35.9491	34.547	39.9044	32.3265	40.0762	38.604	29.8322	38.8008	33.2079	41.1884	44.4602	39.615	47.6006	43.0816	46.394	40.6508	46.5238
ENSMUSG00000002633	0.397998	0.632264	0.719794	2.07779	4.19994	1.69728	0.887978	0.966772	0	0.746349	1.9173	0.665724	1.53542	3.10944	2.27652	1.17182	1.34042	0.219355	2.1556	0	0.971426	1.36801	2.24621	2.40186	1.15811	0	1.01627	1.01139
ENSMUSG00000002635	1.79099	1.26453	1.67952	2.07779	2.30997	2.75808	2.88593	2.17524	3.55611	1.4927	3.59493	2.8848	2.55904	2.5912	2.27652	3.04673	2.41275	1.75484	2.1556	0.659759	1.36	1.82401	3.26722	2.83856	1.85297	4.24335	1.5244	2.02278
ENSMUSG00000002658	42.9838	34.9853	34.79	43.4259	45.9893	38.6131	40.625	38.9126	46.8222	31.8442	44.3375	37.2805	34.0352	47.1598	44.6197	48.2789	44.7699	32.0258	39.3397	31.2286	35.9428	51.7562	51.0503	60.2649	44.0081	46.9598	40.3967	39.697
ENSMUSG00000002660	20.6959	16.2281	18.4747	24.9335	23.5196	18.6701	15.9836	15.2267	21.3367	17.4148	19.173	19.9717	16.8896	30.8352	22.3099	15.2336	14.4765	14.4774	24.52	12.3155	16.1257	28.5001	24.2999	27.7306	16.4451	20.651	21.5957	19.4692
ENSMUSG00000002661	9.55196	3.58283	5.03855	7.68783	6.29991	9.33503	4.88388	5.07555	3.95124	5.72201	6.47087	9.98586	5.88578	9.84654	9.33372	7.96836	2.68083	6.14193	9.7002	3.51871	6.60569	8.66404	9.59745	10.6992	6.71703	4.24335	5.08134	6.32117
ENSMUSG00000002668	0.994996	0.210755	0.239931	0	0.209997	1.27296	0.443989	0.725079	0.987809	0.746349	0.239662	0	1.27952	0.518239	0.227652	0.703091	0	0.658064	0.5389	0.21992	0.971426	0.456002	1.02101	1.31011	0.231622	0.565781	1.01627	0.505694
ENSMUSG00000002679	5.77097	6.5334	4.55869	4.57114	5.87991	6.3648	3.7739	3.6254	4.1488	5.22444	5.0329	7.98868	3.58265	6.73711	4.09773	5.156	4.8255	6.58064	4.58065	5.71791	5.2457	8.89204	7.35124	7.86064	4.86406	7.07226	9.40049	5.30979
ENSMUSG00000002688	16.5169	16.2281	19.4344	11.0123	10.0798	9.97151	7.7698	7.0091	8.49516	8.70741	10.5451	17.5307	16.3778	10.6239	13.6591	8.43709	9.38291	12.0645	9.96965	12.3155	17.0971	10.26	10.8227	7.20559	7.4119	10.4669	11.6871	13.148
ENSMUSG00000002699	6.16897	1.89679	3.59897	5.19448	5.66992	3.81888	4.43989	2.41693	7.30979	4.97566	6.47087	3.32862	2.81494	3.62767	6.82955	3.04673	1.6085	5.26451	3.7723	3.51871	2.71999	5.01602	5.10503	3.05692	2.0846	6.22359	3.30287	5.05694
ENSMUSG00000002718	26.4669	21.497	22.7935	39.6858	41.7894	39.0374	33.0772	37.9458	31.4123	24.132	28.7594	26.1851	22.7754	52.083	42.5709	32.5765	41.5529	32.6839	33.1424	14.7346	22.9256	43.3202	46.9662	48.474	35.4381	23.197	28.7096	26.0432
ENSMUSG00000002728	7.95996	7.16566	8.39759	10.389	11.3398	12.9418	9.10177	7.73418	8.49516	9.20497	10.3055	7.10105	9.72434	11.4013	9.56137	7.03091	6.434	7.67742	7.81405	7.91711	7.18855	10.716	10.4143	11.5726	6.71703	11.0327	6.85982	12.3895
ENSMUSG00000002731	3.97998	1.68604	2.87917	11.4279	15.7498	14.2147	5.99385	4.35047	5.13661	6.96593	8.14851	2.66289	3.07084	15.2881	9.56137	3.28109	4.55741	6.8	9.1613	1.75936	2.71999	12.0841	13.0689	11.5726	3.93757	3.39468	5.84355	8.34395
ENSMUSG00000002732	0.795996	1.05377	2.39931	1.0389	1.25998	1.0608	1.10997	1.20847	1.18537	1.24392	0.958648	0.443816	1.53542	1.55472	1.82121	1.40618	1.34042	1.31613	1.88615	1.0996	0.777141	1.36801	1.22521	2.18351	1.15811	0.565781	1.77847	1.26423
ENSMUSG00000002733	27.6609	32.0347	33.3504	35.9458	34.2295	31.1875	35.5191	33.5953	36.7465	28.8588	37.1476	33.9519	30.9643	29.2805	26.1799	28.1236	32.17	29.6129	29.3701	25.9505	33.2228	31.2361	37.9814	36.4646	29.416	40.4533	30.9962	33.1229
ENSMUSG00000002741	21.4919	17.2819	15.3556	16.4146	18.6897	23.9741	26.1953	24.8944	19.7562	17.166	22.0489	16.865	19.9605	23.5799	17.3015	25.0769	28.953	18.6452	20.4782	18.4732	17.6799	22.8001	22.4621	23.8003	25.0151	22.3483	14.2278	16.4351
ENSMUSG00000002748	80.9926	73.3427	76.778	94.124	112.768	92.0774	85.4678	80.4838	83.1735	81.6008	74.7745	87.2098	77.2829	109.348	93.7925	98.6671	87.127	79.6258	85.4157	75.4324	79.6569	104.652	110.269	102.625	97.2811	77.7948	79.269	80.911
ENSMUSG00000002763	8.35796	7.79793	6.958	8.93451	8.39987	6.57696	6.88183	7.0091	9.87809	9.20497	8.14851	10.4297	9.98024	9.58742	8.42311	8.90582	7.23825	7.45806	11.0475	5.05815	6.41141	10.488	11.8437	12.8827	6.71703	10.1841	7.11388	9.10249
ENSMUSG00000002767	6.76597	7.58717	9.59725	8.31117	11.7598	9.33503	7.7698	7.97587	9.08785	8.45862	5.99155	7.76678	5.62988	10.1057	8.87842	8.67145	9.91908	7.45806	8.89185	4.17847	7.38284	14.1361	11.0269	10.6992	7.4119	8.20382	9.14642	6.82687
ENSMUSG00000002768	11.144	19.1787	20.3941	31.998	29.6096	24.6105	24.8634	26.8279	25.0904	24.6295	24.6852	21.0813	19.4487	33.9447	29.3671	29.2954	29.7572	19.7419	32.8729	12.3155	19.0399	40.1282	32.468	40.6133	24.3203	29.1377	23.1201	24.2733
ENSMUSG00000002771	9.35296	7.79793	11.0368	57.5548	54.8092	56.6467	15.5396	14.2599	20.1513	21.6441	23.9662	7.54487	11.2598	61.1522	51.4493	20.1553	16.6212	14.4774	46.6149	6.59759	9.32569	59.0523	65.3443	67.0338	18.993	11.8814	17.7847	29.5831
ENSMUSG00000002778	37.4118	40.4649	44.3873	51.9448	50.8192	48.1603	35.7411	41.8129	45.0441	44.781	53.4446	40.3872	41.7123	59.0793	43.2538	44.7634	40.7486	35.9742	49.8483	32.1083	38.857	60.4203	49.8251	56.9896	43.3133	52.9005	44.7158	38.4327
ENSMUSG00000002781	16.5169	11.5915	16.5553	11.0123	12.5998	10.3958	10.2117	14.985	13.2366	10.9465	14.859	11.5392	15.0983	10.883	10.0167	15.2336	15.0127	7.89677	13.2031	12.9753	16.9028	9.12004	12.8647	11.1359	11.1178	10.7498	6.85982	14.6651
ENSMUSG00000002797	10.149	8.64095	12.4764	15.999	16.7997	15.4877	13.9856	10.8762	14.0269	11.9416	14.859	12.2049	8.70072	17.1019	16.6186	12.4213	11.2595	14.2581	19.6699	8.35695	13.0171	14.5921	16.5403	13.3194	13.8973	14.1445	13.7196	12.6423
ENSMUSG00000002799	11.144	10.5377	9.11738	20.7779	20.3697	16.3363	9.76775	11.1179	13.0391	12.4392	11.0244	9.98586	8.95663	21.766	12.5208	13.1244	8.57866	10.3097	12.6642	3.95855	9.32569	19.6081	21.6453	15.0662	13.8973	11.3156	10.9249	10.1139
ENSMUSG00000002803	14.3279	14.7528	12.9563	16.4146	13.8598	14.2147	15.0956	17.4019	13.4342	12.9367	10.3055	15.3116	11.5157	15.5472	13.4315	19.2178	14.7446	10.529	14.8198	11.8757	14.1828	16.6441	14.9067	17.9048	13.4341	11.0327	13.2115	12.3895
ENSMUSG00000002804	1.98999	2.3183	2.39931	3.11669	2.09997	2.75808	1.99795	1.20847	2.5683	1.99026	2.63628	1.10954	0.767711	2.33208	3.87008	3.28109	2.94892	1.09677	0.5389	0.21992	1.16571	2.73601	2.65461	1.96516	1.62135	0.565781	1.5244	2.27562
ENSMUSG00000002808	53.3318	45.9445	53.5047	74.8005	82.5288	64.0723	79.474	67.1907	51.3661	46.7712	57.7585	52.5922	53.4839	82.6591	64.8807	63.5125	59.2464	46.5032	56.5845	38.9258	47.2113	80.0284	74.9418	72.4926	74.5822	52.3347	46.2402	46.7767
ENSMUSG00000002812	28.2579	25.2906	24.233	71.8916	77.6988	67.679	31.0792	31.4201	37.1416	35.576	28.9991	29.0699	36.8501	70.7396	57.1406	40.7793	32.9742	28.0774	44.4593	20.0127	24.0914	77.0643	75.5544	71.4008	40.997	27.4404	37.0938	38.9384
ENSMUSG00000002814	2.18899	4.2151	3.35904	6.23338	3.56995	5.72832	3.9959	2.90032	3.35855	3.73175	3.59493	3.32862	4.60627	5.18239	5.00834	4.68727	4.02125	4.16774	4.8501	2.1992	3.49713	6.15603	5.10503	4.80373	2.54784	4.52625	2.28661	4.80409
ENSMUSG00000002820	1.39299	2.10755	2.63924	1.0389	1.67997	2.97024	2.88593	1.45016	1.97562	0.746349	1.67763	1.99717	2.04723	2.07296	2.04887	3.04673	0.80425	1.31613	2.42505	1.53944	3.30285	2.50801	2.45041	3.05692	2.77946	2.26312	1.5244	0.505694
ENSMUSG00000002825	5.17398	4.2151	4.31876	5.19448	7.55989	5.51616	3.7739	6.7674	8.69272	4.22931	5.75189	7.32296	6.9094	5.70063	6.6019	4.68727	6.70208	5.48387	5.9279	2.63904	5.82855	7.06803	8.16804	4.14867	5.55892	5.65781	4.06508	5.56263
ENSMUSG00000002831	3.58198	2.52906	2.15938	3.11669	1.25998	1.0608	1.10997	1.20847	2.76587	0.497566	1.9173	1.99717	1.53542	3.10944	2.27652	0.937454	1.34042	1.53548	2.42505	0.879678	1.74857	2.73601	1.83781	1.74681	2.77946	1.69734	1.01627	2.78132
ENSMUSG00000002833	15.9199	15.8066	17.9948	21.4013	18.8997	22.9133	16.8716	17.8853	21.1391	15.9221	18.6936	17.5307	21.24	24.8755	15.708	21.0927	17.1573	19.5226	16.4365	14.7346	21.9542	24.8521	28.7924	21.3984	22.0041	23.197	21.3416	19.2164
ENSMUSG00000002835	3.38298	1.05377	1.91945	1.66223	2.09997	1.27296	2.88593	3.3837	2.17318	2.48783	1.9173	2.44099	2.30313	3.10944	2.04887	2.578	2.68083	1.53548	2.42505	1.53944	0.38857	1.59601	2.65461	1.31011	2.54784	2.26312	2.03254	3.53986
ENSMUSG00000002844	14.7259	14.7528	13.4361	22.6479	28.1396	23.9741	21.0895	15.71	21.7318	17.4148	18.2143	18.8622	14.8424	25.1346	21.1716	24.8425	23.5913	14.6968	21.2866	10.7761	16.1257	26.2201	28.3839	28.8224	26.1733	19.5194	20.0713	16.6879
ENSMUSG00000002845	8.75596	6.32264	4.31876	7.89561	5.03992	4.2432	4.66188	4.59217	4.93905	6.96593	5.99155	6.43533	6.39759	6.47799	8.19546	2.10927	3.48508	4.60645	7.27515	3.51871	5.43998	6.15603	10.2101	8.51569	4.86406	4.52625	5.33541	5.56263
ENSMUSG00000002846	11.3429	9.06246	8.87745	9.35006	9.44986	13.7904	8.21379	8.45926	11.0635	10.9465	8.14851	9.98586	9.98024	7.51447	10.472	10.312	9.38291	9.2129	9.1613	9.45654	7.77141	11.1721	10.8227	11.3543	8.57	6.50648	6.35168	10.3667
ENSMUSG00000002847	1.59199	0.632264	0.959725	0.415558	1.25998	1.0608	0.887978	1.20847	0.790247	0.746349	0.718986	1.10954	1.53542	1.03648	0.682955	1.17182	1.87658	0.877419	1.0778	0.659759	0.582855	0.912004	1.02101	0.655053	0	0.848671	1.27034	0.505694
ENSMUSG00000002870	2.18899	1.26453	0.959725	3.53225	3.14995	2.75808	3.10792	3.86709	2.37074	1.99026	1.19831	2.21908	2.04723	2.5912	3.18712	3.51545	2.41275	1.75484	3.2334	1.0996	1.94285	2.96401	3.26722	3.71197	2.0846	0.848671	1.77847	3.03416
ENSMUSG00000002871	5.17398	8.21944	8.39759	16.2068	10.7098	14.8512	6.21584	6.28402	10.8659	9.70254	10.3055	6.87914	12.0275	18.3975	14.5697	12.6556	7.77441	7.23871	9.43075	5.49799	9.71426	19.6081	13.6815	21.3984	8.33838	9.90116	8.13015	7.33256
ENSMUSG00000002881	10.348	12.4345	15.5955	25.3491	25.6196	23.9741	19.7575	17.4019	12.8415	15.4246	16.0574	15.9774	16.1219	20.9887	16.6186	20.8584	23.0552	13.1613	18.8615	13.8549	10.88	18.4681	26.1377	17.6864	22.2357	13.013	15.4981	16.9407
ENSMUSG00000002885	9.15396	10.7485	9.59725	12.259	16.1698	15.912	8.21379	9.42603	11.0635	11.1952	7.18986	12.8707	14.5865	13.2151	15.025	15.9367	9.38291	10.0903	9.7002	8.35695	10.88	15.7321	13.6815	18.7782	9.95973	8.7696	9.14642	10.8724
ENSMUSG00000002897	6.36797	4.42585	3.8389	5.40226	3.35995	5.94048	24.6414	19.3354	3.55611	1.99026	5.75189	8.87632	6.65349	8.55095	11.3826	19.6865	30.5615	4.60645	5.11955	3.51871	5.82855	4.78802	5.51343	4.14867	17.6033	4.52625	4.06508	4.04555
ENSMUSG00000002900	38.2078	35.8283	29.0317	10.5967	7.76988	13.7904	5.32787	5.80063	34.1782	26.371	29.2388	33.0643	33.2675	11.9195	8.19546	8.43709	4.8255	37.0709	21.2866	36.5067	39.4399	12.5401	15.5193	15.7213	6.25379	39.0389	34.2991	23.7676
ENSMUSG00000002908	5.96997	5.90113	3.59897	6.0256	7.55989	7.00128	9.54576	9.42603	4.1488	6.21958	3.83459	6.87914	5.37398	6.21887	6.37425	13.3587	16.085	3.94838	5.389	3.95855	3.30285	6.38403	8.16804	6.33218	15.7503	2.8289	5.08134	4.04555
ENSMUSG00000002910	1.79099	1.05377	1.91945	1.87001	3.77994	2.1216	1.55396	1.93354	0.987809	2.48783	0.958648	1.55336	2.30313	1.81384	0.910607	1.87491	2.94892	0.658064	1.88615	1.75936	0.971426	2.28001	3.06302	3.05692	3.2427	1.69734	1.01627	1.76993
ENSMUSG00000002930	0.198999	0	0.239931	4.9867	5.66992	2.75808	0	0.241693	0.197562	0	0.479324	0	0	4.40503	3.18712	0.234364	0	0.219355	0.5389	0	0	3.42002	2.65461	2.83856	0.231622	0.28289	0	0.505694
ENSMUSG00000002944	0.596997	0	0.239931	1.45445	1.88997	0.848639	0.443989	0	0.395124	0	0.718986	0.221908	0	1.2956	2.73182	0.234364	0.268083	0.438709	2.96395	0.879678	0.194285	2.96401	1.22521	1.96516	0.231622	0.565781	0.762202	0.758541
ENSMUSG00000002948	70.2467	57.9576	60.9425	82.2806	77.4888	73.1952	67.0423	60.6649	65.9857	55.9762	67.1053	68.3476	67.8145	83.6956	74.8974	73.1214	58.7102	56.5935	74.0988	51.4612	55.5656	88.4644	82.293	81.445	68.56	69.591	69.6144	61.9475
ENSMUSG00000002949	18.5069	20.654	19.9143	16.8301	15.3298	15.6998	16.8716	11.6013	18.7684	14.1806	15.578	16.865	16.3778	12.956	14.3421	18.2804	16.6212	11.8452	12.6642	16.494	17.4857	15.7321	21.0327	17.9048	13.6657	25.743	17.2766	17.6993
ENSMUSG00000002957	84.9726	71.8674	77.4978	137.965	158.338	138.54	108.111	112.629	86.7297	79.6106	92.7492	98.5271	80.0978	143.552	134.997	118.588	116.616	86.6451	101.313	66.8556	90.3426	151.849	153.151	157.213	130.866	80.3408	91.7183	92.0363
ENSMUSG00000002963	3.78098	4.63661	2.39931	4.57114	3.98994	2.75808	2.88593	3.3837	4.1488	6.21958	3.59493	4.43816	3.32675	7.77359	4.32538	3.98418	6.16591	2.63226	4.04175	1.0996	2.91428	5.47202	3.67562	6.98724	6.48541	4.24335	3.04881	3.03416
ENSMUSG00000002968	26.0689	18.9679	20.3941	19.739	18.0597	16.9728	18.6475	24.8944	19.5586	16.1709	18.9333	29.9576	24.0549	15.2881	17.5292	26.7174	25.4679	21.2774	17.2448	20.2326	21.3714	20.9761	24.5041	21.8351	19.4562	26.3088	22.3579	18.4578
ENSMUSG00000002980	2.58699	3.16132	4.79862	8.72673	9.02986	9.97151	3.7739	4.10878	3.95124	4.4781	3.83459	5.5477	5.62988	12.1786	10.0167	5.62473	3.48508	3.94838	5.11955	3.73863	3.30285	13.6801	11.4353	15.5029	1.38973	3.96046	6.35168	5.56263
ENSMUSG00000002981	197.606	190.312	197.703	168.301	169.257	163.363	146.738	140.665	156.667	153.002	159.136	202.38	188.345	176.201	166.641	172.492	152.807	144.335	178.915	169.778	183.405	184.453	185.415	198.263	151.481	150.498	155.997	149.18
ENSMUSG00000002983	1.39299	1.05377	1.19966	0.831117	0.839987	0.63648	1.77596	0.966772	1.77806	0.746349	1.19831	1.99717	2.04723	3.10944	0.682955	3.28109	1.07233	0.219355	2.1556	1.0996	1.16571	1.36801	1.42941	0.873405	2.0846	0.848671	1.01627	0.505694
ENSMUSG00000002984	24.6759	22.7615	17.9948	25.5568	23.9396	32.6726	22.1994	25.1361	21.3367	24.8783	20.1316	20.1936	22.7754	34.4629	22.9928	33.7484	22.7871	20.1806	26.6756	14.9545	19.0399	29.6401	28.1797	27.7306	31.5006	20.651	20.5794	16.1822
ENSMUSG00000002985	405.361	485.79	589.751	808.677	727.219	778.839	369.843	403.869	740.857	775.208	793.281	433.608	594.208	860.795	700.94	495.913	396.763	604.98	846.612	396.075	489.404	884.872	741.454	913.8	390.051	772.573	667.689	610.372
ENSMUSG00000002996	30.2479	21.2862	21.5938	29.7124	27.7196	31.6118	20.8675	22.2358	29.4367	21.3953	30.4371	25.0756	28.9171	24.0981	24.3587	19.6865	19.0339	26.9806	26.1367	23.9712	23.8971	25.5361	26.1377	24.4553	25.71	27.7233	24.3905	35.1457
ENSMUSG00000002997	75.0227	68.4953	62.622	29.5046	32.9695	25.6713	25.3074	29.7282	61.4417	50.2542	52.486	64.1314	54.7634	33.9447	25.7246	29.2954	30.2934	74.8	42.3037	62.4572	70.5255	27.3601	26.7503	37.338	32.427	65.9134	61.2302	52.3393
ENSMUSG00000003031	66.8637	39.4111	40.0685	47.7892	48.2993	56.0102	37.961	43.9881	40.1051	44.0346	39.0649	42.6063	44.0154	45.8642	45.5303	22.7333	36.9955	44.0903	41.2259	32.3282	38.6627	42.6362	57.5847	45.1987	35.4381	36.4929	30.9962	47.0295
ENSMUSG00000003032	9.35296	4.84736	0.959725	5.19448	4.82993	4.03104	4.43989	4.10878	3.95124	3.48296	1.67763	4.43816	3.32675	3.62767	6.82955	4.68727	5.09358	2.63226	4.04175	1.75936	3.30285	6.15603	4.69662	3.93032	1.38973	1.69734	3.30287	2.27562
ENSMUSG00000003033	55.5208	49.3166	42.4678	67.736	57.5391	69.5884	45.5089	51.2389	58.0832	53.4884	48.891	55.2551	57.8342	80.068	74.2145	54.8411	49.0592	49.7935	72.2126	44.2038	40.9942	84.8164	72.083	77.078	55.8208	54.8807	53.8623	57.6491
ENSMUSG00000003037	15.9199	20.0217	20.1542	31.1669	28.5596	28.2173	20.8675	20.0605	26.0782	27.8637	20.1316	22.4127	18.681	30.5761	29.8224	24.6082	21.4467	15.7935	26.4061	14.7346	20.5942	32.3761	31.2428	31.8793	20.846	25.743	22.612	25.0318
ENSMUSG00000003038	2.58699	1.05377	3.11911	2.07779	1.67997	1.27296	1.55396	1.45016	1.58049	1.74148	1.9173	2.21908	2.81494	1.2956	0.910607	1.64054	1.07233	2.4129	2.96395	2.85895	2.52571	2.96401	1.63361	2.83856	1.62135	2.26312	2.54067	3.03416
ENSMUSG00000003039	77.0127	73.1319	68.1405	107.63	86.3087	110.747	84.8019	79.517	96.6077	87.0741	93.9475	79.2211	81.6333	122.045	124.07	84.6052	80.9611	89.058	107.511	55.4197	66.0569	107.388	110.881	95.8562	76.8984	78.9264	75.9661	73.8313
ENSMUSG00000003062	8.15896	7.58717	9.59725	19.5312	15.1198	16.5485	9.54576	8.45926	14.422	7.21471	10.3055	10.6516	13.5629	14.5107	17.7568	9.84327	9.11483	10.9677	19.9393	8.79678	7.96569	19.6081	18.5823	15.9396	10.8862	11.3156	12.7034	11.1253
ENSMUSG00000003068	21.4919	18.7572	19.6744	18.7001	16.1698	20.7917	19.3135	19.0937	21.3367	17.9124	22.0489	21.747	25.8463	23.839	21.6269	25.78	16.6212	16.671	15.8976	14.2948	17.6799	21.8881	25.5251	21.1801	16.6768	18.6708	16.2603	16.6879
ENSMUSG00000003070	3.97998	3.37208	4.79862	3.53225	5.66992	3.1824	2.88593	3.14201	4.54392	4.4781	3.11561	2.8848	5.62988	2.85032	3.87008	4.21854	1.87658	3.94838	3.50285	3.95855	3.30285	4.56002	5.10503	5.89548	2.77946	5.09203	5.08134	6.82687
ENSMUSG00000003072	53.9288	60.0651	57.3435	65.0349	61.7391	60.4656	66.3763	73.233	53.1441	56.9713	54.6429	55.477	64.2318	81.3635	58.2788	82.496	88.1994	44.9677	68.4403	36.7266	60.0341	83.4484	64.5275	80.1349	78.0565	60.2556	49.035	41.4669
ENSMUSG00000003099	24.6759	25.2906	26.6324	39.6858	37.1694	46.2508	57.9405	48.0969	32.5977	35.0784	33.313	28.6261	26.614	51.3057	40.7497	61.872	53.8847	26.3226	37.4536	15.6143	27.3942	46.5122	45.5368	40.395	61.843	32.5324	38.1101	33.1229
ENSMUSG00000003119	49.3518	45.3123	48.946	49.2437	62.3691	50.9184	47.0628	38.1875	48.4027	41.7956	51.2877	52.3703	46.3186	60.1157	48.2622	61.4033	48.7911	45.4064	43.6509	35.8469	43.9084	48.5642	57.1763	52.4043	49.3354	44.4138	44.2077	44.2482
ENSMUSG00000003123	4.37798	3.79359	3.8389	8.72673	9.02986	7.84991	3.32992	3.6254	5.33417	3.73175	4.55358	3.55053	3.83855	8.81007	6.6019	2.578	4.28933	5.48387	6.19735	1.97928	4.66284	8.43604	6.94284	7.42394	6.02217	5.37492	5.33541	5.05694
ENSMUSG00000003131	146.861	119.919	123.325	209.649	230.997	210.038	160.28	148.883	157.457	149.27	157.458	133.145	139.979	220.511	201.699	167.804	166.212	134.464	191.579	100.283	119.874	203.605	224.621	224.247	168.852	123.34	134.402	140.583
ENSMUSG00000003134	80.3956	82.8266	77.0179	14.5445	17.0097	15.4877	11.9877	11.1179	35.9563	33.5857	32.594	107.182	85.4718	14.2516	15.9356	16.6398	10.4552	46.5032	20.4782	109.08	95.1997	17.3281	18.5823	19.2149	12.276	35.3613	32.7747	23.2619
ENSMUSG00000003135	13.9299	10.9592	11.7566	13.2979	14.9098	11.4566	15.5396	11.3596	13.4342	12.9367	10.7848	11.7611	13.0511	15.8063	14.1144	11.7182	13.9403	12.7226	15.0892	10.1163	9.32569	14.1361	15.1109	12.2277	13.6657	13.2958	10.1627	11.631
ENSMUSG00000003153	63.8787	68.0738	61.6623	50.6981	61.5291	54.1008	68.3743	72.2662	83.7662	69.6593	75.7332	67.6819	62.6964	65.2981	67.6126	70.3091	69.9697	75.2387	87.3018	44.4238	65.0855	69.7683	52.6839	65.0686	62.5379	76.0975	75.2039	63.9703
ENSMUSG00000003154	66.0677	38.9896	38.389	35.5302	32.1295	35.855	40.403	38.9126	50.7734	40.3029	44.5771	42.8282	41.2005	40.1635	39.6114	51.56	37.7997	42.5548	41.7648	36.9465	36.7199	38.7602	35.9394	31.0059	38.6808	42.1507	35.0613	35.9043
ENSMUSG00000003161	20.6959	24.4476	21.5938	34.0758	39.8994	34.1577	23.0874	24.1693	30.0294	28.1125	32.594	27.5166	33.5234	45.605	34.3754	29.0611	23.8594	24.129	34.7591	18.2533	16.9028	43.0922	37.9814	37.7747	28.9527	25.1772	23.3742	29.3302
ENSMUSG00000003166	33.6309	36.4606	37.1893	63.1649	59.8491	56.4345	38.849	43.7464	44.649	41.298	49.8497	36.6148	43.7595	70.2214	56.6853	45.7009	46.1103	33.5613	59.0096	23.0916	38.2742	70.6803	58.4015	71.1825	37.5227	45.8282	36.5857	30.8473
ENSMUSG00000003178	16.1189	16.8604	21.1139	20.1546	21.2097	22.7011	25.5294	28.5198	24.4977	17.9124	18.2143	21.747	21.4959	20.7296	22.3099	26.7174	32.4381	20.4	23.7116	14.7346	21.3714	27.8161	25.7293	21.8351	22.2357	18.105	22.3579	18.4578
ENSMUSG00000003184	4.57698	2.95057	3.59897	4.15558	5.24992	2.97024	3.10792	3.14201	4.1488	3.98053	3.35527	2.21908	3.32675	5.70063	4.09773	5.62473	2.94892	2.4129	4.04175	2.85895	2.71999	4.10402	5.92183	5.45878	3.2427	3.96046	4.06508	3.7927
ENSMUSG00000003190	0.994996	0.843019	0.959725	0.415558	0.629991	0.21216	0.221994	0.483386	0.790247	0.248783	0.718986	0.443816	0.255904	1.03648	1.59356	0.703091	1.07233	0	0.5389	0.439839	0.582855	1.14001	1.63361	0.436702	0.694865	0.565781	0.508134	0.252847
ENSMUSG00000003198	0.795996	0.843019	1.67952	0.415558	0.419994	0.42432	1.10997	0.725079	2.37074	1.4927	2.15696	2.8848	2.04723	2.07296	1.82121	1.17182	0.268083	1.31613	1.88615	1.53944	0.582855	1.36801	0.612603	1.09176	0.463243	0.848671	1.27034	1.01139
ENSMUSG00000003199	20.4969	10.7485	13.4361	14.129	14.6998	19.0944	11.7657	9.90941	14.6196	13.9319	15.578	14.6459	15.3542	13.7333	15.4803	14.2962	17.1573	12.5032	12.9336	8.79678	16.5142	17.3281	18.3781	17.2497	13.6657	17.8221	12.7034	5.81548
ENSMUSG00000003200	11.144	8.8517	5.51842	7.89561	9.65986	8.91071	10.2117	10.6345	10.4708	7.96106	7.18986	7.98868	9.21253	9.58742	8.42311	9.84327	10.9914	6.14193	9.96965	4.61831	7.38284	8.89204	10.4143	9.3891	10.423	13.8616	7.87608	9.10249
ENSMUSG00000003208	6.76597	3.79359	5.75835	4.15558	2.72996	5.94048	2.44194	3.6254	4.74148	6.96593	3.11561	6.43533	5.11807	2.33208	2.95947	3.74982	4.8255	6.14193	4.3112	5.71791	4.46856	5.47202	2.65461	4.14867	3.70595	5.09203	6.35168	4.80409
ENSMUSG00000003226	148.453	120.973	111.088	108.045	112.348	104.17	104.337	115.046	119.525	103.245	92.5095	159.33	124.369	85.7686	101.533	120.463	120.101	120.426	101.313	111.939	116.765	83.4484	104.347	101.315	122.065	99.5774	100.611	100.886
ENSMUSG00000003228	7.16397	4.2151	6.71807	4.15558	3.14995	4.66752	3.55191	6.28402	5.92686	5.97079	4.79324	6.21342	5.62988	5.70063	2.27652	4.92163	2.41275	4.16774	5.11955	5.05815	5.05141	4.10402	4.28822	3.49362	4.16919	8.20382	5.58948	5.30979
ENSMUSG00000003233	32.4369	22.7615	26.8723	40.7247	46.6193	47.736	47.2848	45.4383	33.7831	33.0881	27.0818	26.407	33.7793	40.4227	35.0584	55.3098	53.6166	32.2451	32.8729	20.8924	21.7599	38.3042	43.4948	44.762	48.4089	29.1377	33.7909	34.1343
ENSMUSG00000003234	37.0138	25.9228	25.6726	47.3737	40.7394	49.2211	29.9692	22.9608	40.3026	32.3418	31.1561	34.6176	32.4998	50.7874	45.9856	30.936	28.953	29.3935	36.1063	22.8716	24.6742	54.0362	54.3175	50.4391	31.2689	31.1179	36.3316	27.5603
ENSMUSG00000003235	15.7209	16.6496	19.6744	22.0246	25.1996	22.7011	18.2035	14.7433	20.3489	13.9319	19.173	15.3116	17.4014	21.766	21.3993	23.6707	24.3956	15.7935	18.8615	16.7139	17.0971	23.2561	21.8495	23.3636	22.6989	26.0259	22.8661	21.9977
ENSMUSG00000003269	21.2929	17.4926	17.515	17.6612	16.7997	14.4269	36.6291	32.3869	19.7562	19.6539	21.0903	23.0784	16.1219	20.9887	17.5292	37.2638	30.0253	19.3032	20.4782	16.9338	18.6514	21.6601	21.2369	20.9617	28.4895	23.197	23.3742	18.7107
ENSMUSG00000003271	0.994996	2.10755	1.43959	1.66223	0.839987	1.27296	2.66393	2.65862	2.76587	2.48783	1.19831	2.21908	0.767711	0.777359	1.36591	3.74982	4.8255	1.31613	2.1556	1.0996	1.74857	2.05201	1.83781	0.655053	3.93757	1.69734	1.27034	1.51708
ENSMUSG00000003273	113.031	110.225	99.5714	22.8557	17.8497	18.8822	39.959	47.3718	76.8516	54.2347	61.1138	120.052	105.176	22.5434	28.9118	58.8253	53.8847	69.5354	50.9261	100.943	103.554	25.9921	23.8915	27.7306	48.1773	94.2025	64.5331	69.2801
ENSMUSG00000003279	206.362	168.393	164.593	194.066	206.637	241.014	752.783	761.575	247.545	210.222	219.77	246.318	176.829	200.818	316.664	857.302	788.701	196.542	246.008	121.835	169.805	190.609	229.93	228.395	710.152	202.549	196.902	213.403
ENSMUSG00000003282	10.746	9.90547	7.43787	4.57114	1.46998	3.60672	7.54781	7.73418	5.13661	6.21958	3.83459	9.09822	8.70072	4.14591	3.87008	5.156	9.651	4.8258	4.58065	7.25735	7.77141	4.33202	1.22521	4.14867	6.02217	4.52625	5.08134	2.27562
ENSMUSG00000003283	0.795996	1.05377	0.479862	0.623338	0.419994	1.48512	1.10997	1.69185	1.77806	1.24392	2.87594	0.443816	1.02361	1.03648	1.13826	0.937454	1.34042	1.09677	1.34725	1.75936	1.16571	1.36801	1.02101	0.655053	0	1.98023	0.762202	0.505694
ENSMUSG00000003299	8.95496	5.69038	7.43787	8.31117	6.9299	8.91071	6.88183	7.97587	9.08785	6.71714	8.62783	7.76678	6.39759	6.99623	7.28485	11.0151	8.0425	8.11612	8.35295	7.69719	5.2457	9.34804	12.4563	9.3891	8.80163	7.92093	5.33541	5.81548
ENSMUSG00000003308	18.5069	12.6453	11.2768	16.6223	18.0597	15.0633	10.8777	11.3596	13.4342	11.6928	15.0987	14.424	17.1455	17.8793	12.2932	15.2336	14.4765	15.7935	14.0114	13.4151	15.7371	19.6081	15.5193	16.813	13.2024	16.6905	11.433	13.148
ENSMUSG00000003316	149.846	153.851	150.917	228.349	238.346	197.733	170.936	176.678	179.189	162.704	164.648	163.99	159.94	212.996	185.764	193.35	157.633	164.955	171.37	129.313	144.937	224.581	200.117	215.731	164.915	170.583	148.375	170.166
ENSMUSG00000003341	0.198999	0.210755	0	1.0389	0.629991	0.848639	0.443989	0	0.197562	0	0.718986	0	0.767711	0	0.227652	0	0.536166	0.219355	0.80835	0	0	2.50801	1.02101	0.873405	0	0.28289	0.254067	0.505694
ENSMUSG00000003344	60.0977	46.9983	43.4275	60.6715	59.4291	62.5872	36.6291	43.9881	60.0588	55.2298	47.4531	53.4798	50.6689	57.7837	53.2705	51.3256	48.255	45.1871	64.668	39.5855	43.7142	67.0323	69.02	65.5053	48.1773	49.7887	53.1001	47.7881
ENSMUSG00000003345	88.1566	83.0374	81.5766	93.2929	89.4587	79.7721	98.7875	109.97	78.4321	80.6057	72.1382	90.3165	82.1451	92.5057	82.6376	129.369	101.067	63.8322	82.9906	80.9304	81.9883	83.4484	98.4249	100.66	94.5017	88.5447	71.647	64.9817
ENSMUSG00000003346	14.3279	10.5377	11.5167	6.64893	8.60987	10.608	13.5417	13.5348	11.261	6.46836	10.7848	14.2021	7.93301	9.32831	10.0167	23.4364	16.085	7.67742	8.89185	10.1163	9.90854	10.488	11.4353	10.2625	13.4341	13.2958	10.9249	8.5968
ENSMUSG00000003348	2.18899	1.89679	1.43959	5.40226	5.87991	6.15264	2.66393	2.41693	2.37074	2.9854	1.43797	2.44099	2.04723	6.99623	5.23599	2.34364	2.14467	2.4129	4.04175	2.85895	1.16571	3.87602	5.10503	8.51569	2.77946	1.13156	2.03254	2.02278
ENSMUSG00000003352	80.1966	75.661	90.4541	47.997	48.5093	49.6454	134.307	148.883	51.1685	45.0297	56.0809	104.519	89.8222	57.5245	64.6531	177.179	148.786	51.329	43.9204	74.9926	94.034	59.2803	56.7679	50.0024	143.374	52.6176	56.9111	41.7197
ENSMUSG00000003354	3.58198	1.89679	2.63924	8.72673	8.39987	6.57696	8.21379	8.21756	4.54392	2.9854	3.11561	2.44099	2.04723	12.6969	9.78902	9.37454	11.7957	4.16774	4.8501	0.879678	1.36	11.4001	10.0059	10.4809	8.57	3.96046	3.55694	3.28701
ENSMUSG00000003355	0.397998	1.47528	1.43959	2.70113	1.88997	1.27296	1.99795	1.93354	0.790247	1.24392	0.718986	1.10954	1.27952	1.81384	2.50417	1.87491	1.87658	1.09677	0.80835	0	0.38857	1.59601	1.42941	1.96516	0.926487	0.848671	1.77847	1.51708
ENSMUSG00000003360	32.8349	41.7294	45.1071	59.8404	62.9991	53.8886	51.2807	48.0969	47.81	45.5273	45.0564	44.8254	41.7123	57.2654	46.2133	58.8253	50.6677	43.2129	56.854	38.266	38.0799	66.5763	60.2393	59.6099	55.8208	41.302	45.9862	47.2824
ENSMUSG00000003363	331.931	366.924	408.363	258.893	292.316	203.461	433.999	395.651	216.923	200.022	222.167	474.661	408.422	296.951	291.167	524.271	409.631	184.258	227.955	450.835	359.039	287.281	249.534	298.268	425.026	207.924	221.038	204.553
ENSMUSG00000003378	84.7736	100.319	98.3718	46.3348	58.5891	42.432	78.142	86.5261	73.493	63.9373	67.5847	118.721	94.4284	60.8931	53.9535	94.4485	93.561	65.1484	69.7876	88.8475	113.657	64.9803	44.72	62.2301	83.8471	70.4397	72.1551	80.6582
ENSMUSG00000003380	27.6609	23.183	21.1139	44.0492	36.9594	42.0077	26.8613	27.553	34.1782	31.3467	29.2388	23.5222	25.8463	45.8642	39.6114	31.1704	31.0977	28.5161	32.334	16.0541	21.7599	41.2682	41.2486	48.0373	24.3203	33.6639	26.1689	24.5262
ENSMUSG00000003382	11.144	12.4345	10.0771	12.8823	16.5898	12.3053	12.2097	12.568	13.0391	14.4294	13.9004	12.2049	9.21253	13.7333	14.5697	12.4213	9.651	10.3097	13.4725	9.0167	13.0171	15.5041	14.9067	18.1231	12.0443	10.4669	11.6871	10.3667
ENSMUSG00000003402	14.5269	23.6045	19.9143	24.9335	27.2996	25.4592	17.7596	16.1934	22.5221	22.6393	24.9248	17.0869	17.6574	29.2805	21.6269	25.0769	19.5701	22.1548	22.6338	16.2741	19.4285	34.6562	26.7503	30.7875	19.4562	25.743	21.5957	25.7904
ENSMUSG00000003410	392.028	285.151	287.677	320.188	329.905	338.607	291.479	293.899	308.592	325.657	324.023	282.267	319.368	319.235	296.858	319.438	289.798	292.839	347.052	209.803	262.091	313.957	343.466	300.67	325.892	309.482	278.458	280.154
ENSMUSG00000003411	24.8749	19.1787	25.1928	33.868	38.0094	23.9741	34.8531	35.7706	26.0782	29.6052	28.0404	38.3901	21.7518	39.3862	28.9118	35.8576	32.9742	26.5419	34.2202	39.5855	23.8971	38.9882	25.7293	43.0152	38.2176	12.4472	32.0125	29.0774
ENSMUSG00000003418	3.18399	2.3183	4.55869	16.4146	26.0396	19.7309	2.66393	2.41693	5.92686	6.96593	7.66918	2.66289	5.62988	23.5799	14.3421	4.21854	3.48508	6.14193	15.6281	3.07887	2.33142	19.8361	19.3991	24.892	3.2427	3.96046	7.62202	10.1139
ENSMUSG00000003420	2.78599	2.10755	2.63924	4.36336	4.61993	3.60672	4.66188	4.59217	3.55611	5.97079	2.39662	3.10671	2.30313	5.70063	4.32538	4.92163	5.36166	2.63226	4.58065	1.31952	2.71999	2.96401	5.30923	5.24043	2.31622	3.67757	2.79474	4.04555
ENSMUSG00000003421	19.7009	16.4389	20.3941	21.609	22.8897	25.247	20.6455	21.5107	23.3123	17.166	18.9333	22.6346	18.681	17.6201	19.3504	24.1394	23.3232	20.1806	21.0171	20.0127	19.6228	20.5201	19.3991	22.2718	16.2135	25.1772	16.0062	20.7334
ENSMUSG00000003423	6.76597	4.00434	5.27849	3.53225	3.77994	4.66752	5.77185	6.52571	3.75368	3.98053	5.27256	4.21625	3.32675	4.92327	6.1466	8.20272	6.70208	5.48387	4.8501	4.83823	7.18855	6.15603	5.10503	5.45878	6.71703	3.67757	4.31914	2.78132
ENSMUSG00000003429	16.7159	15.8066	16.3153	20.9857	27.0896	15.2755	13.9856	14.2599	21.7318	14.6782	22.7679	15.9774	14.3306	23.0616	17.0739	15.9367	11.7957	20.4	20.4782	14.0749	15.7371	31.4641	24.0957	29.2591	12.7392	25.1772	22.8661	19.7221
ENSMUSG00000003435	108.853	97.3687	92.6134	111.162	120.958	107.353	118.545	124.472	104.905	92.7961	90.3526	106.516	95.4521	130.337	114.964	154.914	126.535	81.3806	110.205	83.1296	90.7312	116.737	129.259	134.941	125.771	108.913	94.7671	94.0591
ENSMUSG00000003436	0.596997	0.632264	0.239931	2.49335	1.04998	1.48512	0	0.241693	0.395124	0.746349	1.43797	0.443816	0.255904	1.55472	0.910607	0.468727	1.34042	0.438709	2.42505	0.659759	0.194285	1.59601	0.408402	2.18351	0.694865	0.565781	0.762202	1.26423
ENSMUSG00000003437	21.2929	21.9185	22.0737	31.7902	43.4693	27.7929	19.9795	20.3022	25.2879	20.8978	25.8835	27.7385	26.1022	35.7585	23.9034	25.78	22.7871	22.1548	23.7116	22.6517	27.1999	40.5842	35.7352	32.971	25.4784	26.5917	23.6283	33.3758
ENSMUSG00000003438	8.75596	5.47962	4.31876	10.389	7.76988	11.2445	7.7698	4.10878	6.12442	7.21471	6.9502	7.32296	4.86217	10.6239	9.33372	9.14018	6.97016	6.58064	9.96965	4.83823	4.66284	7.98004	13.4773	9.3891	7.87514	7.63804	5.33541	7.83825
ENSMUSG00000003444	4.17898	3.16132	5.75835	4.77892	7.34989	4.2432	5.10587	4.83386	5.72929	5.47323	4.79324	5.32579	4.86217	5.70063	6.37425	5.39036	4.55741	5.04516	5.389	3.73863	3.69142	8.66404	8.37224	6.76889	7.64352	4.80914	5.33541	4.80409
ENSMUSG00000003452	25.2729	27.1874	22.0737	59.4249	67.829	51.1305	50.6147	43.0214	36.9441	37.0687	29.4784	26.8509	24.3108	56.4881	48.0345	39.6074	48.7911	33.7806	39.3397	21.992	26.4228	52.4402	50.0293	55.8979	53.5046	32.2495	32.2665	35.1457
ENSMUSG00000003458	39.2028	30.1379	28.7917	38.8547	38.4294	38.4009	38.183	39.1543	38.5246	33.5857	31.875	35.5053	36.8501	46.3824	37.1072	48.0445	41.821	35.0968	44.9982	27.9298	27.5885	36.4802	42.0654	44.9803	41.6919	31.4008	33.5369	31.6059
ENSMUSG00000003464	23.8799	24.026	21.8337	29.9202	28.5596	28.6416	30.4132	31.6618	27.6587	21.1466	23.9662	22.6346	25.3345	28.7623	32.3265	31.8734	31.3657	18.4258	32.8729	18.4732	21.5657	35.1122	29.8134	32.971	28.2579	25.743	21.3416	22.7562
ENSMUSG00000003469	635.603	682.002	647.574	132.355	133.978	122.416	408.248	424.171	418.041	351.779	394.004	728.524	621.078	134.742	195.78	541.614	435.903	356.013	307.443	526.927	632.787	149.569	139.061	162.017	412.287	397.461	361.538	266.501
ENSMUSG00000003476	0.198999	1.05377	1.19966	2.90891	5.66992	1.48512	0.221994	0.725079	2.37074	1.99026	1.19831	0.443816	2.30313	3.10944	3.64243	0	0.268083	1.09677	3.2334	0	0.582855	1.59601	1.42941	3.27527	0.463243	2.54601	1.77847	2.52847
ENSMUSG00000003477	0.994996	0.42151	0.479862	0.207779	0.419994	0.63648	0.443989	0.725079	0.987809	0.248783	0.479324	0.665724	0.767711	0.25912	0.682955	0.234364	1.07233	0.219355	1.34725	0.879678	0.777141	0.456002	1.02101	0.436702	0.231622	0.28289	0.508134	0.505694
ENSMUSG00000003500	23.2829	24.026	19.1945	20.9857	17.8497	17.3971	21.0895	21.7524	19.7562	17.4148	11.5038	23.7441	24.0549	18.6566	15.025	30.7016	20.9105	16.8903	15.6281	20.6724	18.4571	21.4321	19.6033	23.3636	25.0151	14.9932	18.801	14.6651
ENSMUSG00000003518	356.407	218.342	210.42	224.609	199.077	256.077	439.771	447.132	173.657	162.953	176.871	289.812	242.597	215.069	280.695	480.914	490.592	182.503	196.429	190.45	218.765	212.953	246.266	228.395	449.346	165.491	155.489	182.808
ENSMUSG00000003526	12.3379	6.32264	6.958	7.48005	6.5099	6.57696	8.21379	5.80063	8.69272	6.21958	6.9502	9.54204	8.70072	6.21887	6.37425	8.67145	6.16591	5.48387	5.9279	6.59759	8.54855	10.032	11.8437	9.3891	7.64352	9.05249	5.58948	7.07971
ENSMUSG00000003527	10.945	10.7485	13.4361	13.0901	12.1798	12.9418	15.3176	13.2931	15.8049	10.9465	10.7848	12.8707	7.67711	15.8063	12.7485	16.4054	12.5999	10.7484	14.0114	7.69719	11.6571	17.5561	13.8857	19.4333	15.0554	13.2958	13.4656	13.4009
ENSMUSG00000003528	51.9388	41.9402	43.9074	52.1526	61.5291	56.8588	27.0833	25.1361	42.4758	42.0443	47.2134	42.8282	57.0665	57.0063	58.2788	29.2954	24.1275	35.7548	56.5845	37.3863	42.7427	62.4723	58.6057	52.4043	31.0373	41.302	42.4292	46.271
ENSMUSG00000003531	7.36297	4.2151	9.59725	7.68783	10.7098	11.4566	10.4337	9.18433	10.0757	8.70741	9.58648	7.54487	7.1653	13.9925	10.2443	11.7182	9.38291	6.58064	11.0475	3.29879	6.60569	10.032	12.4563	14.8479	11.8127	9.90116	4.82728	6.06833
ENSMUSG00000003534	38.2078	27.3981	33.8303	48.8281	42.2094	52.4035	19.9795	22.2358	38.7221	32.093	37.6269	33.0643	43.7595	47.678	44.3921	23.6707	29.2211	30.929	41.4953	18.0334	23.3142	48.5642	45.5368	53.0593	21.7724	32.8153	33.7909	36.9157
ENSMUSG00000003541	1.19399	2.73981	3.35904	3.53225	6.29991	5.304	3.7739	4.10878	3.95124	5.47323	2.87594	3.55053	1.79133	3.62767	5.00834	5.39036	4.02125	2.85161	4.04175	0.439839	2.33142	4.10402	5.92183	6.33218	5.79054	2.26312	4.31914	1.26423
ENSMUSG00000003545	29.0539	24.4476	11.5167	8.72673	9.02986	3.1824	6.88183	9.66772	17.1879	14.1806	16.297	11.3173	9.98024	2.5912	2.04887	13.8274	8.0425	9.43225	9.1613	5.93783	10.4914	1.59601	2.65461	2.62021	10.6546	13.8616	9.65455	7.83825
ENSMUSG00000003546	2.98499	2.52906	3.59897	3.74003	4.19994	4.87968	2.66393	3.6254	5.13661	3.48296	3.59493	2.8848	3.32675	4.92327	3.41478	3.74982	3.217	1.97419	3.7723	1.31952	2.52571	6.84003	4.49242	4.36702	3.47433	4.52625	2.79474	3.53986
ENSMUSG00000003549	14.7259	7.79793	11.7566	8.10339	8.60987	8.69855	7.7698	8.94264	10.6683	7.96106	11.2641	10.4297	9.72434	9.84654	7.96781	7.49963	10.4552	6.58064	14.5503	8.35695	11.0743	9.34804	10.4143	9.17075	11.1178	11.8814	9.14642	8.84964
ENSMUSG00000003559	3.38298	1.89679	3.35904	9.9734	7.76988	7.63775	1.77596	1.69185	5.92686	3.73175	4.31391	2.8848	3.07084	10.3648	7.74016	2.34364	2.41275	2.63226	3.2334	1.53944	3.10856	6.84003	8.78065	9.8258	3.2427	3.67757	2.03254	4.04555
ENSMUSG00000003573	2.78599	1.26453	1.67952	2.28557	2.30997	2.1216	1.55396	2.17524	1.97562	1.74148	2.87594	1.99717	2.04723	2.85032	1.59356	1.40618	0.80425	2.4129	1.88615	1.31952	2.33142	1.59601	3.87982	1.09176	0.926487	2.54601	1.27034	2.02278
ENSMUSG00000003575	255.117	210.966	187.866	96.2018	119.488	78.4991	137.415	154.442	195.389	171.909	186.936	189.731	174.27	114.79	104.492	209.287	149.054	156.619	158.976	162.301	181.851	102.828	106.185	103.717	139.9	197.175	180.388	164.351
ENSMUSG00000003581	3.58198	2.52906	1.91945	3.94781	3.56995	3.81888	2.21994	4.35047	2.5683	3.73175	4.07425	3.55053	3.58265	5.70063	3.87008	2.34364	3.217	3.94838	2.42505	3.07887	2.91428	6.15603	3.26722	5.67713	1.85297	2.54601	3.04881	2.02278
ENSMUSG00000003585	34.8248	24.6583	31.431	40.7247	31.7095	46.6752	35.5191	48.0969	37.5368	32.8394	35.9493	38.1682	34.2911	37.3132	38.2455	43.826	34.0466	28.7355	41.2259	30.129	29.7256	36.4802	47.3746	31.8793	36.3646	33.3811	34.045	33.3758
ENSMUSG00000003604	6.36797	4.42585	5.51842	7.68783	5.45992	5.51616	7.32582	7.97587	4.1488	6.21958	5.0329	3.99434	6.9094	9.32831	6.6019	6.32782	3.48508	4.38709	4.58065	4.61831	7.57712	4.33202	5.30923	5.02208	7.87514	4.80914	3.81101	3.7927
ENSMUSG00000003617	7.36297	3.79359	4.55869	8.51895	6.5099	8.27423	4.43989	4.35047	6.12442	3.73175	4.55358	7.32296	8.18892	12.1786	10.472	7.26527	4.55741	3.72903	4.8501	6.37767	5.2457	5.70003	10.6185	6.33218	4.86406	5.09203	6.60575	3.7927
ENSMUSG00000003623	25.2729	22.5508	20.1542	16.2068	16.1698	12.9418	17.0936	17.4019	21.1391	20.649	20.8506	23.3003	18.681	16.0654	18.6674	18.5147	19.302	17.1097	23.9811	15.8342	19.8171	13.9081	16.5403	14.4112	19.4562	22.9141	18.2928	14.6651
ENSMUSG00000003644	3.18399	4.42585	5.27849	6.23338	8.39987	6.3648	3.55191	3.6254	4.93905	6.96593	7.90884	4.88197	4.60627	7.25535	5.00834	6.32782	5.09358	3.50968	8.89185	0.659759	3.49713	9.80404	8.78065	7.64229	6.02217	6.78937	3.55694	6.06833
ENSMUSG00000003657	2.38799	1.26453	2.39931	174.742	178.287	144.693	2.66393	3.3837	19.1635	25.6247	28.7594	2.44099	0.767711	206.777	141.599	4.68727	5.36166	14.2581	55.2373	0.659759	0.777141	182.173	169.691	182.76	1.85297	15.559	16.0062	18.4578
ENSMUSG00000003660	164.174	132.776	143.719	130.485	150.148	131.963	113.661	117.463	146.986	139.567	144.516	151.785	148.168	138.37	128.851	127.259	125.463	153.11	131.492	111.499	135.611	120.157	134.16	141.273	129.708	128.998	132.369	130.975
ENSMUSG00000003662	12.7359	12.4345	11.2768	16.2068	14.2798	12.9418	11.7657	11.6013	11.6561	12.1904	12.7021	12.8707	9.98024	17.6201	9.56137	11.7182	9.91908	12.5032	10.2391	10.3362	10.6857	13.6801	16.9487	15.9396	11.5811	18.3879	9.90862	12.8952
ENSMUSG00000003665	1.59199	2.73981	1.67952	1.24668	1.67997	1.90944	0.887978	0.966772	1.38293	1.74148	0.718986	1.77526	2.30313	1.03648	0.910607	0.703091	1.07233	1.97419	0.80835	2.1992	0.971426	4.33202	1.22521	1.31011	1.85297	1.41445	2.28661	1.76993
ENSMUSG00000003680	0.795996	2.95057	2.63924	3.94781	2.93996	3.39456	2.21994	2.65862	1.97562	3.23418	2.39662	3.10671	2.81494	4.92327	4.78069	5.156	4.28933	1.53548	4.58065	2.41912	3.30285	4.78802	2.45041	4.80373	3.47433	2.54601	2.28661	2.52847
ENSMUSG00000003721	31.6409	30.981	27.1122	39.0625	35.4895	36.0672	24.8634	32.1452	34.7709	34.5808	30.6767	33.2862	29.9407	40.4227	45.3027	28.8267	27.0764	34	32.8729	23.5314	25.2571	39.2162	44.3116	42.1418	32.6587	28.289	26.1689	36.41
ENSMUSG00000003731	55.7198	66.3878	56.8637	89.7606	88.4087	90.1679	75.7001	74.6831	78.6296	68.6641	76.4522	70.1229	67.5586	95.6151	83.3205	99.1358	86.5909	64.4903	75.9849	47.7226	61.0055	94.8484	93.3199	120.093	81.5309	70.7226	65.8034	64.9817
ENSMUSG00000003746	86.7636	63.2264	45.347	13.9212	18.2697	13.7904	15.5396	12.8097	72.7028	49.5078	54.6429	35.9491	58.346	13.9925	13.2038	19.2178	21.9828	64.7096	53.89	32.9879	55.3713	13.4521	13.8857	12.6644	19.4562	79.2093	56.1489	63.2117
ENSMUSG00000003752	2.58699	1.89679	3.35904	4.9867	4.61993	3.1824	3.32992	2.41693	3.35855	4.22931	4.31391	4.66007	2.04723	2.5912	4.78069	2.34364	4.28933	3.72903	2.96395	1.75936	3.49713	4.33202	3.47142	3.71197	2.54784	3.11179	2.28661	2.27562
ENSMUSG00000003762	3.58198	3.37208	4.07883	6.44116	6.29991	6.3648	3.7739	7.0091	5.33417	4.22931	5.51222	7.54487	4.09446	6.21887	5.46364	4.92163	5.09358	5.04516	7.0057	1.97928	5.05141	12.0841	6.94284	8.07899	5.09568	7.35515	4.06508	5.30979
ENSMUSG00000003778	30.8449	24.4476	23.0334	33.2447	36.3295	31.6118	25.9733	25.8612	28.844	23.1368	29.7181	27.7385	25.5904	39.9044	33.4648	29.5298	23.5913	30.0516	30.7173	21.1123	26.8113	36.2522	33.8974	35.3729	27.7946	29.9864	29.2177	28.8246
ENSMUSG00000003779	1.98999	0.210755	1.19966	1.66223	0.419994	0.63648	1.33197	0.966772	1.77806	1.99026	0.239662	1.55336	1.02361	0.518239	1.13826	0.703091	1.34042	1.31613	1.34725	1.31952	1.74857	0	1.83781	0.873405	1.15811	1.41445	1.5244	1.26423
ENSMUSG00000003808	8.95496	8.00868	6.23821	13.2979	10.0798	14.4269	10.2117	9.66772	11.6561	10.6977	12.7021	8.65441	10.2361	11.4013	12.9761	12.6556	12.3318	9.43225	11.3169	7.03743	6.60569	10.488	11.6395	11.5726	9.72811	7.07226	10.9249	5.05694
ENSMUSG00000003809	3.78098	5.26887	5.51842	5.61004	6.9299	5.51616	5.99385	5.07555	7.90247	5.47323	7.90884	5.76961	5.37398	8.81007	5.91894	6.79654	7.77441	5.04516	7.0057	3.29879	4.46856	6.15603	8.37224	7.20559	6.71703	6.50648	6.85982	4.04555
ENSMUSG00000003810	89.5496	66.8093	87.3349	120.512	133.138	121.992	139.856	142.357	96.0151	92.2985	98.0217	89.207	86.7513	135.26	128.851	182.335	164.335	82.0387	116.672	65.3161	73.8284	151.849	132.731	134.068	149.628	87.696	88.9235	101.644
ENSMUSG00000003812	1.39299	1.68604	1.91945	1.66223	2.51996	2.54592	1.55396	1.69185	2.37074	1.99026	0.479324	2.44099	1.79133	2.07296	1.36591	0.937454	1.87658	1.53548	1.88615	0.659759	1.16571	2.73601	2.65461	2.40186	0.926487	1.98023	0.762202	1.51708
ENSMUSG00000003813	37.6108	32.8777	39.3487	55.8926	44.0993	58.1318	39.071	51.2389	44.2539	42.2931	46.4944	47.0445	41.7123	62.1887	55.547	57.1847	52.0081	36.6322	48.7705	32.5481	32.6399	53.3522	64.7317	63.9769	51.8833	45.8282	41.413	34.64
ENSMUSG00000003814	277.405	273.349	253.367	311.669	305.335	329.909	279.047	236.859	275.994	293.564	257.397	281.601	281.238	328.823	336.469	329.046	292.747	272.877	316.065	185.832	247.131	330.602	326.722	311.587	255.247	261.391	263.214	234.642
ENSMUSG00000003824	1.59199	0.210755	0.479862	0.415558	2.09997	1.27296	1.10997	0.483386	1.38293	1.4927	1.19831	0.221908	0.511807	0.518239	1.13826	0.468727	1.34042	1.75484	1.0778	0	0.777141	0.456002	1.42941	3.71197	1.85297	2.26312	1.77847	1.01139
ENSMUSG00000003847	220.093	173.873	179.469	182.638	218.187	188.398	175.376	182.478	184.918	161.46	184.779	198.608	222.38	187.343	183.032	209.521	190.339	177.677	186.998	139.209	159.897	154.585	181.126	163.982	177.191	165.208	141.007	173.2
ENSMUSG00000003848	15.3229	14.7528	17.9948	17.4535	12.8098	16.9728	13.9856	17.8853	22.9172	19.4051	18.454	12.6488	18.681	17.8793	18.2121	16.1711	15.0127	14.6968	15.8976	14.5147	15.7371	24.6241	23.2789	18.3415	13.4341	15.8419	14.4818	16.6879
ENSMUSG00000003849	0.994996	1.47528	2.15938	1.87001	2.72996	2.1216	0.665983	0.725079	2.37074	0.248783	1.9173	1.55336	2.55904	3.88679	3.41478	1.40618	0.80425	0.658064	1.34725	2.63904	3.10856	4.10402	1.63361	4.14867	1.15811	3.11179	2.03254	0
ENSMUSG00000003863	64.2767	64.2802	59.9828	66.0738	71.3989	78.4991	130.089	131.964	66.5783	68.4153	67.8243	76.1144	70.1176	64.5208	90.3777	167.336	154.952	46.7226	77.6016	46.623	65.4741	83.2204	86.9897	81.6633	147.311	63.9332	58.6895	57.1434
ENSMUSG00000003865	11.144	10.7485	11.2768	13.5056	18.4797	15.912	13.3197	11.843	12.2488	15.1758	14.6194	12.2049	11.0039	17.1019	14.3421	18.7491	13.1361	12.7226	18.3226	7.91711	10.1028	16.1881	19.1949	19.87	12.7392	11.5985	9.14642	13.6537
ENSMUSG00000003868	13.7309	12.013	11.0368	14.5445	14.0698	12.7296	10.4337	7.25079	12.4464	11.6928	11.0244	11.7611	9.72434	15.0289	14.3421	11.2495	11.5276	11.8452	11.8558	6.59759	11.6571	15.9601	12.4563	15.0662	8.80163	13.2958	13.4656	10.8724
ENSMUSG00000003872	45.7698	49.1059	43.1876	24.3102	17.8497	22.4889	44.8429	40.8461	34.3758	30.6003	32.3544	54.8113	44.2713	29.2805	28.9118	47.8102	51.472	24.5677	33.6813	30.7887	45.4627	32.8321	27.3629	26.8572	48.8722	37.0586	29.2177	20.2278
ENSMUSG00000003873	2.98499	4.2151	3.59897	5.40226	4.19994	7.63775	4.66188	4.83386	6.7171	6.21958	6.23121	4.66007	6.14169	4.66415	7.96781	7.26527	5.09358	7.45806	9.43075	5.05815	6.02284	5.70003	8.16804	6.33218	4.63243	8.48671	8.13015	7.83825
ENSMUSG00000003923	10.746	14.1206	13.1962	27.2191	20.1597	25.247	14.8736	17.4019	17.1879	18.1612	15.3384	16.4212	15.6101	25.3937	20.261	20.1553	16.3531	21.7161	21.0171	9.0167	13.2114	28.7281	20.6243	22.2718	13.6657	16.9734	16.2603	20.4806
ENSMUSG00000003929	15.1239	16.0174	14.1559	13.7134	20.3697	12.5174	15.5396	18.127	15.6074	16.1709	16.297	16.1993	18.681	15.5472	16.1633	15.9367	20.3743	23.471	15.3587	11.6557	15.9314	16.8721	14.2941	15.0662	16.4451	19.5194	17.0225	17.6993
ENSMUSG00000003934	124.374	89.9923	101.251	106.383	102.268	107.141	26.6393	32.8702	114.981	92.5473	118.633	111.398	111.318	121.527	82.1823	26.2487	23.5913	105.948	126.642	68.6149	76.5483	119.473	102.713	131.447	24.7835	115.702	82.8259	104.426
ENSMUSG00000003948	107.659	121.184	113.727	43.6336	47.2493	39.2496	116.991	116.738	93.8419	87.8204	94.9061	139.358	92.3812	48.4554	50.994	126.556	121.978	107.703	78.41	105.781	117.543	45.3722	51.8671	54.1511	115.579	86.8473	91.2101	87.2322
ENSMUSG00000003949	598.589	582.737	491.379	333.07	278.876	428.351	551.212	510.214	413.892	357.004	357.576	633.103	502.083	327.268	395.659	603.955	574.234	362.593	300.976	427.084	539.336	280.213	438.215	352.855	549.638	357.573	355.948	256.134
ENSMUSG00000003955	12.1389	13.6991	13.6761	14.7523	17.0097	15.912	7.10382	9.90941	17.1879	11.9416	16.7763	14.2021	14.8424	19.434	15.025	12.1869	10.9914	11.6258	16.7059	9.89638	16.32	16.8721	13.0689	18.7782	9.03325	12.4472	12.1952	14.6651
ENSMUSG00000003970	177.507	153.429	154.516	239.777	208.527	236.77	144.518	162.901	227.789	182.607	246.612	167.097	160.963	254.715	234.026	176.007	165.139	185.793	247.625	105.561	151.737	263.797	236.261	257.436	145.458	234.516	189.534	171.683
ENSMUSG00000003974	215.118	175.137	155.475	69.3983	53.3392	81.0451	172.268	173.777	154.888	156.733	166.565	154.448	167.873	60.1157	89.2395	183.272	189.803	184.697	134.725	126.674	162.811	67.2603	68.6116	60.7016	178.349	167.754	156.759	141.341
ENSMUSG00000003992	77.4107	78.6115	89.9742	78.125	83.5787	56.2224	63.2684	68.8825	84.1613	81.6008	86.9973	77.4459	84.1923	73.3308	70.3444	68.4342	78.8165	80.7225	99.1576	70.3743	72.8569	78.8884	71.2662	79.6982	65.3173	84.5842	79.0149	88.4964
ENSMUSG00000004018	1.59199	1.47528	1.67952	3.32447	1.88997	1.48512	2.44194	3.14201	4.74148	2.73661	2.63628	0.887632	1.02361	2.33208	1.59356	1.17182	1.87658	3.29032	1.88615	1.75936	1.36	2.50801	1.63361	2.40186	1.62135	3.67757	4.06508	3.28701
ENSMUSG00000004031	30.4469	26.1336	28.5518	36.1536	35.6995	34.3699	59.2725	69.1242	26.0782	26.6198	23.7265	36.3929	31.4761	34.4629	38.2455	81.0898	76.4037	20.4	24.7894	20.0127	31.4742	38.3042	44.1074	42.1418	63.4644	22.3483	26.9311	20.4806
ENSMUSG00000004032	103.281	112.754	104.61	132.355	110.038	123.901	102.117	103.445	104.708	111.952	108.327	104.741	97.4993	137.333	112.005	105.932	91.6845	93.8838	111.283	90.167	99.8626	119.701	134.16	110.049	94.27	104.104	106.2	106.954
ENSMUSG00000004035	13.5319	13.6991	11.2768	34.9069	30.0296	30.1267	6.88183	8.70095	15.8049	15.1758	19.4126	12.4268	15.3542	37.3132	28.9118	8.67145	7.23825	16.671	22.0949	7.91711	8.93712	44.2322	34.51	39.5216	6.94865	21.2168	13.4656	24.5262
ENSMUSG00000004040	43.3818	32.2455	31.9108	62.5415	58.5891	50.9184	29.7473	29.2449	43.4636	40.5516	34.2717	29.7357	33.2675	55.9698	48.7175	36.5607	27.6126	33.7806	36.6452	27.49	27.1999	51.7562	57.5847	50.4391	31.2689	35.3613	39.1264	31.1002
ENSMUSG00000004043	3.97998	0.632264	0.719794	3.94781	3.14995	4.03104	0.887978	1.69185	1.77806	0.497566	1.19831	1.10954	2.55904	2.33208	2.73182	1.40618	1.34042	0.438709	1.6167	1.75936	0.582855	3.19201	3.47142	5.45878	0.926487	2.54601	0.254067	2.27562
ENSMUSG00000004044	11.3429	6.74415	8.87745	11.4279	13.2298	14.4269	6.65983	9.18433	9.48297	6.21958	7.90884	12.6488	13.307	16.5837	13.6591	12.6556	8.84675	7.45806	14.0114	7.69719	5.43998	14.3641	21.0327	14.1928	5.09568	8.48671	7.62202	11.1253
ENSMUSG00000004054	13.1339	13.4883	11.0368	10.1812	11.7598	15.4877	11.7657	7.49248	11.8537	10.9465	14.859	15.9774	12.5393	11.4013	9.78902	10.5464	10.4552	10.3097	14.5503	9.45654	11.6571	14.1361	13.4773	14.4112	7.87514	10.7498	13.2115	8.84964
ENSMUSG00000004056	73.2317	43.4155	46.0668	15.3757	15.1198	18.0336	45.0649	41.0878	31.8075	32.5906	32.8337	63.4657	57.8342	19.434	25.0417	56.716	42.0891	29.1742	27.7534	39.5855	42.1599	18.4681	18.3781	16.813	38.4492	32.2495	27.1852	26.2961
ENSMUSG00000004069	22.4869	16.2281	17.275	24.1024	23.5196	25.247	17.5376	20.7856	25.683	17.6636	18.6936	20.8593	21.4959	18.6566	26.1799	20.624	19.5701	20.6193	19.9393	15.6143	16.32	25.0801	23.2789	26.2021	19.9195	21.4997	18.801	17.9521
ENSMUSG00000004070	20.2979	24.6583	22.7935	32.4136	27.7196	27.1565	23.5314	20.5439	24.4977	25.6247	22.2886	24.4099	23.5431	34.2038	26.8629	23.9051	26.2722	25.0064	30.7173	21.772	21.5657	37.1642	33.489	40.6133	25.9416	28.8548	34.8072	29.0774
ENSMUSG00000004071	97.3106	92.7321	89.9742	137.758	131.668	133.024	91.9057	99.3358	109.252	105.235	105.451	93.4232	83.6805	140.443	129.306	107.339	105.357	92.787	128.528	70.3743	84.3198	135.433	133.343	158.305	99.829	95.6169	94.2589	104.931
ENSMUSG00000004085	18.5069	17.7034	11.9966	31.998	34.0195	30.9753	18.2035	16.1934	18.3733	19.6539	16.5367	17.5307	13.307	25.6528	23.6758	16.8742	22.2509	16.2322	21.0171	14.5147	14.7657	23.0281	33.489	27.7306	18.993	10.4669	18.0388	17.4464
ENSMUSG00000004096	47.5608	39.4111	56.8637	69.3983	58.7991	66.406	40.847	43.263	60.4539	53.2396	58.2379	45.4911	53.228	78.7724	57.3682	46.404	58.1741	51.5484	56.3151	45.7433	43.3256	72.0483	58.8099	63.5402	45.1662	59.1241	45.9862	52.3393
ENSMUSG00000004098	0.397998	0.210755	0.239931	0.623338	1.46998	1.90944	0.443989	0.483386	0.197562	0.248783	1.19831	0.221908	0.767711	1.81384	0.910607	0	0.536166	0	3.50285	0.659759	0.582855	2.05201	2.85881	1.09176	0.694865	0.565781	0.508134	0.505694
ENSMUSG00000004099	46.3668	39.6219	41.0282	60.0482	72.2389	52.4035	59.4945	57.0396	55.1198	56.225	53.205	37.9463	42.9918	63.7434	63.2872	66.5593	62.4634	55.4967	59.5485	30.3489	37.8856	64.0683	71.8788	62.2301	51.8833	53.7492	51.3216	55.1206
ENSMUSG00000004100	6.56697	3.16132	5.03855	4.36336	5.87991	4.2432	5.10587	4.59217	4.34636	6.96593	4.07425	4.66007	3.32675	6.21887	4.09773	7.26527	4.02125	5.48387	6.4668	5.05815	4.85713	6.38403	4.69662	3.49362	3.70595	4.80914	5.08134	6.32117
ENSMUSG00000004105	3.38298	3.37208	3.11911	3.94781	2.93996	4.2432	2.21994	2.41693	2.96343	3.73175	2.63628	2.21908	8.70072	6.73711	5.91894	6.09345	3.217	3.50968	5.389	1.97928	5.05141	4.78802	3.67562	4.58537	3.2427	4.24335	2.03254	3.03416
ENSMUSG00000004110	404.565	330.253	314.55	159.782	185.847	130.054	254.628	263.687	325.779	268.686	297.42	398.768	345.47	171.796	181.438	297.876	280.951	320.477	261.636	272.041	386.822	148.885	137.632	165.51	264.049	316.271	269.565	271.305
ENSMUSG00000004113	140.692	97.3687	100.291	157.704	158.758	148.088	144.296	180.545	143.825	122.401	137.566	123.603	105.176	177.497	181.438	179.757	174.254	118.671	132.839	85.3288	107.828	148.429	165.199	148.697	151.712	126.169	117.379	105.437
ENSMUSG00000004127	2.38799	2.10755	3.8389	7.27227	4.61993	5.304	3.10792	4.35047	3.75368	3.73175	1.43797	2.8848	3.83855	6.21887	5.69129	2.81236	1.6085	2.63226	2.1556	2.1992	3.69142	3.87602	4.28822	4.36702	3.01108	4.24335	3.30287	6.32117
ENSMUSG00000004151	32.4369	18.9679	26.3924	24.1024	24.5696	33.0969	43.2889	42.7797	44.2539	41.298	36.9079	21.5251	35.0588	21.766	27.7735	51.56	53.8847	33.5613	47.6927	10.5561	18.2628	25.7641	33.2848	25.7654	53.273	45.2625	29.9799	32.8701
ENSMUSG00000004187	106.664	79.6653	78.4575	76.8783	67.829	80.6207	141.632	164.835	97.398	86.3277	95.6251	92.7575	77.027	91.4692	96.5243	204.834	181.76	88.8387	114.247	60.6978	83.9312	84.1324	94.3409	101.097	145.69	99.0116	92.9886	106.196
ENSMUSG00000004207	721.969	734.27	762.741	1019.57	860.567	1030.04	958.128	927.134	941.58	871.238	961.524	798.425	876.982	1131.06	1052.21	1086.04	976.627	857.458	980.529	553.538	754.021	1038.32	1009.16	1041.32	991.804	844.71	838.422	785.09
ENSMUSG00000004221	13.1339	12.856	11.7566	12.6745	16.3798	11.4566	16.6496	15.2267	11.6561	9.95132	17.9746	14.2021	14.3306	14.5107	15.4803	15.9367	20.9105	14.4774	12.9336	9.89638	13.9885	13.2241	14.4983	17.6864	13.8973	13.2958	11.6871	13.148
ENSMUSG00000004233	7.36297	6.74415	8.15766	5.19448	6.7199	7.63775	8.87978	7.49248	9.68053	7.46349	7.90884	7.54487	8.44482	6.21887	5.00834	6.56218	8.31058	6.58064	7.27515	4.39839	6.79998	5.92803	5.71763	5.24043	8.10676	7.63804	7.36795	6.57402
ENSMUSG00000004263	205.367	140.784	135.321	231.674	287.486	214.281	206.011	228.158	195.784	178.626	193.647	129.816	146.889	239.426	229.018	263.659	235.645	151.355	233.883	109.74	122.788	244.417	254.843	234.727	215.871	165.208	157.268	212.139
ENSMUSG00000004264	24.6759	23.183	24.7129	32.8291	25.1996	30.1267	27.9713	28.2781	29.8318	27.8637	31.6354	25.0756	26.3581	34.4629	30.2777	29.2954	31.3657	25.0064	31.5257	23.0916	27.9771	33.9722	31.6512	35.3729	27.563	33.6639	27.1852	20.7334
ENSMUSG00000004266	1.98999	1.89679	2.63924	1.0389	1.67997	1.69728	1.33197	1.45016	2.37074	2.73661	2.63628	1.77526	2.81494	3.36855	1.36591	0.703091	1.34042	3.29032	4.04175	1.75936	2.13714	2.50801	1.83781	1.31011	0.926487	2.8289	3.04881	1.76993
ENSMUSG00000004267	347.253	299.693	314.31	290.268	285.806	315.057	333.88	302.841	325.384	306.252	321.387	356.828	329.092	313.535	306.647	348.967	357.891	272.658	368.338	246.97	311.633	325.129	328.968	327.308	359.014	300.147	295.734	250.066
ENSMUSG00000004268	8.15896	5.47962	8.15766	6.85671	7.34989	6.15264	5.10587	6.04233	8.2976	7.71228	6.23121	8.4325	9.98024	11.1421	8.42311	6.09345	5.62975	8.11612	8.0835	5.27807	8.93712	8.20804	5.30923	8.51569	6.94865	7.07226	7.11388	6.82687
ENSMUSG00000004270	18.5069	14.1206	15.5955	14.9601	10.9198	19.5187	12.6537	12.8097	20.9416	14.4294	18.2143	15.9774	16.6337	17.361	15.708	13.1244	14.4765	13.8193	18.5921	9.89638	13.7942	21.8881	20.8285	20.9617	11.3495	15.8419	13.9737	20.7334
ENSMUSG00000004285	50.1478	42.7832	40.7883	60.0482	52.9192	57.9196	48.8388	50.7555	42.0807	44.2834	51.048	40.8311	41.4564	70.9988	66.2466	51.0913	49.5954	43.4322	58.2012	29.4692	44.1027	67.2603	54.5217	63.7585	44.0081	51.7689	42.1752	36.41
ENSMUSG00000004317	18.9049	12.2238	16.0754	77.9172	61.3191	58.9804	9.32377	12.3263	20.5464	28.1125	25.4042	9.76395	18.9369	66.5937	57.3682	15.468	14.7446	25.0064	39.3397	9.67646	10.2971	58.3683	67.3864	66.8155	15.0554	21.7826	21.5957	30.5945
ENSMUSG00000004319	103.48	107.063	114.207	170.171	152.458	156.998	139.856	145.499	120.315	126.631	131.574	131.369	115.668	157.286	174.154	136.868	154.148	119.329	125.294	96.1049	109.577	146.149	163.973	172.497	144.764	112.025	115.855	110.241
ENSMUSG00000004328	6.76597	3.58283	1.43959	8.31117	7.97988	4.03104	2.88593	1.93354	7.50735	6.21958	2.87594	3.77243	2.30313	7.25535	3.41478	4.92163	1.6085	3.07097	3.50285	3.51871	3.30285	4.78802	7.75964	6.98724	4.40081	3.96046	7.36795	6.32117
ENSMUSG00000004341	4.37798	6.32264	3.8389	0.207779	0	0.21216	0.221994	0	0.790247	0.746349	0.479324	7.10105	3.83855	0	0.227652	0	0	1.09677	0.5389	6.59759	5.63427	0	0.204201	0	0	0.848671	0.254067	0
ENSMUSG00000004347	32.2379	23.3938	21.8337	14.7523	18.8997	11.6688	4.21789	3.86709	47.4148	35.576	44.8168	32.1766	22.7754	22.0252	12.0655	2.81236	2.14467	48.258	31.5257	22.4318	27.7828	16.4161	11.2311	13.3194	5.09568	47.5256	36.5857	40.2027
ENSMUSG00000004356	15.5219	13.9098	16.5553	22.4402	25.4096	22.7011	13.7637	14.7433	22.7196	19.6539	22.5282	19.0841	16.6337	22.0252	20.4887	24.1394	14.2084	16.2322	17.2448	14.0749	17.4857	23.7121	16.7445	26.2021	21.0776	19.2365	19.3091	19.7221
ENSMUSG00000004360	57.9087	54.5855	46.5466	68.1516	81.2688	54.5251	66.1543	63.5653	64.2076	52.742	43.3788	50.8169	48.3658	65.2981	52.3599	65.1531	58.9783	54.1806	49.3094	48.3823	51.8741	61.3323	69.2242	75.7678	68.7917	46.6769	48.0187	51.0751
ENSMUSG00000004364	173.328	155.959	165.313	215.259	211.677	204.31	167.606	157.826	198.352	176.387	179.027	193.726	178.365	200.818	196.008	179.757	182.297	184.039	194.812	132.612	150.765	192.661	222.783	186.472	182.981	152.195	166.922	171.936
ENSMUSG00000004366	37.2128	34.353	33.5904	37.608	44.3093	29.7024	49.2828	38.9126	60.2564	52.2444	56.3206	36.3929	29.6848	42.7547	33.9201	45.7009	53.8847	49.7935	53.0817	24.8509	40.217	37.8482	33.489	46.5088	54.6627	58.2754	56.1489	64.9817
ENSMUSG00000004383	67.0627	61.5404	66.7009	59.8404	62.9991	54.9494	135.639	113.837	66.3808	60.2055	65.188	70.7886	58.6019	61.1522	68.2955	142.727	129.216	59.0064	75.9849	55.6397	62.7541	62.9283	65.1401	64.8503	126.697	66.4792	60.9761	61.9475
ENSMUSG00000004393	7.36297	9.90547	5.75835	15.5834	12.5998	15.4877	9.76775	9.90941	11.0635	12.4392	10.5451	10.6516	6.39759	16.3245	12.7485	10.7807	10.4552	10.0903	9.96965	6.81751	9.32569	14.8201	12.2521	15.2846	10.1914	11.0327	10.1627	7.33256
ENSMUSG00000004394	53.9288	51.6349	53.7446	90.384	79.1688	80.1964	41.291	47.8552	62.0344	56.4738	61.8328	59.2494	57.3224	102.87	89.0118	53.9036	44.5018	57.9096	64.668	42.6644	44.1027	99.8645	101.896	86.4671	44.2398	59.6899	58.6895	57.1434
ENSMUSG00000004415	0.994996	0.632264	1.19966	1.24668	1.88997	0.848639	1.33197	1.45016	0.987809	0.497566	0.479324	1.33145	1.02361	1.03648	1.59356	2.578	3.217	0.219355	1.34725	0.439839	0.194285	1.36801	2.45041	1.74681	0.926487	0.28289	1.01627	0.252847
ENSMUSG00000004446	1.19399	1.47528	2.63924	8.10339	9.44986	8.91071	6.88183	5.80063	4.1488	3.48296	4.31391	2.8848	1.53542	9.06919	9.56137	7.49963	8.84675	3.29032	5.11955	1.53944	2.33142	9.12004	9.39325	12.6644	6.25379	3.11179	2.28661	3.53986
ENSMUSG00000004451	5.37298	4.42585	5.27849	9.14229	5.87991	8.91071	9.76775	5.80063	6.32198	5.72201	5.75189	7.54487	4.60627	6.99623	6.1466	9.60891	7.77441	5.70322	11.0475	3.07887	4.27427	8.89204	10.2101	10.4809	8.33838	6.22359	7.11388	4.2984
ENSMUSG00000004455	3.18399	2.10755	3.59897	0.415558	0.839987	1.90944	2.88593	2.41693	2.37074	2.73661	2.87594	3.77243	4.86217	2.07296	1.36591	3.04673	1.07233	3.29032	1.88615	1.31952	2.13714	0.228001	1.63361	1.96516	1.38973	1.41445	1.01627	1.51708
ENSMUSG00000004460	11.3429	12.6453	9.35732	14.129	10.4998	13.7904	13.0977	12.8097	14.2245	13.6831	11.5038	13.3145	16.3778	18.9157	15.708	16.1711	15.5488	12.2839	11.0475	12.0956	8.15998	15.9601	10.8227	15.7213	15.9819	13.2958	11.6871	11.631
ENSMUSG00000004462	5.17398	4.00434	4.07883	7.89561	7.55989	5.94048	4.21789	4.59217	6.51954	4.72688	6.47087	4.43816	4.60627	7.77359	7.51251	4.92163	5.09358	5.04516	6.73625	2.1992	4.66284	5.01602	6.94284	5.67713	7.4119	8.48671	6.09761	5.30979
ENSMUSG00000004473	0.596997	0.210755	0.479862	1.66223	0.839987	2.1216	3.10792	0.966772	0.987809	0.497566	1.19831	0.221908	1.02361	2.5912	2.04887	1.64054	2.68083	0.219355	1.34725	0.659759	0.582855	1.59601	1.42941	1.31011	3.70595	1.69734	1.01627	0.758541
ENSMUSG00000004500	5.77097	7.16566	6.47814	6.64893	7.76988	7.63775	5.54986	7.0091	6.51954	5.72201	4.55358	7.76678	5.11807	9.58742	5.69129	8.67145	6.434	4.60645	4.8501	4.39839	7.77141	7.98004	5.71763	6.33218	6.94865	5.9407	6.35168	5.05694
ENSMUSG00000004508	29.6509	22.7615	24.233	48.8281	55.2292	60.2534	30.4132	33.5953	39.1172	38.5614	39.7839	26.407	28.1494	57.5245	50.7663	36.092	34.5827	44.9677	46.076	16.2741	23.5085	49.7042	45.741	46.9455	27.563	39.6046	32.7747	40.2027
ENSMUSG00000004530	85.1716	62.8049	66.9408	108.876	114.238	117.961	66.3763	65.9822	89.8906	81.3521	87.9559	71.2324	72.9325	123.859	114.054	65.1531	69.9697	84.4516	99.966	51.2413	60.4227	114.913	122.112	130.137	68.3284	74.9659	72.6632	82.9338
ENSMUSG00000004535	68.8537	70.1813	73.6589	92.6695	117.388	99.7151	87.6878	79.0336	85.1492	78.6155	75.2538	89.207	80.8655	97.6881	84.6864	87.652	93.0249	70.6322	80.835	64.4364	74.9941	108.3	98.0165	110.922	91.4906	73.5515	77.4905	86.4737
ENSMUSG00000004558	491.528	515.085	622.381	1295.92	1241.29	1227.13	535.229	566.287	875.001	906.814	918.145	544.562	648.46	1389.4	1085.44	676.139	545.013	638.761	1162.95	389.478	462.593	1337.68	1246.03	1297.22	523.697	693.647	779.224	776.746
ENSMUSG00000004561	4.37798	1.26453	2.87917	6.44116	4.61993	2.33376	3.32992	4.83386	4.93905	4.72688	3.11561	4.88197	2.30313	4.40503	3.18712	4.92163	4.55741	3.29032	4.58065	3.51871	4.07999	7.75204	4.90083	5.45878	4.40081	4.24335	3.81101	4.2984
ENSMUSG00000004562	5.17398	3.37208	4.55869	12.259	13.6498	15.912	4.21789	5.07555	9.28541	7.96106	5.75189	6.65724	5.11807	15.5472	7.51251	6.09345	4.02125	7.23871	9.96965	4.39839	4.66284	18.4681	22.6663	14.8479	4.86406	7.63804	9.14642	6.82687
ENSMUSG00000004565	20.4969	14.9636	14.8757	28.8813	28.7696	30.551	17.0936	16.6768	27.8562	17.9124	23.4869	17.0869	14.8424	33.1673	33.0095	22.2645	20.3743	19.0839	25.3283	10.1163	12.24	36.0242	39.0024	37.7747	21.5408	23.197	22.612	21.2391
ENSMUSG00000004567	45.1728	35.196	34.79	53.1915	47.0393	61.9507	47.7288	49.0637	44.4514	44.781	50.329	40.1653	43.5036	63.7434	48.4898	65.1531	54.689	44.0903	53.6206	37.6063	41.1884	57.4563	57.9931	57.4264	66.0122	46.9598	42.4292	41.4669
ENSMUSG00000004568	18.5069	21.9185	18.2348	28.0502	20.9997	27.1565	19.7575	22.4775	25.683	20.1514	21.0903	20.4155	18.9369	27.2076	29.5947	21.7958	26.2722	20.8387	24.2505	13.8549	18.2628	23.0281	31.6512	32.971	25.0151	20.9339	20.3254	20.9863
ENSMUSG00000004591	25.2729	17.2819	20.6341	22.0246	24.5696	20.3673	21.7555	20.3022	21.9294	21.6441	20.8506	21.747	23.5431	22.2843	23.4481	23.4364	17.1573	18.8645	17.7837	18.0334	21.7599	19.8361	23.4831	26.8572	20.6143	22.9141	27.1852	28.5717
ENSMUSG00000004609	4.57698	5.26887	7.19794	5.40226	3.14995	4.66752	3.32992	4.10878	7.11223	7.96106	6.23121	4.21625	7.1653	2.33208	5.00834	5.62473	4.28933	3.50968	5.389	4.39839	5.63427	3.64802	5.51343	2.40186	4.63243	7.92093	7.36795	7.58541
ENSMUSG00000004610	6.16897	8.64095	8.39759	7.48005	9.02986	11.6688	6.65983	6.04233	10.8659	8.70741	11.5038	7.10105	10.492	11.9195	9.78902	5.156	5.36166	8.33548	10.2391	3.95855	7.38284	13.2241	9.39325	11.5726	4.86406	9.05249	6.85982	8.0911
ENSMUSG00000004626	27.8599	26.5551	19.4344	7.89561	7.13989	8.91071	13.7637	14.7433	22.5221	16.1709	20.8506	23.3003	27.1258	9.32831	8.87842	15.7024	19.0339	22.8129	23.1727	19.5728	27.0056	9.80404	11.0269	11.5726	18.7614	32.5324	28.4555	25.0318
ENSMUSG00000004631	35.8198	21.7077	23.9931	28.8813	26.0396	30.1267	16.2056	16.9185	33.5855	27.3661	33.313	27.7385	23.799	29.7988	31.4159	14.5305	17.4254	29.6129	31.5257	19.5728	17.6799	30.5521	35.1226	29.2591	16.2135	34.7955	25.4067	38.6856
ENSMUSG00000004633	47.1628	37.3036	36.9494	49.0359	55.2292	56.2224	28.4153	49.0637	95.6199	97.523	89.3939	36.171	49.3894	51.0466	48.2622	30.4673	50.9358	102.439	84.3379	22.8716	36.3313	58.8243	48.1915	52.841	34.5116	88.8276	89.6857	94.8176
ENSMUSG00000004637	13.1339	10.1162	11.5167	30.128	23.7296	26.52	29.7473	25.6195	17.9781	16.1709	16.7763	14.2021	11.0039	31.0944	32.3265	31.8734	32.17	14.0387	19.4004	8.35695	9.32569	25.0801	32.2638	27.7306	33.3535	15.8419	16.7684	14.1594
ENSMUSG00000004642	4.57698	5.90113	6.958	17.6612	15.1198	16.3363	9.98975	9.42603	8.89028	7.96106	8.38817	3.99434	3.83855	18.3975	16.1633	12.6556	11.7957	5.48387	10.2391	5.05815	4.66284	23.4841	23.2789	19.2149	9.95973	9.05249	8.89235	8.5968
ENSMUSG00000004661	9.55196	6.5334	6.71807	2.07779	2.93996	2.75808	4.66188	3.14201	4.93905	2.9854	2.87594	5.10388	5.37398	2.07296	2.50417	3.74982	3.75317	3.07097	5.11955	4.83823	7.18855	3.19201	1.63361	1.52846	4.86406	3.67757	4.57321	2.78132
ENSMUSG00000004665	2.18899	2.95057	3.35904	2.90891	1.46998	3.81888	1.33197	2.41693	2.37074	1.24392	3.11561	2.44099	2.81494	2.5912	3.18712	3.28109	2.41275	3.29032	1.34725	2.1992	1.36	2.05201	2.65461	4.36702	0.926487	1.69734	2.03254	2.78132
ENSMUSG00000004667	16.3179	20.4432	21.3539	14.7523	19.9497	18.0336	21.0895	19.3354	18.7684	17.4148	15.578	19.0841	18.4251	20.2113	19.8057	20.8584	23.0552	14.6968	16.7059	13.1952	18.2628	19.1521	21.6453	24.0186	20.1511	23.197	17.5306	14.6651
ENSMUSG00000004668	0.198999	0.843019	0.479862	0.415558	0.629991	0.63648	1.10997	0.725079	0.592686	0.497566	1.19831	1.10954	0.767711	0.518239	0.455303	0.234364	0.80425	0	0.80835	0	0	0.228001	0.408402	0.218351	0.463243	0	0.508134	0.758541
ENSMUSG00000004677	29.4519	17.4926	16.0754	24.5179	21.4197	22.9133	21.0895	21.9941	28.0538	22.3905	22.5282	27.9604	32.2439	26.9484	25.9523	25.0769	23.0552	26.7613	30.4479	18.4732	26.4228	33.0602	23.2789	26.2021	24.3203	31.1179	27.6933	28.8246
ENSMUSG00000004698	15.1239	16.8604	19.4344	39.0625	36.5395	36.2793	36.1851	36.0123	17.1879	15.9221	20.8506	16.865	15.866	38.3497	29.1394	44.5291	39.9444	15.3548	20.4782	13.635	14.3771	35.1122	43.2906	46.7271	39.1441	17.5392	22.3579	21.9977
ENSMUSG00000004730	3.18399	4.00434	5.03855	2.70113	3.14995	4.45536	2.88593	3.14201	4.34636	7.21471	5.75189	5.5477	6.14169	2.33208	2.95947	4.45291	4.02125	3.72903	7.5446	2.85895	2.71999	2.73601	3.06302	4.58537	2.31622	7.07226	5.58948	5.30979
ENSMUSG00000004748	17.3129	10.1162	19.6744	46.127	36.9594	63.2236	47.0628	48.0969	32.4001	30.8491	31.1561	15.7555	20.7282	57.5245	54.8641	64.9187	55.4932	18.2064	47.9621	9.23662	10.1028	52.2122	56.7679	54.8061	49.7987	20.0852	18.2928	26.8018
ENSMUSG00000004768	30.2479	19.3894	20.874	34.0758	31.9195	35.2185	23.9754	24.6527	27.2635	21.6441	25.1645	25.7413	21.24	31.8717	30.9606	28.5924	21.9828	26.5419	25.8672	17.1537	20.3999	38.7602	41.4528	38.4298	26.4049	25.743	23.3742	27.5603
ENSMUSG00000004771	16.7159	18.7572	17.0351	40.5169	36.7495	37.128	26.1953	26.3445	25.2879	26.8686	23.9662	18.4184	22.5195	33.1673	34.1478	20.8584	34.3147	22.1548	33.6813	13.635	15.7371	31.9201	42.0654	37.5564	29.416	18.6708	23.3742	25.0318
ENSMUSG00000004788	24.4769	17.7034	15.3556	25.5568	27.5096	31.3997	23.0874	18.8521	20.3489	24.3807	20.3713	19.9717	20.4723	29.7988	22.9928	24.8425	22.519	18.8645	25.8672	15.3944	16.1257	25.3081	33.2848	22.9269	18.993	21.7826	18.0388	19.9749
ENSMUSG00000004789	55.1228	54.5855	53.7446	77.0861	57.5391	83.1667	67.9303	63.0819	69.3442	70.9032	64.4691	69.2353	66.5349	80.3271	67.8402	71.9496	77.7441	55.7161	64.3986	52.3409	50.1256	80.0284	87.3981	84.2835	74.5822	65.3477	63.0087	63.9703
ENSMUSG00000004791	0.397998	0.42151	1.67952	3.94781	4.61993	2.75808	2.44194	0.725079	2.5683	2.48783	2.39662	1.10954	1.79133	4.40503	4.55303	1.17182	0.536166	1.31613	2.1556	0.21992	0.777141	6.38403	5.92183	4.80373	0.926487	1.13156	1.27034	0.505694
ENSMUSG00000004798	84.5746	86.4095	84.6957	83.9428	83.9987	78.7113	94.5696	99.8192	68.9491	70.9032	74.0555	97.6395	87.2631	86.0277	70.572	108.042	98.3865	72.6064	84.0684	72.1336	82.1826	79.3444	84.335	80.3532	106.314	72.137	75.458	66.7516
ENSMUSG00000004815	11.9399	8.43019	10.0771	26.8035	18.8997	27.3686	11.3217	11.1179	18.5708	15.9221	15.0987	11.983	12.7952	24.8755	22.7652	14.9993	18.2297	11.8452	28.2923	6.59759	11.8514	26.4481	31.447	23.1452	10.8862	13.013	19.3091	13.6537
ENSMUSG00000004837	1.19399	1.47528	0.959725	0.623338	0.419994	1.48512	0.665983	1.20847	0.790247	1.4927	0.479324	1.33145	1.53542	1.2956	0.455303	0.703091	0.268083	0.877419	0.80835	0.659759	1.16571	2.28001	2.45041	0.873405	1.38973	1.41445	0.762202	1.76993
ENSMUSG00000004843	23.8799	29.9272	26.6324	29.5046	33.1795	28.4294	25.3074	28.0364	25.8806	21.3953	26.1232	30.1795	28.9171	33.6855	26.8629	29.7642	30.0253	28.2968	25.5978	24.4111	30.1142	28.5001	25.7293	29.0407	28.7211	28.289	28.4555	27.8132
ENSMUSG00000004846	14.3279	10.5377	12.9563	17.2457	15.7498	15.6998	8.87978	11.3596	17.1879	14.4294	14.6194	12.6488	12.7952	25.3937	14.3421	14.5305	13.1361	14.0387	18.3226	10.1163	12.0457	25.7641	20.8285	19.6516	13.4341	16.4076	15.244	16.9407
ENSMUSG00000004849	166.96	139.73	140.84	58.386	48.2993	62.5872	80.14	79.0336	122.488	117.923	119.831	139.58	135.885	69.7032	68.5232	105.698	87.6632	97.1741	114.516	91.0467	156.011	71.3643	64.1191	69.2173	91.259	150.215	113.314	79.1411
ENSMUSG00000004865	47.9588	46.7876	35.9897	32.4136	32.7595	30.551	42.4009	40.8461	39.7099	35.576	35.9493	49.2636	49.3894	29.0214	29.1394	52.0287	50.9358	32.4645	35.0285	37.1664	45.2684	36.4802	30.426	34.4995	47.0192	41.0191	41.667	32.1116
ENSMUSG00000004880	5.37298	4.2151	3.8389	8.51895	9.02986	7.4256	3.7739	4.59217	4.34636	5.72201	6.47087	5.5477	6.14169	6.99623	8.42311	4.92163	2.68083	5.26451	5.9279	3.07887	3.8857	7.06803	7.96384	6.76889	4.86406	4.80914	5.33541	4.55124
ENSMUSG00000004885	3.97998	3.79359	2.39931	1.24668	0	0.63648	1.10997	0.241693	0.592686	0.746349	0	3.32862	1.53542	4.40503	3.18712	1.64054	0	0.438709	1.6167	3.29879	3.10856	0	3.06302	1.52846	0.463243	0	1.27034	0.758541
ENSMUSG00000004891	6.56697	2.95057	4.55869	6.44116	9.23986	6.57696	3.32992	4.10878	3.35855	2.9854	2.87594	5.76961	2.55904	6.21887	7.96781	7.49963	5.62975	2.4129	5.389	4.83823	3.30285	6.15603	5.10503	5.89548	4.16919	5.37492	3.81101	3.7927
ENSMUSG00000004892	50.9438	44.68	56.6238	52.7759	53.1292	60.2534	40.181	45.4383	54.3295	48.0151	57.5189	48.3759	55.2752	59.5975	44.1644	48.5133	50.6677	44.3097	62.243	38.0461	46.2399	71.8203	59.8309	79.4798	47.2508	69.8739	47.7646	54.8678
ENSMUSG00000004894	3.18399	3.16132	3.35904	4.77892	3.98994	4.66752	0.887978	1.69185	4.74148	4.72688	1.67763	4.88197	6.14169	5.95975	3.64243	1.64054	1.6085	2.85161	5.9279	3.07887	1.16571	8.20804	7.96384	5.02208	1.85297	3.39468	2.03254	3.7927
ENSMUSG00000004895	25.6709	20.8647	22.7935	28.0502	25.4096	25.4592	21.3115	23.9276	21.1391	22.3905	24.4455	28.848	18.1692	33.4264	28.2288	31.8734	26.5402	22.5935	23.7116	20.2326	15.1542	27.3601	22.8705	27.5122	30.1108	22.3483	21.8498	20.9863
ENSMUSG00000004896	7.76097	4.63661	5.03855	4.36336	5.45992	7.21344	6.21584	6.28402	5.72929	6.21958	5.51222	5.76961	4.86217	9.58742	7.96781	5.62473	2.94892	7.45806	5.65845	3.95855	3.8857	8.20804	5.92183	7.42394	3.93757	6.78937	7.36795	4.55124
ENSMUSG00000004897	60.0977	59.8544	58.7831	78.7483	85.0487	68.1033	60.6045	63.5653	59.6637	53.2396	59.6758	66.3505	53.228	72.8126	71.9379	81.0898	85.2505	59.4451	62.5124	52.1209	64.697	90.5164	89.8485	82.9734	66.0122	61.6701	53.3541	50.3165
ENSMUSG00000004902	4.17898	2.95057	9.35732	59.2171	58.7991	66.6182	31.9672	35.2872	24.3001	28.3613	28.5198	5.32579	13.5629	59.3384	48.4898	39.6074	41.5529	15.1355	40.687	3.07887	2.71999	61.3323	58.1973	76.2046	32.1954	11.8814	23.1201	29.3302
ENSMUSG00000004929	17.3129	13.9098	14.1559	16.2068	14.6998	14.0026	20.2015	13.2931	19.1635	18.4099	17.016	18.6403	15.3542	12.6969	15.708	22.0302	16.085	14.6968	20.7477	14.9545	16.5142	18.9241	16.1319	16.5947	20.1511	21.2168	13.4656	14.4123
ENSMUSG00000004931	7.36297	6.32264	4.07883	11.2201	12.5998	8.27423	8.87978	7.49248	8.10004	7.71228	7.66918	6.65724	6.65349	9.06919	9.10607	8.90582	9.91908	8.11612	10.2391	4.17847	7.77141	12.7681	10.0059	11.791	9.72811	7.92093	6.09761	8.5968
ENSMUSG00000004933	28.8549	15.8066	14.8757	9.9734	10.4998	11.0323	19.0915	19.3354	18.9659	14.4294	19.173	26.8509	20.7282	13.9925	15.4803	23.202	23.5913	20.4	22.9033	17.8135	19.4285	14.3641	15.5193	12.446	25.4784	21.2168	23.6283	12.8952
ENSMUSG00000004934	12.9349	12.856	11.0368	10.8045	5.45992	10.608	9.76775	10.1511	9.87809	10.2001	10.0658	13.3145	9.72434	10.6239	9.10607	14.9993	11.5276	7.67742	9.96965	9.23662	10.4914	10.716	11.4353	13.3194	13.2024	6.50648	8.63829	6.32117
ENSMUSG00000004936	103.082	84.7234	81.8165	60.256	81.4788	52.6156	64.3784	73.4747	136.12	117.674	133.731	80.9964	77.027	58.8201	68.7508	66.3249	80.1569	130.297	96.1937	55.4197	83.154	71.1363	63.3023	76.6413	71.8027	142.86	117.633	108.471
ENSMUSG00000004937	59.5007	62.5942	61.4224	81.0339	76.0189	92.5017	73.4801	80.2421	79.2223	66.1763	69.9813	64.3533	65.2554	96.3925	86.0523	90.4643	89.2717	60.5419	86.7629	45.5234	62.5598	90.5164	84.1308	89.524	80.836	65.3477	59.4517	64.7288
ENSMUSG00000004945	37.8098	28.8734	36.7095	35.738	35.9095	46.2508	32.4112	38.1875	41.8831	36.8199	32.8337	30.1795	39.6651	49.2327	41.8879	37.9669	36.1912	38.6064	42.0342	25.9505	25.0628	37.3922	46.762	37.1197	34.7433	39.0389	35.3153	30.8473
ENSMUSG00000004947	10.547	6.11189	8.63752	6.64893	9.65986	7.4256	4.88388	6.52571	7.50735	5.47323	6.23121	7.76678	8.70072	5.70063	8.65077	6.09345	4.8255	6.58064	6.4668	5.71791	6.60569	7.98004	10.8227	5.24043	6.02217	7.35515	7.62202	5.30979
ENSMUSG00000004952	0.397998	0.632264	1.19966	1.87001	3.77994	1.90944	0.887978	1.69185	2.17318	1.24392	2.15696	0.443816	1.53542	3.36855	2.95947	1.40618	1.07233	0.658064	2.42505	1.0996	0.582855	6.38403	5.10503	4.14867	0.694865	2.26312	1.01627	1.26423
ENSMUSG00000004961	87.1616	80.5083	67.4207	71.0605	78.9588	50.494	80.14	82.9007	115.574	81.1033	120.55	83.8812	58.6019	87.0642	85.1417	99.6045	89.2717	96.2967	86.7629	52.3409	74.0226	87.0964	72.8998	90.3974	82.4573	136.636	95.7833	102.656
ENSMUSG00000004980	61.6897	61.3296	61.1824	76.255	83.1588	64.2844	50.8367	56.7979	85.7418	65.9275	62.7914	71.6763	68.0704	73.59	65.336	57.4191	57.3698	72.3871	70.057	49.7018	65.4741	103.74	79.23	105.245	57.9054	82.8869	75.712	77.1183
ENSMUSG00000004988	0.198999	0.210755	0.959725	0	0.629991	0.42432	0.221994	0.483386	0.395124	0	0.239662	0.443816	0.255904	0.518239	0.682955	0.468727	0.80425	0.877419	0.26945	0	1.16571	0.684003	1.63361	0	0.231622	0	0.762202	0.252847
ENSMUSG00000004994	11.5419	9.69472	10.0771	6.64893	5.87991	8.91071	7.7698	10.8762	7.30979	6.96593	8.62783	9.76395	7.93301	7.51447	9.33372	7.96836	8.84675	8.99354	11.8558	6.59759	8.15998	10.032	11.2311	7.64229	9.26487	8.48671	6.85982	9.60818
ENSMUSG00000004996	2.58699	1.89679	2.63924	2.28557	2.72996	4.87968	4.21789	2.90032	2.96343	3.23418	2.39662	3.55053	2.81494	4.40503	4.09773	3.51545	4.28933	3.07097	1.6167	3.29879	3.10856	4.10402	2.85881	5.02208	3.2427	2.54601	1.27034	4.2984
ENSMUSG00000005034	252.132	269.977	233.933	331.616	396.054	301.903	268.169	266.829	329.731	283.861	319.469	281.823	241.317	372.355	327.591	284.752	299.449	325.303	283.461	220.14	268.891	375.746	342.649	416.396	269.608	315.14	272.106	293.808
ENSMUSG00000005043	4.17898	2.73981	2.63924	11.0123	10.9198	12.0931	5.32787	3.14201	3.75368	3.98053	5.75189	2.8848	3.58265	11.1421	11.1549	4.21854	3.48508	3.07097	7.81405	2.63904	3.8857	12.5401	10.8227	14.1928	4.16919	3.39468	4.31914	6.06833
ENSMUSG00000005045	82.5846	71.0244	85.1756	184.923	191.517	142.571	164.498	196.496	118.34	117.177	114.558	86.5441	85.4718	176.46	172.332	218.192	204.279	94.3225	155.203	61.1377	78.8798	184.909	167.036	185.598	211.471	105.518	123.731	120.608
ENSMUSG00000005054	10.149	14.3313	13.1962	20.3624	16.7997	11.0323	12.4317	11.3596	11.4586	11.6928	16.297	13.7583	15.0983	22.8025	12.7485	9.60891	15.2807	11.4064	12.9336	10.996	11.4628	16.6441	12.0479	20.0883	9.03325	12.4472	14.2278	14.4123
ENSMUSG00000005057	1.79099	1.05377	2.15938	7.27227	6.7199	6.3648	1.55396	3.86709	3.95124	3.98053	4.55358	0.665724	1.02361	9.84654	6.37425	3.98418	5.09358	3.29032	5.389	0.879678	1.16571	6.84003	6.33023	7.64229	4.86406	1.98023	2.28661	6.06833
ENSMUSG00000005069	8.15896	6.5334	6.47814	7.27227	10.9198	8.69855	6.88183	8.21756	6.91466	6.96593	7.18986	10.8735	4.35036	11.4013	9.33372	9.14018	13.4042	6.14193	7.0057	3.95855	4.66284	10.032	10.0059	11.1359	11.3495	7.63804	7.36795	6.32117
ENSMUSG00000005078	25.8699	28.4519	31.1911	42.387	47.6693	38.6131	35.2971	32.1452	33.7831	29.6052	28.7594	26.407	37.3619	48.9736	37.1072	30.4673	28.953	34.2193	35.5674	30.129	27.0056	43.3202	51.4587	49.5657	31.9638	37.3415	33.5369	35.3986
ENSMUSG00000005087	4.77598	3.37208	3.8389	11.8434	17.2197	15.0633	2.88593	2.41693	5.72929	6.71714	5.27256	3.77243	3.32675	14.7698	10.2443	2.34364	2.68083	5.48387	7.27515	3.73863	4.27427	8.66404	15.3151	12.2277	1.85297	4.24335	6.85982	7.58541
ENSMUSG00000005089	6131.16	5201.85	4998.49	3848.9	3995.19	4030.4	6792.14	6866.74	4743.66	4488.79	4658.79	5396.13	5171.81	3461.84	4409.39	7095.83	7001.8	4904.77	4082.44	4799.09	4629.43	3422.07	3946.8	3725.73	6264.21	4360.75	4009.69	4055.92
ENSMUSG00000005102	24.0789	15.8066	18.7146	35.9458	34.0195	33.9456	25.5294	24.411	25.0904	23.1368	25.4042	25.2975	23.799	35.4994	31.1883	28.358	29.2211	28.2968	29.909	11.4358	19.2342	30.3241	36.7562	32.971	26.4049	20.9339	25.1527	26.5489
ENSMUSG00000005103	41.9888	30.981	36.7095	109.5	112.978	103.534	67.2643	63.3236	71.1223	64.4348	64.2294	38.612	45.8068	105.98	108.59	68.9029	66.7527	60.9806	72.7515	26.8302	35.7485	114.001	109.86	106.119	72.7292	55.1636	51.0675	68.5215
ENSMUSG00000005107	0.795996	0.42151	0.719794	0	0.629991	0.63648	0.221994	0.483386	0.790247	0.995132	0.958648	0.665724	1.02361	1.03648	1.36591	0.468727	0.536166	0.438709	0.5389	0.21992	0.194285	1.14001	0.816804	0.218351	0.231622	0	0.254067	0
ENSMUSG00000005124	0.795996	0.210755	0.239931	0	0.209997	0.21216	4.43989	4.35047	0.197562	0.248783	0.958648	1.77526	1.27952	0.25912	0.227652	3.04673	2.41275	0.219355	0.26945	0.21992	0.38857	0	0.204201	0	4.16919	0.28289	0.254067	0
ENSMUSG00000005125	107.858	95.2612	90.9339	156.458	129.568	198.369	73.2582	72.2662	99.3736	97.523	137.566	111.62	151.751	160.913	113.143	66.5593	63.8038	106.387	146.581	56.5193	66.4455	157.321	164.586	159.615	73.8873	125.886	93.2427	143.617
ENSMUSG00000005142	38.2078	34.7745	35.03	38.4392	27.2996	42.432	27.9713	34.3204	46.427	48.0151	47.9324	41.053	45.8068	36.0176	33.4648	39.3731	31.6338	36.6322	42.3037	26.1704	36.9142	36.0242	37.7772	40.6133	35.2065	41.0191	47.7646	34.3872
ENSMUSG00000005148	55.7198	50.3704	32.6306	8.51895	10.2898	6.15264	7.7698	12.8097	52.5515	41.5468	33.7923	25.7413	22.5195	11.9195	11.3826	11.0151	12.5999	47.1613	26.1367	20.4525	53.817	7.52403	9.39325	8.51569	12.0443	54.032	44.9699	58.1548
ENSMUSG00000005150	4.37798	3.37208	3.35904	4.36336	5.24992	6.78912	4.88388	4.35047	4.74148	4.4781	3.11561	4.88197	7.1653	6.47799	5.00834	7.26527	4.28933	3.72903	5.11955	3.07887	3.69142	4.78802	6.94284	6.33218	4.16919	3.11179	4.31914	4.55124
ENSMUSG00000005161	135.518	121.395	116.846	168.093	151.828	182.245	134.529	122.78	141.454	150.016	147.152	129.594	126.16	170.76	167.096	138.509	138.063	148.942	154.934	83.3495	104.525	154.357	165.811	156.121	108.631	127.018	130.845	126.171
ENSMUSG00000005198	111.838	86.831	89.4943	144.614	152.458	142.571	95.2356	103.445	104.51	101.752	113.36	92.0918	95.9639	157.804	135.908	117.416	92.7568	90.1548	125.564	62.897	74.9941	119.701	126.196	125.334	100.524	85.9987	92.9886	93.3005
ENSMUSG00000005204	13.5319	16.6496	17.275	14.7523	18.2697	14.0026	16.8716	16.9185	16.0025	17.4148	13.4211	15.7555	13.5629	14.2516	14.3421	20.8584	13.9403	14.6968	17.5143	13.4151	16.1257	18.4681	16.3361	15.0662	19.2246	18.6708	12.9574	15.1708
ENSMUSG00000005220	0	0.210755	0	0.207779	0.839987	0.21216	0.221994	0.241693	0.197562	0.248783	1.19831	0.443816	0.511807	1.03648	1.36591	0.468727	0	0	0.5389	0	0.194285	0.456002	1.83781	0	0.463243	0	0.508134	0.252847
ENSMUSG00000005225	8.95496	10.1162	11.2768	12.6745	10.4998	11.4566	11.7657	9.18433	10.0757	10.9465	9.82614	12.6488	12.2834	10.883	9.10607	9.60891	8.31058	9.87096	10.2391	10.3362	13.2114	12.5401	13.0689	12.446	13.8973	9.33538	10.9249	8.0911
ENSMUSG00000005237	5.57198	2.52906	1.67952	4.15558	3.35995	1.27296	0.887978	0.483386	3.16099	2.48783	2.39662	1.10954	3.32675	4.92327	4.32538	1.64054	1.34042	3.50968	2.1556	1.31952	2.33142	5.47202	3.26722	6.76889	1.15811	3.11179	2.79474	2.78132
ENSMUSG00000005262	29.0539	29.2949	25.9126	31.1669	37.3794	32.4605	28.1933	23.9276	35.5611	31.3467	35.2303	28.4042	31.7321	37.5723	37.7902	18.7491	23.0552	28.0774	33.1424	27.9298	33.6113	42.1802	36.7562	44.9803	24.0887	36.4929	29.7259	35.6514
ENSMUSG00000005267	15.5219	9.27321	9.11738	14.129	14.0698	12.7296	11.0997	10.1511	15.4098	9.45376	11.7434	13.5364	14.0747	15.8063	16.3909	8.90582	14.2084	9.87096	12.3947	12.5354	10.1028	14.5921	16.9487	12.6644	10.423	14.9932	13.7196	17.9521
ENSMUSG00000005268	2.38799	2.10755	2.63924	34.4913	46.1993	29.7024	1.33197	0.725079	10.0757	11.444	12.2228	0.665724	28.6612	46.6415	28.4565	0.703091	0.80425	5.70322	15.6281	0.21992	0.194285	52.2122	34.9184	50.4391	1.85297	4.24335	4.31914	9.60818
ENSMUSG00000005299	40.3968	40.4649	47.5064	47.5814	55.2292	51.3427	48.8388	46.6468	49.7856	43.0395	47.6927	43.7159	47.854	56.2289	46.4409	52.9662	56.2975	30.7097	44.9982	35.1871	42.3542	57.9123	57.5847	49.7841	44.9346	47.2427	48.2728	47.2824
ENSMUSG00000005312	126.563	107.906	115.167	160.821	161.908	158.908	122.319	115.046	120.315	116.182	117.195	114.504	117.46	164.541	144.559	133.353	122.246	118.013	131.222	94.1256	104.72	156.409	154.172	162.017	125.539	100.709	111.027	112.264
ENSMUSG00000005338	302.081	292.949	292.236	296.085	322.135	285.143	299.692	349.73	266.116	255.749	269.38	291.809	249.506	319.494	303.915	389.512	361.644	203.561	274.3	225.418	285.405	315.553	289.149	335.387	312.226	265.634	236.791	240.205
ENSMUSG00000005354	56.3167	47.8413	52.5449	53.3993	54.1792	50.494	43.7329	44.4715	53.5393	52.2444	53.205	56.3646	49.9012	61.1522	47.8069	65.8562	54.9571	50.0129	59.8179	37.8262	48.9599	57.9123	45.1284	51.0942	54.4311	52.6176	49.5431	45.5124
ENSMUSG00000005357	1.19399	1.47528	1.43959	12.4668	15.5398	10.1837	3.32992	2.65862	6.91466	6.71714	7.18986	1.10954	3.32675	15.2881	11.3826	5.156	2.68083	4.38709	9.43075	0.879678	1.16571	19.3801	15.1109	17.9048	3.01108	4.80914	3.04881	5.30979
ENSMUSG00000005360	250.739	198.32	195.304	325.59	397.104	275.808	206.233	227.433	332.497	291.574	324.023	229.231	232.872	327.527	314.159	271.159	238.594	291.303	327.112	184.073	182.239	362.066	322.229	383.643	205.912	282.607	263.468	293.05
ENSMUSG00000005362	19.8999	20.4432	19.9143	22.6479	30.2395	26.9443	20.8675	18.6104	20.9416	17.166	19.6523	25.2975	19.4487	28.5032	24.3587	22.9676	24.9317	22.3742	22.0949	20.0127	21.1771	28.0441	25.1167	28.604	28.0262	19.5194	20.8335	27.3075
ENSMUSG00000005370	6.76597	7.37642	7.91773	11.2201	11.7598	11.6688	10.4337	8.21756	11.6561	10.6977	11.9831	6.87914	9.72434	12.956	10.0167	10.0776	13.1361	8.77419	11.0475	6.15775	5.43998	14.1361	10.8227	10.6992	9.03325	9.05249	9.40049	10.6196
ENSMUSG00000005371	77.4107	89.5708	67.1807	88.7217	98.2785	86.9855	70.1502	72.5079	79.2223	74.8837	75.7332	86.3222	81.8892	95.8742	80.5887	86.4802	73.1867	77.8709	65.4764	76.0922	83.7369	95.5324	82.0888	95.2011	80.6044	70.1568	76.9824	72.5671
ENSMUSG00000005373	3.78098	1.89679	1.91945	1.87001	1.25998	2.33376	1.77596	1.45016	3.16099	1.99026	5.51222	2.21908	2.04723	1.03648	2.27652	3.51545	0.80425	1.97419	5.11955	2.1992	1.94285	1.36801	1.63361	2.40186	2.0846	3.67757	2.79474	4.55124
ENSMUSG00000005374	29.2529	18.3357	22.3136	24.5179	24.3596	21.0038	26.1953	21.5107	23.1147	15.4246	24.4455	28.6261	26.614	31.3535	24.5864	24.1394	25.736	19.9613	25.0589	19.7928	19.2342	18.9241	27.3629	24.892	21.5408	20.9339	23.6283	15.1708
ENSMUSG00000005378	3.78098	5.26887	5.27849	6.85671	7.13989	5.304	6.43784	8.70095	6.32198	4.72688	6.71053	5.10388	6.39759	6.73711	7.28485	8.90582	8.0425	3.94838	8.89185	4.83823	6.02284	7.75204	4.90083	8.73405	7.18027	6.50648	8.38422	7.58541
ENSMUSG00000005397	10.945	6.95491	9.11738	12.8823	11.7598	16.9728	10.2117	6.52571	8.2976	7.71228	10.7848	11.5392	11.7716	16.0654	12.9761	9.60891	6.97016	8.77419	13.742	7.69719	5.63427	10.716	13.2731	12.8827	7.18027	7.92093	12.1952	6.57402
ENSMUSG00000005410	6.36797	3.16132	5.03855	1.66223	1.67997	1.27296	4.21789	4.83386	3.16099	3.23418	3.35527	2.44099	4.09446	2.07296	2.95947	4.45291	2.14467	2.63226	2.96395	2.1992	5.05141	2.05201	1.63361	0.873405	5.3273	3.11179	2.79474	2.52847
ENSMUSG00000005413	0.795996	2.3183	3.59897	2.90891	3.14995	0.848639	3.32992	1.93354	1.97562	2.9854	1.43797	1.55336	3.83855	4.66415	2.95947	2.10927	2.68083	1.09677	3.7723	0.879678	1.16571	2.96401	2.85881	4.14867	2.54784	1.98023	2.79474	2.52847
ENSMUSG00000005417	373.521	372.404	373.333	227.31	248.216	252.47	255.294	282.539	296.935	289.584	287.834	414.746	356.73	259.638	239.717	343.811	315.266	302.051	266.756	353.191	363.507	232.105	251.167	260.275	283.968	288.831	267.025	238.688
ENSMUSG00000005442	228.849	184.2	167.712	149.601	169.047	158.483	176.708	190.454	178.596	161.958	177.829	198.386	176.062	177.756	162.771	229.911	194.628	151.574	194.812	117.657	167.474	167.353	169.078	155.466	168.389	176.806	156.251	185.842
ENSMUSG00000005447	1.79099	0.42151	0.719794	12.0512	15.5398	11.6688	4.66188	3.6254	4.34636	3.98053	6.71053	0.887632	1.53542	13.4742	10.6996	3.51545	3.75317	4.16774	9.43075	0.659759	0.971426	13.2241	10.8227	15.0662	3.93757	4.52625	4.06508	6.57402
ENSMUSG00000005469	126.364	75.0287	86.6152	175.158	172.197	173.547	114.105	103.928	112.215	108.469	108.327	89.6508	88.2868	186.566	175.747	129.603	129.216	102	131.222	65.756	83.5426	186.505	198.279	188.219	115.579	93.9196	106.454	92.2891
ENSMUSG00000005470	0.397998	0.210755	1.43959	0.207779	0.419994	1.0608	0.887978	1.20847	0.987809	0.497566	0.718986	1.10954	1.02361	0.777359	0.455303	0.937454	0.268083	0	1.0778	0.439839	0.194285	0.684003	0.408402	0.873405	0.694865	0.848671	0.762202	0.758541
ENSMUSG00000005481	1.59199	2.3183	1.91945	2.90891	1.46998	2.1216	1.33197	3.86709	1.77806	1.4927	1.9173	4.21625	2.04723	1.55472	3.87008	2.81236	2.68083	2.4129	1.88615	1.31952	1.74857	2.50801	3.26722	2.40186	1.15811	1.13156	3.04881	2.52847
ENSMUSG00000005483	33.0339	34.9853	28.3119	56.3082	57.1191	43.2806	36.1851	39.396	38.327	38.8102	27.5611	30.4014	24.8227	49.751	39.6114	46.404	37.7997	27.4193	35.8369	20.8924	34.1942	41.2682	51.2545	52.841	36.3646	30.2693	43.6996	30.8473
ENSMUSG00000005501	7.16397	5.05811	6.958	7.68783	7.97988	5.94048	4.88388	7.25079	10.2732	5.47323	8.14851	9.98586	7.1653	12.4377	8.65077	6.09345	6.70208	6.8	10.2391	6.81751	6.41141	6.38403	8.98485	7.86064	5.09568	10.1841	7.36795	5.81548
ENSMUSG00000005505	13.5319	7.79793	12.4764	16.8301	9.02986	17.1849	13.0977	17.6436	13.2366	13.6831	15.0987	12.2049	13.5629	21.2478	20.0334	13.3587	16.3531	12.9419	13.4725	12.3155	15.3485	16.8721	19.6033	19.87	11.8127	14.1445	12.1952	14.6651
ENSMUSG00000005506	263.276	241.103	234.653	105.76	138.178	100.988	162.056	168.702	206.65	164.197	186.697	270.506	239.27	112.458	117.241	196.631	172.109	191.058	152.239	211.563	240.914	99.4085	119.662	134.723	147.775	183.03	172.512	167.89
ENSMUSG00000005510	40.5958	33.0885	32.6306	27.8424	19.5297	33.3091	28.8593	23.9276	32.4001	29.3564	30.4371	41.4968	39.921	23.3208	31.4159	22.9676	36.4593	27.4193	35.298	27.9298	37.8856	30.5521	31.8554	33.4077	28.2579	31.1179	28.4555	21.492
ENSMUSG00000005514	75.6197	61.9619	58.0633	80.4106	74.9689	86.7734	50.1707	48.5803	79.2223	71.152	80.5264	75.0049	59.3696	97.1698	85.3694	55.0754	51.7401	67.7806	77.6016	50.1417	57.7027	76.1523	99.8543	92.7992	52.3465	75.8146	57.9273	61.4418
ENSMUSG00000005533	92.1366	77.1362	61.4224	94.3318	84.6287	94.6233	83.6919	96.9189	72.7028	69.6593	60.8741	81.2183	73.9561	89.6554	80.1334	98.1983	84.1781	72.8258	73.8293	51.0214	64.1141	80.7124	105.572	94.1093	90.5641	69.591	64.7871	71.3028
ENSMUSG00000005534	106.465	70.8136	77.7377	95.994	82.1088	83.8031	60.8265	71.0577	87.915	99.2644	86.7576	93.4232	90.0781	81.1044	95.3861	79.918	78.8165	93.4451	95.3853	59.8181	74.7998	76.1523	89.8485	78.6064	77.8249	82.0382	82.5719	92.542
ENSMUSG00000005540	0.795996	0.42151	0	0.623338	0.419994	0.848639	0.665983	1.45016	0	0.248783	0.958648	0.221908	1.02361	0.777359	0.227652	1.40618	0	0.438709	1.6167	0.439839	0.971426	0.912004	1.02101	0.873405	1.15811	0	0.762202	0.758541
ENSMUSG00000005553	1.19399	0.210755	0.239931	1.0389	1.46998	1.90944	0.221994	0.725079	0.197562	1.99026	1.19831	0.665724	0.511807	2.07296	1.13826	0.468727	0.80425	0.877419	0.5389	0.21992	0.194285	0.912004	3.06302	0.873405	0.231622	0.848671	1.01627	1.76993
ENSMUSG00000005566	72.0377	50.3704	56.8637	63.996	56.2792	63.0115	48.8388	53.8975	70.332	52.9908	72.1382	65.019	54.2516	66.8529	70.7997	60.4658	49.5954	65.1484	66.0153	40.905	52.8456	80.2564	76.3712	77.9514	56.5157	60.5385	53.3541	58.1548
ENSMUSG00000005575	50.7448	43.4155	47.5064	59.2171	69.299	64.0723	67.0423	72.9913	48.2051	49.5078	57.2792	53.036	51.6925	73.3308	63.7425	80.3867	67.2889	48.4774	62.5124	52.3409	49.9313	81.1684	59.8309	73.8027	72.4976	57.9925	54.1163	61.189
ENSMUSG00000005580	23.4819	29.5057	28.5518	18.9079	20.7897	19.0944	37.2951	45.1966	24.8928	22.1417	22.0489	35.2834	30.9643	16.5837	19.8057	50.1538	39.4082	21.2774	22.3644	29.9091	32.057	19.1521	21.2369	20.7434	47.2508	25.743	22.3579	16.6879
ENSMUSG00000005583	121.986	124.556	108.929	34.2836	41.3694	47.5238	589.173	727.254	150.74	138.323	123.186	140.024	112.598	38.8679	173.698	726.527	742.591	114.064	97.5409	73.893	115.794	41.0402	42.678	48.2556	590.635	145.689	144.818	107.713
ENSMUSG00000005609	62.2867	51.2134	49.1859	67.736	72.6589	66.8304	42.6229	35.0455	57.6881	54.9811	56.0809	63.2438	55.787	67.6302	51.9046	52.7318	48.5231	50.4516	53.3511	46.623	46.8227	72.9603	76.9838	76.8596	48.1773	66.1963	58.9436	50.8222
ENSMUSG00000005610	411.132	362.287	346.701	489.32	500.633	494.12	468.408	446.89	396.309	363.97	383.938	402.541	388.718	499.842	478.296	513.491	491.933	339.78	414.145	286.115	322.513	488.378	534.19	526.881	488.49	348.804	350.867	366.628
ENSMUSG00000005611	1.98999	2.52906	3.8389	17.0379	9.65986	21.4281	4.66188	5.07555	2.96343	4.72688	2.87594	3.32862	3.07084	12.956	9.78902	3.04673	1.87658	4.16774	4.04175	4.61831	4.27427	11.6281	19.1949	19.2149	3.93757	1.69734	2.28661	4.2984
ENSMUSG00000005615	19.5019	15.3851	15.5955	30.128	32.1295	27.5808	23.0874	18.8521	22.9172	23.1368	20.6109	17.9745	22.2636	26.6893	23.9034	24.1394	17.9616	19.5226	25.0589	13.635	16.7085	20.9761	28.7924	27.5122	20.1511	18.6708	19.055	20.7334
ENSMUSG00000005621	50.9438	31.824	31.431	52.1526	49.7693	41.3712	42.4009	38.1875	45.6368	43.2883	40.9822	36.171	32.4998	45.605	40.7497	49.2163	41.2848	38.6064	41.2259	24.1912	32.8342	38.3042	49.8251	49.3474	39.6073	34.7955	45.9862	43.9954
ENSMUSG00000005625	50.5458	62.1727	55.4241	97.0329	77.9088	97.1692	65.7103	63.5653	76.0613	66.9226	61.1138	62.1342	71.653	102.352	81.9546	76.8712	61.3911	55.4967	76.2544	52.5608	64.1141	92.5684	89.4401	87.5588	74.8138	65.0648	76.4742	63.9703
ENSMUSG00000005640	0.596997	0.42151	0	0	0	0	0	0	0.395124	0.248783	0.239662	0.665724	0.255904	1.2956	0	0	0	0	0.26945	0.21992	0	0.228001	0.408402	0	0	1.13156	0.254067	0
ENSMUSG00000005656	15.7209	20.4432	18.2348	31.1669	31.4995	29.2781	16.2056	17.6436	22.5221	20.4002	20.8506	19.0841	21.4959	32.1308	26.6353	20.3896	17.9616	18.8645	24.52	13.8549	19.0399	35.5682	36.9604	37.338	17.6033	25.1772	24.1364	22.5034
ENSMUSG00000005667	3.58198	2.10755	2.87917	7.68783	5.87991	7.84991	3.32992	2.17524	4.34636	2.9854	2.63628	1.55336	3.32675	9.32831	7.96781	1.64054	2.41275	5.04516	4.58065	1.31952	2.52571	9.12004	6.12603	6.55053	2.54784	3.39468	3.81101	4.2984
ENSMUSG00000005672	38.4068	36.2498	32.3907	21.8168	28.5596	18.2457	16.6496	21.7524	31.2148	26.8686	16.5367	31.5109	33.5234	25.1346	19.1227	26.0144	23.5913	28.0774	27.4839	25.9505	33.8056	21.4321	24.9125	20.525	18.7614	32.5324	27.4393	27.0546
ENSMUSG00000005674	2.58699	4.00434	4.07883	5.19448	3.35995	6.15264	3.9959	3.6254	6.12442	4.72688	4.07425	4.66007	6.14169	4.66415	5.46364	3.74982	2.94892	3.07097	5.65845	3.95855	3.69142	4.10402	2.85881	5.67713	4.86406	4.24335	3.55694	4.04555
ENSMUSG00000005677	0.596997	0.210755	0.959725	0.831117	0.419994	0.42432	0	0.241693	0.790247	0.497566	0.239662	0.665724	0.767711	0.25912	0.227652	0.234364	1.07233	0	0.26945	0.21992	0.38857	0.456002	1.42941	0.218351	0	0.565781	0.254067	0.252847
ENSMUSG00000005681	0	0	0.479862	1.0389	0.629991	1.48512	0	0.241693	0.592686	0.497566	0.479324	0.665724	0	1.2956	2.04887	0.234364	0.268083	0.219355	0	0.21992	0.194285	1.82401	1.22521	1.31011	0	0.565781	0.254067	0
ENSMUSG00000005682	11.3429	7.79793	8.63752	8.93451	7.97988	7.00128	8.43579	8.70095	10.0757	8.95619	10.7848	12.2049	10.748	7.25535	6.6019	8.20272	12.5999	10.3097	11.8558	10.1163	11.6571	12.0841	10.8227	8.9524	7.4119	15.559	14.99	11.8838
ENSMUSG00000005683	105.47	91.8891	105.81	141.913	141.958	148.088	125.205	132.448	131.379	122.65	122.467	98.9709	105.176	144.07	136.819	137.337	127.608	121.523	145.234	79.6109	95.1997	150.025	167.649	155.903	128.55	103.821	117.887	136.79
ENSMUSG00000005686	25.8699	19.1787	16.7952	27.6346	30.8695	29.7024	15.7616	10.8762	26.0782	23.8832	26.8421	19.0841	21.24	29.2805	28.6841	14.9993	14.7446	21.0581	28.0228	19.7928	19.6228	31.9201	30.6302	31.0059	16.2135	22.3483	30.7421	27.0546
ENSMUSG00000005687	13.1339	15.8066	14.8757	21.609	25.8296	19.0944	16.4276	18.3687	20.744	17.9124	20.8506	15.9774	14.5865	26.9484	16.6186	18.9834	13.4042	14.9161	17.2448	10.1163	12.0457	28.7281	27.7713	27.7306	18.2981	21.4997	20.8335	21.2391
ENSMUSG00000005698	63.2817	51.8457	55.904	53.1915	53.1292	46.2508	54.6106	47.1301	57.0954	45.7761	49.8497	65.6847	58.346	51.8239	52.5875	57.4191	48.255	53.3032	53.3511	42.8843	56.7313	57.4563	53.2965	52.6226	50.2619	41.302	46.7484	63.2117
ENSMUSG00000005699	6.36797	4.84736	5.99828	6.0256	3.98994	3.81888	5.32787	7.49248	6.51954	3.73175	4.79324	5.99151	6.65349	3.88679	4.55303	8.20272	6.70208	3.72903	5.9279	3.29879	5.05141	7.29603	6.73864	5.24043	5.55892	6.50648	4.06508	5.56263
ENSMUSG00000005705	0.994996	0	0.479862	1.45445	0.839987	1.48512	0	0.241693	0.395124	0	0.479324	0.221908	0	0.777359	1.13826	0.703091	0	0.658064	0.26945	0.439839	0	0.912004	1.83781	2.40186	0.463243	0	0.254067	0.758541
ENSMUSG00000005716	6.76597	7.58717	22.5535	35.738	24.1496	69.8006	62.8244	68.8825	10.6683	8.95619	11.2641	11.983	35.0588	33.1673	34.3754	62.3407	70.2378	5.48387	15.8976	6.59759	8.93712	26.4481	47.1704	24.4553	64.6225	6.22359	11.6871	13.9066
ENSMUSG00000005718	1.39299	1.47528	1.91945	2.49335	2.72996	3.1824	0.887978	1.20847	1.97562	1.99026	1.67763	1.77526	2.30313	1.2956	1.13826	0.703091	2.14467	2.63226	2.6945	1.31952	0.582855	3.64802	2.04201	5.24043	1.85297	3.39468	2.03254	2.78132
ENSMUSG00000005774	9.75096	13.9098	11.7566	29.7124	37.5894	23.9741	13.5417	14.2599	21.1391	12.4392	15.3384	15.9774	15.3542	32.6491	27.3182	13.1244	12.0637	16.0129	21.556	11.2159	13.2114	34.4282	34.51	33.1894	16.2135	14.1445	18.5469	18.9635
ENSMUSG00000005779	33.0339	32.4562	31.9108	51.1137	44.9393	49.8576	32.6332	32.1452	36.1538	36.3223	36.189	30.4014	34.2911	53.3786	42.7985	31.8734	31.3657	42.7742	38.5314	24.631	33.417	46.2842	47.9873	46.0721	33.5852	39.3218	35.3153	40.2027
ENSMUSG00000005802	21.2929	25.0798	22.5535	26.388	23.9396	22.9133	43.5109	37.9458	26.2757	25.8734	23.7265	27.9604	23.799	28.5032	24.5864	38.2013	46.6465	26.3226	23.7116	29.4692	28.7542	22.5721	26.9545	30.1325	41.2287	20.0852	20.8335	20.7334
ENSMUSG00000005803	3.38298	1.89679	3.35904	5.19448	2.72996	4.03104	2.66393	2.90032	2.96343	2.23905	4.07425	2.44099	4.09446	4.66415	5.00834	3.04673	1.6085	1.53548	2.42505	1.75936	2.52571	2.96401	4.08402	5.45878	2.54784	3.11179	1.5244	3.53986
ENSMUSG00000005804	8.75596	11.8023	11.7566	17.6612	15.3298	12.7296	16.8716	16.1934	14.6196	13.6831	17.4953	16.865	14.0747	21.2478	20.4887	25.3113	20.6424	15.1355	18.8615	8.57686	11.2685	13.9081	13.4773	17.0314	14.3605	14.7103	14.99	10.8724
ENSMUSG00000005813	37.0138	36.4606	31.1911	58.8015	50.3992	57.4953	49.9487	43.0214	53.3417	43.2883	46.4944	34.8395	34.2911	57.5245	60.3277	44.2947	45.5741	48.4774	57.6623	28.3696	31.8628	53.8082	53.5007	51.3125	47.2508	47.2427	42.6833	41.4669
ENSMUSG00000005823	12.7359	10.1162	12.4764	18.9079	20.3697	20.5795	14.8736	13.0514	15.8049	12.6879	11.5038	11.5392	14.8424	24.6164	17.7568	18.7491	13.6722	10.9677	15.6281	8.13703	12.0457	24.6241	23.6873	23.1452	18.0665	18.9537	12.7034	15.9294
ENSMUSG00000005846	17.7109	14.5421	19.1945	25.1413	25.1996	20.1552	14.6516	14.985	22.1269	17.6636	17.2557	20.8593	16.8896	23.0616	21.8546	18.046	18.4977	23.2516	21.0171	17.5936	17.8742	24.1681	19.8075	25.5471	18.7614	21.7826	16.2603	24.0205
ENSMUSG00000005871	398.794	353.857	341.422	410.78	454.223	459.75	619.808	642.903	393.938	375.662	402.632	399.212	370.548	384.793	422.294	702.622	668.868	358.645	380.733	301.29	331.839	362.066	409.423	413.994	676.104	351.067	341.466	430.851
ENSMUSG00000005873	176.512	141.206	153.076	281.956	256.826	290.447	217.111	213.173	202.106	186.09	187.416	165.987	165.314	296.433	263.393	205.302	229.747	197.2	215.291	117.657	138.137	279.757	288.332	277.524	220.272	177.655	157.776	169.913
ENSMUSG00000005881	82.5846	63.0157	65.2613	124.46	120.538	108.414	71.9262	71.5411	90.2858	80.8545	88.4353	72.1201	83.1687	142.257	106.313	78.9805	61.6591	70.1935	89.7269	49.0421	64.8912	129.961	117.211	129.264	64.8541	80.3408	76.7283	71.3028
ENSMUSG00000005882	18.3079	21.9185	27.832	40.9325	35.2795	43.7049	23.7534	25.6195	29.8318	30.6003	24.9248	20.8593	28.4053	44.5686	35.0584	28.1236	26.5402	23.6903	35.0285	22.8716	25.0628	45.8282	40.8402	49.3474	27.0997	28.289	25.9149	30.0888
ENSMUSG00000005886	194.223	182.092	187.866	163.938	174.507	173.547	179.593	183.928	197.167	184.597	173.276	203.711	181.18	160.913	151.388	211.865	201.062	180.09	175.951	166.039	171.554	160.969	181.331	155.029	182.518	173.129	174.29	177.751
ENSMUSG00000005892	1.39299	1.68604	2.63924	24.3102	35.2795	16.1241	0.221994	0.725079	4.74148	2.23905	1.9173	2.44099	2.30313	35.7585	15.708	0.234364	0.268083	1.09677	4.04175	1.0996	2.91428	36.2522	27.1587	39.5216	1.38973	1.98023	2.79474	0.505694
ENSMUSG00000005893	89.3506	75.661	86.8551	94.5395	90.9286	94.199	99.0095	97.644	92.8541	86.3277	93.7078	93.2013	87.7749	84.9912	97.2073	117.651	106.965	100.026	96.7326	76.7519	77.9083	77.7484	96.1787	98.4764	95.8914	82.0382	80.5393	80.1525
ENSMUSG00000005897	6.16897	5.47962	5.51842	7.89561	9.44986	9.33503	5.32787	7.0091	8.10004	4.72688	9.34682	8.87632	4.86217	6.21887	6.82955	7.26527	4.8255	9.65161	7.27515	4.39839	6.79998	7.52403	9.80165	10.0442	6.25379	10.7498	6.09761	7.07971
ENSMUSG00000005899	29.0539	24.6583	21.1139	23.6868	26.2496	21.6403	33.5212	30.4533	31.6099	23.3856	20.8506	36.171	29.6848	24.3572	24.3587	44.0603	35.6551	28.5161	28.8312	21.772	32.2513	29.1841	24.0957	25.9838	36.133	30.5522	25.1527	31.353
ENSMUSG00000005907	13.3329	11.5915	11.0368	12.6745	19.3197	16.5485	12.8757	11.6013	12.8415	10.6977	13.1814	13.0926	9.98024	14.2516	12.7485	13.1244	13.6722	10.7484	12.3947	11.2159	7.57712	15.5041	16.1319	16.158	12.7392	14.7103	11.179	12.3895
ENSMUSG00000005917	0.397998	0	0.719794	3.53225	3.35995	3.1824	10.8777	8.21756	0	1.24392	0.239662	0.443816	2.04723	3.10944	3.64243	8.43709	8.84675	0.219355	1.0778	1.53944	0.194285	4.78802	5.10503	5.45878	9.03325	0	0.254067	0.252847
ENSMUSG00000005936	17.5119	18.1249	17.275	24.9335	26.2496	26.52	17.9815	23.4442	21.3367	22.888	23.0075	19.5279	19.4487	29.7988	19.578	23.4364	25.4679	19.3032	18.8615	19.3529	22.7314	34.2002	27.7713	31.0059	22.2357	19.5194	18.5469	17.4464
ENSMUSG00000005949	10.945	7.37642	10.7969	9.76562	7.34989	12.0931	9.10177	7.73418	11.4586	8.70741	11.0244	12.6488	15.3542	18.6566	11.8379	12.6556	9.11483	11.1871	16.4365	8.35695	8.93712	14.8201	9.59745	13.5378	12.0443	9.05249	11.433	14.6651
ENSMUSG00000005950	0	0.632264	0.479862	2.28557	1.67997	4.66752	0.665983	0.725079	0.395124	0.497566	0.718986	0	0.511807	2.07296	2.27652	0.703091	0.536166	0	1.34725	0	0	1.14001	3.06302	1.09176	1.38973	0.28289	0.508134	0
ENSMUSG00000005951	0.994996	1.05377	0.959725	0.831117	1.04998	2.33376	0.221994	0.966772	1.97562	0.497566	0.958648	1.99717	1.02361	2.07296	1.13826	2.34364	1.07233	0.877419	0.80835	0.439839	0.971426	1.36801	1.42941	2.62021	1.62135	1.69734	1.5244	0.758541
ENSMUSG00000005958	10.149	4.84736	4.55869	8.72673	10.7098	11.881	33.2992	28.5198	9.08785	6.96593	10.0658	9.09822	4.86217	5.95975	12.7485	36.7951	31.6338	6.36129	9.1613	5.05815	5.63427	7.75204	9.59745	10.4809	32.1954	10.7498	6.60575	8.84964
ENSMUSG00000005968	0.397998	0.210755	0	3.32447	2.93996	1.69728	0	0.725079	0.592686	1.4927	0.958648	0.221908	0.767711	1.55472	1.13826	0.703091	1.07233	0.438709	1.88615	0	0.777141	0.912004	2.45041	1.74681	0.463243	0.28289	1.01627	0.758541
ENSMUSG00000005973	55.7198	100.741	60.9425	37.8158	42.2094	29.9145	7.9918	7.49248	44.8465	39.5565	52.0066	61.2466	91.6135	36.2767	33.0095	8.67145	7.77441	37.9484	40.4175	89.9471	108.8	40.5842	29.8134	42.1418	7.64352	55.4465	52.846	37.6742
ENSMUSG00000005980	1.59199	1.68604	2.15938	4.9867	3.77994	2.97024	1.77596	1.69185	2.37074	2.73661	3.35527	3.10671	3.32675	3.10944	2.27652	2.10927	2.14467	3.29032	4.3112	1.0996	1.94285	4.10402	3.67562	3.49362	1.38973	1.69734	1.5244	2.02278
ENSMUSG00000005981	42.1878	41.3079	36.4695	52.7759	47.6693	56.4345	40.181	43.0214	47.2173	47.2688	46.4944	42.3844	45.8068	61.9296	49.4004	46.1696	39.6763	50.6709	54.1595	37.3863	41.9656	49.4762	59.6267	47.6006	40.3022	44.6967	46.7484	51.5808
ENSMUSG00000005982	13.3329	12.013	9.35732	15.3757	18.2697	13.1539	9.10177	11.1179	14.2245	13.1855	12.2228	9.32013	9.72434	14.7698	12.0655	13.5931	12.5999	12.5032	10.778	10.7761	14.3771	15.0481	12.2521	11.1359	9.72811	10.4669	10.4168	12.3895
ENSMUSG00000005983	7.76097	7.37642	11.0368	8.72673	6.5099	6.78912	6.65983	8.45926	9.48297	8.70741	8.38817	7.54487	9.72434	7.77359	7.74016	11.0151	8.57866	5.48387	7.27515	5.27807	5.43998	8.66404	7.35124	8.29734	7.4119	8.20382	7.87608	6.32117
ENSMUSG00000005986	11.3429	6.32264	8.63752	22.6479	18.2697	24.6105	17.9815	19.0937	18.3733	16.6685	12.9417	9.98586	8.70072	25.6528	24.3587	25.78	19.0339	10.7484	24.7894	5.71791	9.32569	25.3081	23.0747	26.8572	25.2468	13.5787	15.244	8.5968
ENSMUSG00000006005	229.844	219.817	212.819	263.256	329.695	253.107	183.811	176.678	260.782	241.568	229.596	208.815	225.451	275.185	264.304	202.724	207.496	245.897	232.805	188.471	187.679	270.181	282.41	271.847	195.489	218.108	227.898	251.836
ENSMUSG00000006010	32.4369	29.9272	36.2296	46.3348	41.7894	40.7347	36.6291	35.0455	43.0685	35.576	39.3046	31.289	41.2005	46.9006	44.1644	36.092	32.9742	38.1677	43.6509	32.3282	25.6456	43.3202	50.4377	46.9455	40.5338	36.21	36.3316	36.9157
ENSMUSG00000006014	2.58699	0.843019	0.479862	8.31117	1.04998	1.0608	2.21994	0.483386	1.77806	1.74148	0.718986	1.55336	0.511807	23.839	12.2932	4.92163	2.14467	0.219355	0	0.21992	0.38857	0.684003	11.0269	10.0442	0.231622	0.28289	1.77847	1.26423
ENSMUSG00000006019	6.16897	5.05811	6.958	3.11669	6.5099	4.03104	3.55191	5.07555	8.49516	5.22444	6.71053	5.10388	5.62988	4.66415	4.32538	3.74982	5.36166	3.94838	4.58065	4.61831	3.10856	5.01602	4.90083	6.98724	2.77946	7.35515	5.58948	5.81548
ENSMUSG00000006021	8.35796	5.90113	5.51842	3.32447	4.19994	4.03104	3.10792	6.04233	6.7171	5.22444	8.62783	6.87914	5.88578	5.44151	6.37425	5.156	4.28933	6.14193	5.9279	3.73863	7.18855	4.78802	5.51343	6.76889	3.93757	7.92093	5.33541	6.32117
ENSMUSG00000006024	101.092	122.449	123.565	109.292	101.218	116.051	146.516	152.025	95.2248	97.7717	108.327	128.928	129.487	122.045	116.102	183.507	160.046	92.787	97.5409	99.6236	118.514	131.101	110.677	125.115	156.808	103.255	102.643	100.633
ENSMUSG00000006050	19.7009	22.34	20.6341	19.9468	21.6297	16.7606	15.3176	17.6436	18.7684	17.9124	17.016	21.5251	24.5667	23.5799	18.8951	20.624	21.1786	24.7871	15.0892	18.9131	16.9028	20.5201	19.1949	20.7434	25.9416	25.1772	21.0876	20.7334
ENSMUSG00000006057	19.1039	23.3938	23.2733	26.388	27.7196	25.6713	20.6455	20.7856	20.744	24.6295	19.8919	18.4184	20.2164	30.0579	24.814	23.9051	26.5402	17.7677	27.4839	16.2741	22.3428	29.4121	29.2008	27.5122	22.0041	18.3879	20.0713	20.7334
ENSMUSG00000006058	10.149	11.8023	6.23821	9.55784	11.1298	11.0323	9.98975	11.6013	8.10004	8.95619	8.86749	11.3173	12.5393	8.29183	10.2443	10.312	6.70208	5.04516	8.0835	5.93783	6.79998	9.34804	9.39325	11.1359	9.95973	10.4669	10.6708	7.33256
ENSMUSG00000006095	14.9249	11.5915	11.5167	23.2713	25.4096	26.7321	16.6496	17.1602	11.6561	12.6879	15.578	8.65441	9.98024	25.1346	18.4398	17.3429	15.8169	14.4774	14.2809	11.6557	12.4342	28.5001	25.9335	27.5122	12.5076	14.7103	10.6708	12.3895
ENSMUSG00000006127	19.7009	15.3851	18.4747	22.4402	27.5096	30.1267	21.9774	23.2025	18.3733	17.9124	19.4126	22.4127	18.9369	26.9484	24.5864	24.3738	21.4467	19.0839	21.8255	18.2533	18.4571	25.9921	24.5041	25.9838	24.5519	19.2365	18.801	23.5148
ENSMUSG00000006134	36.2178	38.9896	42.2279	70.8527	67.619	69.5884	37.739	35.7706	55.7124	48.0151	48.4117	43.4939	42.7359	66.3346	58.9618	41.9511	42.0891	46.2838	60.3568	31.2286	41.9656	69.7683	73.104	67.9072	48.1773	41.5849	50.0512	43.9954
ENSMUSG00000006154	3.38298	2.52906	2.15938	6.23338	4.61993	6.15264	7.7698	7.49248	8.69272	6.71714	5.51222	3.99434	3.58265	5.95975	5.46364	12.1869	6.97016	3.29032	4.3112	2.85895	4.46856	9.12004	8.78065	9.8258	11.5811	6.78937	5.33541	5.30979
ENSMUSG00000006169	60.4957	48.6844	44.6272	59.6326	69.719	71.0736	63.0464	64.7737	59.071	61.2006	53.4446	54.5893	53.7398	68.4076	64.8807	64.6843	57.6379	49.1355	56.854	48.3823	47.017	65.4363	82.293	60.2649	65.3173	55.7294	60.2139	56.8906
ENSMUSG00000006191	27.6609	19.8109	23.2733	30.5435	27.5096	26.52	19.3135	20.5439	25.2879	27.6149	18.6936	24.188	21.4959	24.3572	27.0906	22.0302	21.7147	24.7871	20.7477	18.9131	20.9828	23.4841	27.5671	24.0186	19.9195	20.3681	20.8335	26.5489
ENSMUSG00000006205	63.2817	62.3834	56.3838	68.7749	56.2792	69.1641	82.1379	71.5411	62.4295	58.464	57.0395	68.1257	73.4443	56.2289	57.3682	80.1523	60.3187	61.4193	58.7401	56.9592	58.0913	54.7202	63.0981	52.6226	64.1592	54.3149	55.6407	57.1434
ENSMUSG00000006215	16.1189	17.2819	13.1962	11.6356	10.7098	8.91071	15.3176	12.568	12.0513	9.95132	11.9831	17.7526	17.1455	9.84654	11.3826	16.8742	18.7658	9.43225	11.8558	13.4151	18.4571	14.3641	14.4983	14.6295	14.5922	15.8419	13.7196	10.1139
ENSMUSG00000006218	0.198999	0	0.959725	3.32447	2.09997	2.75808	0.221994	0.483386	0.987809	1.4927	1.67763	0.443816	0.255904	1.81384	2.50417	0	0.536166	0.658064	2.96395	0	0.38857	1.82401	4.08402	3.49362	0.926487	0.848671	1.77847	2.27562
ENSMUSG00000006219	3.78098	4.2151	6.47814	1.24668	2.09997	2.75808	0.443989	0.966772	1.97562	2.73661	3.59493	6.87914	3.58265	1.2956	3.18712	0.937454	0.80425	1.09677	3.50285	6.37767	4.46856	1.59601	1.42941	0.873405	0.463243	1.69734	1.27034	3.03416
ENSMUSG00000006235	5.96997	5.47962	5.75835	0.831117	0.209997	0.63648	2.44194	3.6254	3.35855	1.99026	2.63628	5.76961	6.39759	1.03648	0.455303	1.64054	0.80425	1.53548	0.5389	5.05815	3.49713	1.14001	1.22521	1.31011	2.77946	4.52625	4.06508	2.78132
ENSMUSG00000006241	1.98999	1.26453	1.91945	1.45445	1.46998	1.69728	1.10997	1.20847	2.76587	1.99026	1.67763	3.10671	1.79133	2.85032	1.82121	2.10927	2.68083	1.75484	3.7723	1.97928	3.69142	2.96401	4.08402	3.05692	3.2427	1.13156	2.79474	2.52847
ENSMUSG00000006262	13.9299	12.6453	13.6761	11.6356	17.8497	13.7904	16.4276	18.3687	16.9903	12.6879	17.9746	17.9745	13.8188	13.7333	15.9356	16.4054	15.0127	14.4774	13.742	11.8757	14.7657	10.26	12.8647	12.446	14.1289	17.2563	13.7196	15.1708
ENSMUSG00000006270	0.596997	0.210755	0	1.0389	1.04998	0.42432	0	0.241693	0.592686	0.497566	1.67763	0	0	1.55472	0.227652	0	0.268083	1.31613	0.80835	0	0.38857	2.96401	0.408402	0.873405	0.231622	1.41445	1.01627	1.76993
ENSMUSG00000006273	260.689	249.744	279.76	421.168	376.104	437.049	368.955	358.189	327.36	313.467	316.354	286.927	271.002	444.908	441.417	409.667	382.019	295.69	368.877	198.807	238.971	416.33	446.384	452.424	402.559	274.404	288.112	288.498
ENSMUSG00000006276	39.7998	33.51	36.9494	37.8158	40.7394	40.7347	29.7473	32.1452	41.8831	33.0881	36.189	36.8367	35.5706	41.2	36.6519	39.8418	43.9656	31.8064	40.4175	34.5274	36.137	37.8482	47.3746	47.3822	41.2287	35.6442	37.602	40.9612
ENSMUSG00000006281	3.58198	2.95057	2.87917	5.61004	6.08991	4.45536	3.55191	6.04233	1.97562	2.73661	1.43797	4.66007	6.14169	5.18239	8.87842	4.68727	6.16591	3.29032	5.389	1.53944	2.91428	4.78802	7.14704	6.76889	6.48541	1.13156	3.81101	2.02278
ENSMUSG00000006288	4.97498	2.52906	2.39931	4.36336	3.56995	4.66752	3.7739	4.10878	4.74148	3.48296	3.11561	4.66007	3.58265	4.66415	5.00834	5.62473	4.02125	3.94838	3.2334	3.07887	2.91428	5.01602	5.51343	4.36702	2.77946	5.65781	4.31914	3.7927
ENSMUSG00000006289	5.17398	4.84736	4.79862	6.0256	5.45992	7.21344	4.88388	4.59217	8.2976	5.47323	6.9502	5.99151	5.62988	9.84654	5.23599	4.45291	2.94892	7.01935	7.81405	4.61831	3.8857	6.38403	7.14704	8.51569	3.70595	9.05249	6.85982	4.04555
ENSMUSG00000006299	33.4319	37.5143	31.1911	49.4515	37.7994	40.5225	29.3033	29.7282	39.1172	33.5857	39.0649	34.3957	28.6612	50.7874	38.7008	32.5765	33.5104	31.8064	34.4896	23.3115	30.8913	53.1242	39.4108	49.7841	28.0262	32.5324	30.9962	25.2847
ENSMUSG00000006301	39.7998	28.0304	29.9914	41.7636	36.1195	50.2819	25.7514	26.1028	33.5855	28.6101	38.3459	29.7357	37.106	39.1271	41.8879	21.5614	21.1786	31.1484	50.6566	18.9131	20.2057	46.5122	45.3326	42.7968	23.6254	35.9271	25.9149	34.64
ENSMUSG00000006304	244.57	247.848	209.46	141.082	158.758	155.089	190.027	176.436	226.208	220.422	191.969	252.087	251.297	143.811	161.633	202.021	189.267	242.826	184.843	231.795	238.971	137.029	167.853	136.688	178.117	218.391	222.055	231.102
ENSMUSG00000006307	70.0477	65.334	54.2244	61.2949	67.199	49.6454	43.7329	58.0063	69.5418	54.7323	59.9155	60.137	67.5586	60.1157	55.3194	56.9503	54.1528	60.9806	66.2847	46.403	66.4455	67.0323	76.3712	74.2394	62.0746	63.9332	63.0087	74.337
ENSMUSG00000006315	18.5069	18.3357	23.2733	37.8158	38.6394	34.7942	27.3053	32.3869	27.066	22.888	34.5113	26.6289	28.4053	47.4189	39.3837	27.8893	34.0466	27.6387	33.4118	14.2948	20.5942	42.4082	38.3898	46.5088	26.6365	23.7628	24.8986	30.5945
ENSMUSG00000006333	19.7009	17.2819	17.7549	23.2713	27.0896	19.5187	12.2097	18.3687	23.1147	19.9026	29.4784	18.4184	13.307	26.6893	21.6269	17.3429	16.3531	17.9871	23.7116	12.5354	14.5714	28.2721	22.0537	25.9838	10.1914	21.4997	19.055	22.5034
ENSMUSG00000006335	6.36797	7.58717	6.958	8.51895	5.87991	8.27423	5.99385	8.21756	6.7171	9.70254	5.99155	9.54204	5.62988	9.58742	6.82955	8.90582	11.5276	6.8	9.7002	4.17847	6.79998	10.488	14.0899	12.0093	11.1178	9.33538	10.6708	7.33256
ENSMUSG00000006342	4.77598	4.84736	4.79862	35.3225	42.4194	24.3984	17.7596	15.71	10.2732	12.9367	13.1814	6.21342	4.86217	41.7183	31.4159	15.2336	15.5488	10.7484	20.4782	3.07887	5.2457	38.7602	36.7562	37.5564	17.3716	6.22359	9.40049	11.8838
ENSMUSG00000006344	2.38799	1.89679	3.59897	1.24668	1.04998	2.1216	2.21994	0.966772	1.77806	1.4927	2.15696	2.66289	1.79133	1.55472	1.13826	1.40618	1.07233	1.09677	3.2334	1.97928	1.74857	2.73601	1.42941	1.52846	1.38973	1.98023	1.77847	1.76993
ENSMUSG00000006345	1.59199	1.89679	1.43959	0.623338	1.04998	1.48512	0.665983	1.20847	0.592686	1.4927	0.958648	1.33145	2.30313	0.777359	0.682955	0.703091	0.268083	1.31613	1.88615	1.75936	0.582855	2.28001	2.24621	1.52846	1.15811	1.98023	1.5244	1.01139
ENSMUSG00000006356	65.8687	61.3296	65.2613	30.128	31.9195	26.52	48.8388	59.2148	53.1441	41.298	49.3704	63.9095	53.9957	32.3899	32.0989	66.0905	51.2039	49.3548	43.9204	57.1791	61.3941	31.4641	25.3209	32.5343	49.7987	62.5188	49.289	43.4897
ENSMUSG00000006360	1.19399	2.10755	2.15938	3.32447	2.72996	2.54592	2.66393	1.93354	3.16099	2.9854	3.11561	2.21908	1.79133	4.40503	6.1466	3.74982	0.536166	3.07097	4.3112	1.97928	1.94285	2.96401	2.85881	1.31011	1.38973	1.41445	4.06508	3.7927
ENSMUSG00000006362	22.2879	15.3851	13.4361	10.8045	14.6998	9.97151	35.5191	34.8038	26.6708	27.1174	25.4042	14.2021	11.2598	11.4013	15.025	33.9827	31.9019	26.5419	23.1727	9.23662	14.3771	12.0841	14.2941	10.4809	31.5006	25.4601	19.5632	24.5262
ENSMUSG00000006369	4.57698	1.47528	0.479862	7.06449	9.23986	5.94048	1.55396	2.41693	1.77806	2.23905	3.11561	1.99717	1.79133	8.81007	7.51251	3.51545	1.07233	3.72903	5.11955	0.659759	2.13714	5.24402	9.80165	9.3891	1.15811	4.24335	3.04881	3.7927
ENSMUSG00000006373	123.777	102.638	94.053	246.011	263.336	177.79	77.2541	85.0759	175.83	152.753	168.962	115.17	108.247	259.897	211.944	96.0891	86.5909	174.168	172.987	88.8475	97.3369	260.833	232.585	267.699	84.7736	156.155	146.851	189.382
ENSMUSG00000006378	2.38799	0.843019	1.19966	3.11669	2.72996	2.75808	1.77596	3.3837	0.987809	1.24392	0.479324	0.665724	2.30313	2.33208	2.95947	2.34364	1.6085	1.09677	0.5389	0.439839	0.777141	2.05201	2.04201	3.93032	2.0846	1.69734	1.77847	1.01139
ENSMUSG00000006386	7.36297	9.48396	13.1962	12.0512	11.7598	12.3053	14.4296	13.2931	10.8659	9.45376	12.9417	11.983	13.5629	10.3648	11.3826	14.9993	8.31058	13.1613	12.3947	11.4358	9.51997	12.0841	14.9067	10.6992	12.5076	12.1643	9.40049	12.8952
ENSMUSG00000006389	0.198999	0	0	0	0	0	2.66393	0.483386	0.197562	0	0	0.221908	0.511807	0	0	2.34364	1.34042	0.219355	0.26945	0	0	0	0.204201	0	0.694865	0	0.254067	0.252847
ENSMUSG00000006390	18.9049	14.7528	16.7952	27.4269	18.0597	28.4294	9.98975	14.2599	18.5708	21.1466	16.297	18.4184	18.4251	23.3208	20.261	11.7182	10.7233	15.3548	21.8255	12.0956	13.9885	24.3961	18.7865	23.3636	13.6657	17.8221	18.2928	21.7448
ENSMUSG00000006392	5.96997	6.95491	9.35732	7.89561	8.60987	6.15264	9.98975	8.94264	10.8659	8.95619	5.99155	6.43533	7.93301	8.55095	9.10607	5.85909	9.91908	6.14193	8.89185	5.05815	6.41141	7.75204	7.75964	10.9176	8.80163	10.1841	7.11388	5.30979
ENSMUSG00000006395	2.78599	1.89679	3.59897	8.10339	8.60987	6.15264	3.9959	4.10878	6.51954	3.48296	5.0329	2.8848	3.07084	7.25535	5.23599	4.21854	4.55741	5.04516	4.3112	2.41912	2.91428	7.06803	6.94284	8.29734	3.47433	4.24335	3.30287	5.56263
ENSMUSG00000006398	1.59199	0.843019	0.719794	0.207779	0.629991	1.0608	1.33197	0.241693	0.395124	0	0.479324	0.665724	1.27952	0	0.682955	0.703091	0.80425	0.438709	0.5389	0.21992	0.582855	0.684003	1.02101	0.218351	0.463243	0.28289	0	0.252847
ENSMUSG00000006403	46.1678	32.8777	32.8706	37.1925	34.6495	46.6752	19.5355	19.8188	33.5855	32.5906	36.189	37.2805	45.8068	29.7988	30.9606	14.7649	18.4977	36.6322	44.1898	20.6724	16.7085	36.4802	36.552	26.8572	20.6143	40.4533	24.3905	42.4783
ENSMUSG00000006411	0.596997	0.843019	1.43959	4.15558	2.72996	4.66752	2.44194	2.90032	1.18537	2.23905	2.15696	1.10954	1.02361	1.81384	3.64243	3.28109	2.94892	1.09677	2.1556	0.439839	0.194285	3.19201	3.87982	3.05692	3.70595	0.848671	0.762202	1.26423
ENSMUSG00000006412	110.644	82.6159	85.4155	146.484	109.198	157.635	94.5696	98.6107	113.993	110.708	101.137	89.4289	98.0111	135.001	134.77	122.572	90.6121	97.1741	121.791	61.3576	79.6569	145.009	148.658	131.884	98.2076	91.9394	96.5455	71.3028
ENSMUSG00000006418	37.8098	24.2368	23.5133	31.1669	25.4096	33.3091	26.1953	24.1693	32.005	28.6101	32.1147	26.6289	33.0116	38.0906	29.8224	22.0302	22.2509	23.6903	34.4896	18.2533	19.4285	40.1282	37.7772	31.2242	21.3092	29.7035	24.8986	28.066
ENSMUSG00000006423	16.7159	19.3894	18.9546	25.5568	17.8497	27.7929	24.4194	16.9185	20.9416	24.3807	23.2472	21.9689	20.4723	26.6893	24.3587	25.3113	18.4977	26.1032	26.1367	12.9753	19.0399	23.2561	20.4201	24.892	15.9819	20.651	21.3416	22.5034
ENSMUSG00000006435	167.557	140.573	136.281	54.8537	54.3892	46.2508	93.0157	91.8433	129.996	108.221	124.864	138.692	131.534	64.2617	59.8724	134.759	95.4376	122.839	105.624	110.62	136.194	62.4723	50.6419	56.9896	94.7333	139.465	107.725	103.414
ENSMUSG00000006442	23.8799	23.6045	21.8337	15.999	17.2197	11.4566	16.6496	13.5348	15.8049	17.6636	19.6523	22.6346	24.5667	17.8793	15.9356	16.8742	17.1573	18.2064	22.9033	22.4318	27.7828	15.7321	15.3151	20.7434	20.3827	20.0852	22.1038	22.2505
ENSMUSG00000006445	1.59199	0.843019	0	0.831117	0.839987	1.27296	1.55396	0.966772	0.987809	0.248783	0.479324	0.443816	1.02361	1.2956	1.36591	0.937454	1.07233	1.75484	2.1556	0.659759	0.38857	1.14001	0.816804	0.436702	0.463243	0.565781	0	0.252847
ENSMUSG00000006456	11.144	10.5377	13.4361	12.4668	15.5398	13.5782	12.4317	14.2599	15.8049	8.70741	12.7021	15.3116	9.46843	16.5837	16.8462	14.2962	12.0637	10.7484	11.0475	10.3362	12.8228	14.5921	13.4773	15.0662	9.26487	14.4274	13.7196	13.6537
ENSMUSG00000006457	0.596997	0.42151	0	0.831117	1.25998	0.42432	0.665983	0.483386	0	0	0.718986	0.221908	0.511807	0.777359	0.455303	0.937454	1.07233	1.09677	0.26945	0	0.582855	0.912004	0.204201	3.49362	0.694865	1.41445	0.254067	0.252847
ENSMUSG00000006463	8.35796	7.58717	6.23821	12.6745	7.76988	11.6688	13.0977	8.70095	9.28541	9.70254	8.86749	8.4325	8.70072	12.4377	11.8379	13.1244	8.31058	7.23871	9.96965	4.83823	6.79998	10.032	13.2731	12.446	12.5076	8.20382	7.11388	10.6196
ENSMUSG00000006464	44.9738	29.7164	30.2313	35.738	46.6193	37.5523	33.7431	30.4533	42.8709	38.8102	36.4286	37.5024	37.3619	42.7547	33.9201	36.092	39.6763	40.8	35.5674	24.631	32.057	40.8122	37.3688	41.4867	28.0262	48.3742	40.1426	40.2027
ENSMUSG00000006471	10.348	8.21944	6.958	10.1812	8.60987	5.72832	10.6557	7.25079	11.8537	8.70741	8.38817	10.6516	9.98024	6.73711	9.10607	8.90582	8.57866	9.65161	10.5086	6.15775	8.93712	13.9081	8.98485	11.1359	10.6546	11.0327	8.13015	10.1139
ENSMUSG00000006476	100.495	84.7234	88.2947	124.875	102.688	219.585	196.909	206.164	100.559	84.3375	97.0631	120.052	83.6805	129.301	122.249	239.285	215.271	82.258	87.5713	80.4906	96.754	137.713	168.874	153.938	209.386	98.1629	99.0862	95.0704
ENSMUSG00000006494	12.1389	11.17	10.0771	22.2324	24.3596	18.4579	25.3074	26.8279	17.583	13.4343	18.9333	12.8707	12.2834	25.3937	25.497	33.2796	31.6338	16.671	16.4365	8.57686	11.0743	22.1161	24.0957	23.3636	25.2468	14.7103	15.7522	16.6879
ENSMUSG00000006498	33.6309	20.654	20.874	29.2969	32.3395	24.8227	21.3115	21.5107	25.2879	17.6636	26.6025	26.6289	26.8699	36.795	25.9523	25.78	14.2084	23.6903	32.0646	17.3736	24.4799	34.8842	33.489	37.7747	20.6143	27.4404	26.9311	31.6059
ENSMUSG00000006517	6.56697	6.32264	5.75835	11.4279	9.65986	9.75935	9.98975	13.0514	3.95124	6.71714	7.18986	4.43816	4.86217	9.32831	10.6996	7.734	10.1872	4.60645	6.19735	4.17847	6.41141	13.9081	14.4983	7.42394	9.95973	5.37492	7.36795	5.05694
ENSMUSG00000006519	7.16397	2.10755	4.07883	4.57114	3.14995	1.69728	1.77596	2.41693	4.1488	4.22931	3.11561	2.21908	3.32675	1.2956	2.73182	2.81236	1.87658	2.63226	4.3112	2.85895	2.71999	1.59601	3.87982	4.14867	1.38973	2.8289	4.06508	2.78132
ENSMUSG00000006522	5.96997	6.11189	17.7549	152.094	161.908	112.02	11.5437	9.42603	29.2392	31.5955	35.2303	5.76961	19.9605	178.015	119.745	9.60891	12.3318	21.4968	64.9375	3.51871	5.05141	177.613	141.92	198.044	10.423	19.5194	30.9962	43.9954
ENSMUSG00000006526	5.57198	5.47962	6.23821	9.55784	7.76988	10.608	7.54781	9.42603	6.91466	8.45862	8.14851	7.98868	5.88578	14.5107	10.2443	9.14018	7.77441	8.55483	11.8558	7.47727	6.79998	8.89204	11.6395	12.446	9.26487	10.1841	10.6708	7.83825
ENSMUSG00000006527	19.5019	24.2368	17.7549	33.868	43.0494	25.6713	29.3033	32.3869	21.3367	25.3759	26.8421	20.6374	21.7518	32.9082	31.4159	29.2954	32.9742	21.0581	29.6395	18.9131	20.0114	33.5162	37.3688	40.1766	32.427	21.2168	20.0713	23.2619
ENSMUSG00000006567	1.79099	2.52906	0.959725	5.81782	7.34989	6.57696	2.21994	2.41693	3.75368	2.48783	3.59493	2.66289	3.83855	7.77359	7.96781	2.81236	1.87658	3.94838	4.8501	0.21992	0.777141	4.78802	5.51343	7.42394	1.85297	5.37492	3.55694	4.55124
ENSMUSG00000006575	145.269	154.694	157.395	169.34	135.448	161.454	228.876	230.333	142.64	141.806	150.747	188.178	167.617	186.307	179.617	263.19	252.802	124.155	168.676	144.927	169.611	184.453	172.346	177.301	237.876	165.491	139.991	129.963
ENSMUSG00000006576	81.7886	68.0738	62.862	63.5804	59.6391	57.071	61.2705	52.9308	81.3955	68.4153	74.2952	77.2239	73.4443	65.8164	60.3277	91.1674	77.4761	65.5871	84.3379	61.7974	71.8855	71.5923	70.6536	76.4229	60.6849	81.7553	73.4254	74.5898
ENSMUSG00000006585	0.596997	0.210755	0	0.831117	0.629991	0.63648	0.221994	1.93354	1.18537	0.497566	0.239662	0.221908	0	1.03648	0.455303	0.468727	0.536166	0.219355	0.5389	0	0.194285	1.36801	3.26722	0.218351	0.231622	0.28289	0.254067	0.758541
ENSMUSG00000006586	144.274	123.081	116.846	67.1127	75.5989	61.3142	70.3722	55.106	133.157	110.708	116.715	137.583	131.279	72.8126	73.0762	72.4183	66.2166	125.91	109.666	129.753	125.314	74.5563	73.104	71.1825	65.549	113.722	98.07	121.114
ENSMUSG00000006589	4.77598	6.95491	7.19794	7.89561	5.66992	7.63775	5.32787	9.18433	7.50735	5.72201	7.90884	5.10388	4.60627	8.29183	6.1466	6.09345	4.28933	5.70322	7.0057	1.97928	5.05141	7.29603	7.75964	7.20559	6.02217	5.65781	3.04881	7.33256
ENSMUSG00000006599	18.7059	15.3851	16.0754	17.2457	20.7897	13.1539	13.3197	16.9185	17.7806	13.4343	16.7763	15.5336	18.1692	14.5107	17.3015	17.3429	20.1062	16.671	16.9754	14.0749	14.96	15.0481	17.9697	19.2149	12.0443	18.105	16.5144	20.4806
ENSMUSG00000006611	1.39299	0.843019	1.67952	3.32447	3.35995	4.2432	3.10792	1.45016	2.5683	2.48783	1.9173	1.55336	4.09446	3.10944	2.50417	2.34364	1.87658	1.09677	3.7723	1.97928	1.36	1.14001	4.08402	3.27527	1.62135	1.13156	2.79474	1.76993
ENSMUSG00000006641	4.57698	4.42585	6.23821	11.4279	11.7598	9.54719	4.88388	5.07555	6.91466	6.96593	5.99155	4.21625	9.72434	8.81007	8.65077	7.26527	7.23825	7.67742	8.0835	3.07887	5.05141	11.1721	10.2101	15.2846	5.3273	5.9407	6.35168	8.0911
ENSMUSG00000006649	0.795996	1.47528	1.19966	0	0.209997	0.63648	1.33197	0.725079	0.987809	0.497566	0.718986	1.55336	1.27952	0.25912	0.227652	1.64054	1.6085	0.658064	0	1.53944	2.13714	0	0	0.436702	1.15811	0.565781	1.5244	0.505694
ENSMUSG00000006651	623.265	401.488	373.573	349.277	373.584	382.736	353.637	326.527	404.804	375.165	435.226	403.872	406.887	366.395	356.73	400.762	342.61	343.509	410.911	297.991	344.468	402.422	440.053	427.313	337.01	471.295	342.229	376.236
ENSMUSG00000006673	174.323	137.201	126.924	140.874	167.787	146.815	136.749	134.381	147.776	141.558	137.566	153.56	153.798	152.621	150.022	173.663	158.437	144.993	152.778	125.574	132.502	159.829	146.616	148.915	142.911	129.281	144.564	165.109
ENSMUSG00000006675	21.4919	16.4389	11.9966	20.5701	23.9396	22.2768	18.4255	18.3687	25.4855	19.4051	18.454	17.0869	11.5157	21.5069	26.6353	23.6707	17.6935	17.9871	20.7477	8.13703	13.6	25.3081	24.0957	26.6388	15.287	26.5917	17.0225	16.6879
ENSMUSG00000006676	45.1728	40.0434	37.1893	52.1526	53.7592	45.6144	44.6209	43.9881	50.1807	42.7907	46.2548	49.7074	40.1769	53.3786	51.4493	60.9345	49.8635	44.3097	50.1177	33.6477	47.2113	63.6123	48.8041	58.7365	51.42	49.7887	43.6996	41.7197
ENSMUSG00000006678	7.56197	3.16132	5.03855	4.9867	6.29991	5.304	3.32992	4.10878	5.13661	4.4781	4.55358	5.32579	4.86217	4.66415	5.69129	4.45291	3.48508	5.70322	5.9279	2.1992	3.10856	5.47202	3.47142	5.89548	2.54784	6.50648	3.30287	3.7927
ENSMUSG00000006699	211.138	170.29	196.983	257.438	239.396	273.474	202.015	194.805	212.972	197.285	198.44	205.265	190.392	256.788	253.832	210.927	212.054	195.445	196.429	149.545	172.331	273.145	285.269	267.262	206.375	186.425	192.075	179.774
ENSMUSG00000006705	12.9349	13.4883	11.5167	7.68783	7.34989	9.75935	7.54781	6.52571	13.4342	8.45862	10.7848	13.3145	14.8424	5.44151	6.6019	10.312	5.89783	9.87096	11.0475	10.5561	14.7657	4.78802	6.53443	7.86064	6.94865	11.5985	9.40049	11.1253
ENSMUSG00000006711	16.9149	16.6496	18.2348	21.609	26.4596	17.3971	26.4173	21.9941	15.2123	13.9319	16.297	23.7441	20.4723	24.0981	16.6186	26.7174	24.9317	12.5032	14.8198	18.6932	15.5428	25.7641	23.2789	23.3636	25.4784	17.5392	18.5469	18.205
ENSMUSG00000006715	5.17398	3.37208	5.27849	3.53225	1.46998	2.75808	3.10792	2.90032	3.35855	3.98053	4.31391	4.66007	3.83855	3.36855	2.04887	2.578	2.41275	3.29032	5.389	4.39839	3.8857	4.33202	2.65461	2.40186	2.77946	2.54601	3.81101	3.03416
ENSMUSG00000006717	45.5708	30.7702	36.2296	47.3737	47.0393	52.1913	36.6291	37.2207	37.9319	39.5565	40.5029	37.0586	35.5706	46.3824	39.3837	42.4198	38.3359	36.4129	41.7648	30.3489	29.3371	49.4762	51.0503	49.5657	41.4603	37.0586	34.5531	33.3758
ENSMUSG00000006720	3.18399	2.10755	1.91945	3.74003	3.14995	1.69728	2.66393	1.45016	2.5683	3.48296	1.9173	1.10954	1.02361	3.36855	1.82121	2.10927	1.34042	1.53548	1.88615	1.75936	2.71999	2.73601	2.45041	3.05692	2.31622	1.41445	2.79474	3.28701
ENSMUSG00000006728	23.0839	19.6002	21.3539	21.1935	16.5898	22.9133	11.9877	12.8097	24.8928	22.6393	22.2886	22.4127	23.5431	22.2843	18.4398	13.1244	15.5488	22.3742	25.5978	14.7346	19.4285	23.7121	22.6663	21.3984	15.287	24.8943	21.5957	18.4578
ENSMUSG00000006731	140.095	92.7321	88.2947	67.3205	73.4989	75.7411	139.19	129.064	86.5321	69.908	91.7905	113.395	98.7788	78.2541	77.4016	159.133	129.216	77.6516	89.7269	79.1711	96.9483	71.3643	75.7586	68.3439	135.499	77.7948	84.8585	66.7516
ENSMUSG00000006732	7.36297	8.00868	8.39759	10.5967	10.2898	12.0931	6.88183	5.80063	9.48297	9.20497	9.58648	7.98868	12.2834	13.2151	12.2932	6.79654	8.84675	9.43225	11.0475	7.47727	6.60569	16.4161	9.80165	14.1928	6.48541	8.7696	9.90862	8.5968
ENSMUSG00000006736	32.0389	20.4432	24.233	33.6602	25.8296	24.3984	17.0936	17.1602	27.066	27.3661	27.0818	29.5138	26.614	28.244	29.1394	22.2645	24.1275	21.4968	28.5617	19.5728	24.0914	24.3961	24.7083	23.5819	19.9195	28.8548	23.3742	20.2278
ENSMUSG00000006740	296.907	274.824	303.033	333.486	397.104	372.341	261.509	302.6	359.76	371.682	375.55	297.578	391.021	327.009	336.242	244.207	248.513	326.839	413.336	233.775	228.868	331.058	363.478	326.653	255.942	320.232	331.304	415.933
ENSMUSG00000006763	4.57698	4.42585	4.55869	4.57114	6.08991	5.72832	4.21789	4.35047	6.51954	5.47323	5.0329	5.5477	7.93301	5.18239	4.09773	6.09345	2.68083	7.45806	5.11955	3.07887	3.30285	7.29603	7.75964	6.76889	5.3273	5.9407	5.33541	6.82687
ENSMUSG00000006764	1.19399	1.05377	1.19966	0.831117	0.419994	0.21216	1.10997	0.725079	0.395124	0.248783	0.479324	0.887632	1.53542	0.518239	0.682955	2.34364	0.536166	0	0.80835	2.41912	0.777141	0	0.408402	0.655053	1.38973	0	0.508134	0.252847
ENSMUSG00000006782	240.789	202.746	219.057	262.217	194.247	340.729	124.539	111.662	239.84	210.719	275.372	238.551	278.935	276.221	215.359	99.8389	99.4589	235.148	306.904	120.296	136.194	290.473	274.038	276.214	133.183	272.423	194.107	241.975
ENSMUSG00000006784	0.994996	0.843019	1.67952	1.45445	1.46998	0.42432	1.33197	1.45016	0.197562	0.248783	1.43797	0.887632	1.02361	2.5912	1.82121	1.17182	1.6085	0.877419	0.26945	0.879678	0.971426	3.19201	1.83781	1.96516	1.38973	0.565781	0	0.505694
ENSMUSG00000006800	89.9476	64.9125	51.5852	126.953	143.428	141.086	211.339	177.403	88.9028	113.196	102.096	74.1172	66.7908	140.702	155.031	236.473	219.024	94.3225	143.347	39.1457	50.9027	125.401	138.448	132.539	222.357	90.8078	93.4967	127.435
ENSMUSG00000006818	198.004	119.919	127.643	162.483	152.038	189.883	161.612	142.599	151.135	159.221	142.12	146.459	137.676	152.362	165.73	171.085	168.624	125.69	154.395	103.142	111.325	145.009	202.159	153.283	168.157	119.097	129.828	135.273
ENSMUSG00000006850	3.97998	3.16132	1.91945	1.87001	3.14995	1.69728	3.32992	3.3837	2.76587	1.4927	3.35527	2.44099	2.04723	3.62767	2.73182	3.51545	3.217	1.31613	2.1556	2.63904	3.8857	4.78802	2.65461	2.18351	2.0846	3.67757	1.77847	2.52847
ENSMUSG00000006906	19.3029	18.7572	19.6744	28.0502	28.9796	19.0944	16.2056	18.6104	23.1147	18.6587	21.3299	17.5307	24.8227	24.6164	21.8546	18.7491	18.7658	18.4258	23.1727	17.3736	18.4571	24.8521	25.1167	29.0407	16.9084	22.6312	17.5306	15.9294
ENSMUSG00000006920	113.628	109.803	95.7325	111.37	122.638	115.839	111.663	115.046	115.574	108.967	109.286	111.62	111.83	135.779	124.981	139.681	119.029	93.6645	123.408	77.6316	93.6454	119.701	111.085	120.53	120.443	98.1629	99.8484	94.5648
ENSMUSG00000006930	128.553	68.0738	76.538	593.625	787.488	427.078	40.625	39.8793	350.672	263.461	352.782	51.2607	59.3696	732.013	536.803	55.0754	44.7699	342.851	400.403	46.623	75.3826	717.975	590.549	737.59	44.4714	316.837	249.748	398.992
ENSMUSG00000006931	3.58198	2.3183	2.39931	8.10339	8.39987	7.00128	3.32992	3.3837	4.54392	4.4781	5.27256	2.66289	3.07084	9.58742	7.51251	3.04673	2.94892	5.04516	6.4668	1.97928	1.36	8.66404	8.98485	6.98724	2.54784	2.54601	3.81101	5.30979
ENSMUSG00000006932	199.198	171.344	169.871	256.192	265.646	286.84	164.72	155.409	235.889	204.251	232.472	181.299	192.184	274.149	243.815	177.179	155.22	223.742	242.774	117.877	166.502	240.313	263.215	284.293	159.587	203.964	214.941	204.553
ENSMUSG00000006941	55.1228	36.8821	45.1071	98.0718	89.8787	96.5327	66.8203	69.3659	69.1466	65.9275	60.1551	51.9264	46.3186	88.3598	84.4588	64.6843	66.7527	55.2774	66.0153	32.5481	38.2742	86.4124	90.4611	87.5588	69.0233	49.2229	53.6082	59.419
ENSMUSG00000006958	0.397998	1.05377	0.719794	1.66223	0.839987	0.63648	4.21789	3.86709	1.38293	0.746349	0.479324	1.99717	1.53542	0.777359	0.910607	7.03091	5.89783	0.658064	1.6167	0.439839	0.777141	2.50801	1.83781	3.71197	6.71703	1.13156	0.762202	0.505694
ENSMUSG00000006998	71.0427	65.334	64.0616	80.8261	62.9991	81.8937	69.9282	70.3327	71.3198	64.6836	64.7087	78.5554	61.9287	72.0352	77.1739	85.5427	78.5484	56.8129	74.0988	49.0421	59.6455	71.8203	85.356	87.9955	79.6779	68.1766	62.5005	46.7767
ENSMUSG00000007021	28.2579	24.026	29.5115	53.607	47.0393	44.5536	29.9692	31.6618	32.4001	30.6003	34.2717	30.6233	28.1494	58.0428	44.3921	36.5607	32.9742	27.858	38.8008	27.7099	25.0628	64.7523	58.4015	69.2173	30.5741	29.1377	29.2177	36.41
ENSMUSG00000007029	11.9399	11.3808	13.4361	17.869	14.9098	13.1539	15.9836	16.4351	15.0147	9.45376	14.3797	14.424	12.0275	18.9157	14.5697	16.6398	14.4765	12.0645	15.0892	11.6557	11.8514	19.6081	18.5823	19.87	20.3827	15.2761	11.9412	16.9407
ENSMUSG00000007030	0.596997	2.10755	0.719794	0.207779	0	0	0.443989	0.725079	0.592686	0.497566	0.479324	1.55336	1.27952	0.25912	0.227652	0.234364	1.34042	0.219355	0.26945	2.85895	2.33142	0.456002	0	0.218351	0.463243	0	0	0.252847
ENSMUSG00000007033	1.19399	3.79359	3.59897	4.77892	1.88997	1.69728	5.32787	4.10878	3.35855	3.23418	2.63628	3.55053	2.04723	3.36855	4.09773	6.09345	6.97016	2.85161	2.42505	3.07887	3.30285	4.56002	3.26722	1.74681	5.55892	4.52625	4.06508	4.04555
ENSMUSG00000007036	18.3079	14.9636	20.1542	29.0891	21.2097	21.4281	15.0956	29.2449	22.3245	17.9124	13.9004	22.4127	22.0077	24.8755	21.3993	30.936	18.4977	14.9161	25.8672	12.7553	16.32	27.3601	24.0957	28.1673	20.846	21.7826	18.0388	16.9407
ENSMUSG00000007038	16.1189	12.2238	11.0368	18.7001	22.2597	21.6403	21.9774	23.2025	15.0147	12.1904	16.7763	12.4268	13.0511	24.3572	20.7163	29.2954	21.1786	14.4774	15.6281	9.0167	13.0171	22.1161	24.2999	20.525	21.3092	16.4076	13.7196	12.1367
ENSMUSG00000007039	2.18899	0.843019	0.719794	1.66223	1.67997	1.69728	1.77596	1.45016	1.18537	1.74148	2.39662	1.10954	3.07084	2.07296	1.36591	1.64054	0.268083	1.97419	1.0778	1.0996	0.971426	3.87602	1.42941	2.83856	1.62135	1.98023	2.79474	2.27562
ENSMUSG00000007041	4.17898	3.37208	4.79862	3.74003	4.19994	3.81888	3.32992	1.93354	2.76587	4.4781	3.83459	3.99434	2.30313	5.70063	3.64243	4.21854	2.68083	2.85161	3.7723	2.1992	3.8857	1.59601	4.90083	3.93032	1.38973	3.39468	3.30287	5.30979
ENSMUSG00000007050	3.38298	2.73981	3.35904	3.11669	5.45992	4.87968	3.32992	1.93354	3.16099	3.73175	4.07425	2.21908	2.81494	4.14591	4.32538	3.98418	2.94892	3.50968	5.65845	4.17847	3.49713	4.56002	4.28822	3.49362	2.54784	4.80914	5.08134	4.55124
ENSMUSG00000007080	3.18399	1.05377	0.479862	2.28557	2.72996	2.97024	1.77596	2.17524	0.987809	0.995132	2.15696	1.33145	1.27952	1.03648	1.13826	1.64054	1.34042	1.31613	2.42505	1.0996	1.36	0.912004	3.06302	1.31011	2.0846	1.41445	1.5244	2.27562
ENSMUSG00000007097	634.011	540.375	645.655	1274.31	1006.51	1307.97	815.385	811.122	692.454	725.451	757.332	603.589	705.015	1324.62	1216.8	971.437	821.675	552.993	877.868	470.408	486.101	1106.49	1376.32	1191.54	765.51	633.957	613.572	653.104
ENSMUSG00000007122	0.198999	0.42151	0.479862	0.415558	0.629991	0.848639	0.665983	1.20847	0.592686	0	0.718986	1.10954	1.53542	0.25912	0.455303	0.703091	0.536166	0.438709	0.5389	0.659759	1.16571	0.456002	0	0.436702	0.926487	1.98023	0.762202	0.505694
ENSMUSG00000007207	5.96997	8.21944	6.958	12.4668	15.7498	13.5782	82.5819	83.3841	8.69272	5.72201	10.0658	19.7498	5.88578	17.361	30.9606	101.714	98.9227	6.14193	11.3169	7.25735	9.90854	14.5921	15.5193	20.0883	93.3436	14.7103	8.13015	8.0911
ENSMUSG00000007216	8.75596	8.8517	11.9966	12.259	7.97988	11.4566	7.54781	7.97587	11.0635	6.96593	13.9004	8.4325	9.21253	13.7333	9.33372	10.312	8.31058	10.7484	13.4725	4.17847	9.90854	11.4001	10.8227	12.446	7.18027	14.9932	10.4168	11.631
ENSMUSG00000007279	0.596997	0.42151	0.479862	2.70113	3.98994	5.09184	0.887978	0.725079	0.592686	0.248783	0.718986	0.887632	0.255904	4.14591	1.82121	1.17182	0.536166	0.658064	0.26945	0.659759	0.194285	2.28001	3.87982	5.02208	0.463243	0	1.01627	0.252847
ENSMUSG00000007338	10.746	14.5421	12.2365	17.6612	21.2097	17.1849	15.7616	14.2599	15.8049	11.444	14.6194	13.7583	11.5157	21.766	17.0739	12.4213	13.6722	12.7226	12.6642	9.67646	13.0171	22.8001	21.6453	20.3067	13.8973	10.7498	12.7034	11.631
ENSMUSG00000007411	48.1578	35.6176	37.9091	40.5169	47.4593	40.5225	46.8408	48.5803	43.266	36.3223	35.47	44.3816	46.5745	40.1635	39.8391	51.7943	49.0592	41.458	43.9204	43.3242	37.497	42.6362	45.1284	41.4867	49.1038	44.4138	37.856	39.9498
ENSMUSG00000007415	65.8687	63.0157	53.7446	63.1649	57.9591	63.0115	57.2746	55.8311	59.6637	52.9908	52.7256	62.3561	74.2121	61.4113	65.5637	55.5442	57.906	53.7419	69.7876	57.6189	57.3141	52.4402	62.0771	59.3915	50.7252	51.486	50.8134	58.6605
ENSMUSG00000007440	101.888	97.3687	91.4138	112.616	116.128	111.384	161.39	159.759	104.905	84.5862	95.3855	104.741	83.6805	115.308	118.379	170.617	177.203	103.755	92.9603	73.6731	84.514	109.896	112.311	125.115	160.051	88.2618	89.6857	88.4964
ENSMUSG00000007458	33.4319	29.9272	36.9494	46.5425	40.7394	44.5536	25.0854	30.9367	40.5002	41.5468	38.5856	31.5109	39.6651	52.083	44.8474	31.1704	30.8296	37.0709	45.5371	25.7306	27.0056	43.5482	50.0293	48.6923	32.1954	41.302	36.5857	33.6286
ENSMUSG00000007476	108.455	75.661	99.0916	210.273	186.477	190.095	95.6796	98.8524	123.871	136.831	120.31	79.443	109.783	203.668	179.39	121.869	107.501	87.5225	173.256	53.2205	75.9655	173.509	193.991	201.538	101.219	99.2945	107.47	119.091
ENSMUSG00000007564	198.203	189.679	194.104	231.882	248.846	250.985	226.878	222.116	212.181	184.597	201.795	207.706	186.81	260.933	238.807	251.003	228.675	182.503	203.704	151.964	195.451	272.005	270.771	291.28	235.096	201.418	179.371	200.76
ENSMUSG00000007570	12.9349	5.26887	6.958	6.23338	7.34989	8.06207	4.66188	6.28402	8.89028	5.97079	8.62783	8.21059	5.37398	7.25535	6.6019	6.56218	5.36166	6.14193	7.81405	7.91711	5.82855	5.24402	6.53443	8.73405	5.09568	7.63804	6.60575	7.58541
ENSMUSG00000007589	3.78098	3.16132	5.27849	4.57114	7.34989	4.87968	5.77185	2.90032	3.75368	2.9854	4.79324	3.99434	2.81494	5.44151	5.00834	5.156	4.28933	4.60645	3.50285	5.05815	2.13714	4.56002	5.30923	3.93032	3.93757	3.11179	4.82728	5.30979
ENSMUSG00000007594	5.96997	5.26887	20.3941	76.6705	76.6489	76.1654	124.095	112.871	20.5464	32.8394	27.0818	9.32013	20.9841	82.6591	78.5398	139.446	127.608	13.3806	48.501	5.05815	10.88	68.1723	74.9418	72.4926	123.918	13.013	23.3742	36.1571
ENSMUSG00000007603	20.6959	19.8109	18.7146	25.1413	26.2496	22.9133	21.0895	18.6104	27.4611	16.6685	23.7265	25.5194	23.0313	25.1346	22.9928	23.6707	22.519	21.4968	23.1727	18.6932	21.9542	37.3922	34.3058	27.0755	24.7835	24.3286	21.0876	26.5489
ENSMUSG00000007610	1.59199	4.00434	3.11911	4.9867	2.09997	2.1216	3.10792	4.10878	3.16099	0.995132	1.67763	4.43816	3.07084	3.88679	2.50417	3.98418	3.48508	1.31613	2.96395	3.51871	2.71999	2.73601	3.06302	3.05692	4.86406	3.67757	3.04881	2.27562
ENSMUSG00000007613	15.1239	17.9142	23.2733	23.0635	18.0597	26.3078	22.1994	18.8521	28.6465	28.3613	33.313	22.6346	31.7321	21.5069	20.944	24.3738	16.6212	26.3226	28.0228	18.4732	19.6228	20.5201	17.1529	23.3636	18.2981	21.7826	24.8986	23.2619
ENSMUSG00000007617	131.538	156.38	120.925	17.869	24.5696	18.4579	104.781	97.8857	77.6418	72.1471	67.1053	163.99	124.625	20.4704	32.0989	127.728	113.667	85.7677	53.3511	140.968	129.394	18.2401	16.7445	20.3067	93.1119	85.4329	78.5068	53.0979
ENSMUSG00000007646	1.39299	0.42151	0.479862	1.66223	2.72996	2.75808	3.32992	2.41693	1.38293	1.99026	2.87594	0.221908	0.767711	3.88679	3.18712	2.10927	2.41275	1.31613	2.42505	0.21992	1.16571	3.64802	2.65461	2.40186	1.85297	1.98023	0.508134	1.26423
ENSMUSG00000007653	56.1178	72.9212	82.0565	102.227	80.2188	113.718	117.657	113.354	112.215	125.387	97.5424	69.2353	89.5663	95.6151	104.264	122.807	114.472	78.0903	127.45	54.9799	71.3026	92.3404	107.41	109.394	131.098	69.591	102.643	91.7834
ENSMUSG00000007655	6.76597	5.26887	6.958	7.27227	7.34989	7.84991	6.88183	7.25079	5.72929	7.71228	7.42952	9.54204	9.98024	7.77359	7.28485	7.734	6.16591	5.92258	13.4725	3.73863	7.38284	8.66404	6.73864	6.98724	5.09568	8.7696	6.35168	9.35534
ENSMUSG00000007656	333.921	379.359	332.305	61.5026	62.5791	56.2224	233.094	246.043	198.55	174.148	175.433	382.791	289.939	64.7799	91.9713	231.786	249.317	178.555	117.211	297.331	375.942	71.1363	61.0561	67.4705	246.909	188.405	201.729	124.148
ENSMUSG00000007659	73.4307	65.7555	56.6238	69.1905	71.1889	75.7411	72.3702	73.4747	80.2101	75.6301	79.3281	79.6649	79.586	82.9183	79.9058	89.7612	79.8888	67.3419	87.8407	40.2453	56.9255	84.5884	82.7014	78.1697	68.3284	67.3279	71.3929	53.0979
ENSMUSG00000007670	140.294	99.687	100.771	86.2284	95.1286	85.7126	85.2459	82.9007	95.6199	81.3521	85.08	109.179	100.314	89.9145	92.6542	108.042	89.2717	102.219	92.6908	78.2914	93.0626	89.6044	85.7644	105.682	69.7181	93.9196	91.9723	78.6354
ENSMUSG00000007682	49.3518	47.6306	47.0265	14.3368	10.4998	18.0336	63.2684	67.1907	22.7196	23.8832	21.5696	55.2551	48.6217	11.4013	20.4887	63.2782	62.4634	21.4968	13.742	75.8723	44.297	9.12004	17.1529	11.1359	53.5046	20.0852	22.3579	16.1822
ENSMUSG00000007721	9.94996	10.327	12.9563	12.6745	14.4898	13.5782	23.0874	20.3022	12.4464	13.6831	14.3797	18.1964	12.2834	20.7296	17.9845	30.7016	27.3445	12.2839	14.8198	12.5354	13.2114	18.2401	17.7655	14.6295	23.857	14.1445	15.7522	9.86103
ENSMUSG00000007739	51.5408	43.2047	46.0668	83.735	94.7086	77.2262	49.7267	46.4051	62.0344	56.4738	59.9155	46.3788	48.8776	88.3598	75.1251	38.67	39.1401	61.2	65.7458	32.9879	38.4685	90.9724	87.6023	90.179	52.5781	54.5978	63.7709	69.5329
ENSMUSG00000007777	8.35796	6.11189	8.63752	11.4279	9.23986	9.75935	8.43579	6.7674	8.89028	5.47323	8.14851	7.32296	7.1653	8.81007	8.87842	8.43709	7.23825	5.48387	7.5446	3.95855	6.60569	12.3121	6.94284	12.2277	5.55892	4.52625	6.85982	5.30979
ENSMUSG00000007783	57.7097	52.2672	44.8671	51.737	47.4593	51.767	56.1646	52.9308	65.7881	43.537	62.7914	62.1342	55.2752	66.8529	55.547	71.7152	63.2676	53.7419	56.0456	44.4238	56.3427	61.5603	53.2965	64.4136	55.5892	70.1568	60.2139	64.9817
ENSMUSG00000007812	11.144	20.0217	17.0351	26.1802	32.9695	25.247	19.7575	23.9276	21.1391	19.4051	18.9333	17.7526	15.3542	23.839	25.7246	16.6398	22.519	16.2322	17.2448	17.3736	16.7085	35.7962	27.7713	28.8224	23.1622	19.8023	21.8498	20.4806
ENSMUSG00000007815	34.0288	37.0928	34.3102	54.2304	49.3493	54.3129	37.739	34.8038	42.4758	38.8102	42.6598	44.3816	40.9446	59.3384	45.758	39.8418	33.7785	34.658	45.8065	27.27	35.9428	45.6002	52.6839	54.8061	39.3757	39.8875	39.1264	35.1457
ENSMUSG00000007817	221.088	159.752	174.91	235.829	283.286	229.133	216.889	245.077	191.833	183.851	190.531	189.731	181.692	250.828	234.937	253.347	226.798	175.484	215.021	132.172	157.76	228.229	229.114	236.693	217.956	153.327	165.144	179.521
ENSMUSG00000007827	13.1339	14.3313	12.9563	27.4269	33.8095	25.247	23.5314	15.71	19.1635	19.9026	15.578	13.0926	12.0275	27.9849	25.497	28.1236	22.2509	16.0129	21.8255	11.8757	16.1257	32.6041	28.1797	27.2939	21.3092	16.6905	16.5144	25.2847
ENSMUSG00000007833	1.19399	0.210755	0.479862	1.24668	0.839987	0.42432	1.33197	1.45016	1.77806	0.497566	0.718986	0.443816	0.511807	0.777359	0.682955	1.17182	1.07233	0.877419	1.34725	1.53944	0.582855	0.912004	0.408402	1.31011	1.62135	0.28289	1.27034	0.505694
ENSMUSG00000007836	64.6747	48.4736	54.9442	60.6715	68.249	55.3737	44.3989	50.7555	60.6515	54.9811	57.0395	57.6961	50.6689	65.2981	60.783	41.7167	53.6166	61.6387	50.1177	42.0046	50.5141	56.7723	65.9569	69.2173	53.0414	54.5978	49.289	49.558
ENSMUSG00000007837	3.18399	2.52906	5.27849	2.70113	4.19994	5.304	3.32992	4.59217	2.76587	2.23905	1.19831	3.99434	4.35036	5.44151	2.04887	3.04673	3.75317	3.50968	4.04175	2.41912	4.07999	4.78802	4.08402	6.11383	5.09568	2.26312	3.04881	4.2984
ENSMUSG00000007850	48.1578	46.5768	46.3067	59.0093	66.569	48.5846	32.8552	34.8038	56.7003	46.0249	53.9239	49.9293	47.854	60.634	54.6364	34.6858	39.6763	54.8387	52.2733	38.9258	56.537	67.9443	61.0561	67.4705	35.4381	53.4663	49.5431	54.3621
ENSMUSG00000007867	2.78599	1.26453	0.719794	4.77892	2.93996	2.97024	3.10792	1.69185	3.75368	1.74148	2.63628	2.21908	2.55904	4.14591	4.55303	1.40618	3.217	2.19355	1.88615	1.97928	1.36	4.33202	4.08402	2.62021	2.54784	3.39468	2.28661	2.02278
ENSMUSG00000007872	10.945	10.5377	11.0368	8.51895	5.87991	9.54719	6.43784	5.55894	11.261	9.20497	12.7021	12.2049	12.0275	12.6969	9.33372	10.5464	4.55741	9.43225	11.8558	8.57686	13.4057	9.57604	12.2521	14.4112	5.55892	12.4472	17.0225	9.60818
ENSMUSG00000007877	0	0.210755	0	0	0	0	2.21994	1.93354	0.197562	0	0	0.221908	0	0	0.682955	3.51545	3.217	0	0	0	0.194285	0	0.204201	0	2.77946	0	0	0.252847
ENSMUSG00000007880	500.483	379.569	366.615	286.943	322.765	305.722	261.731	292.207	373.194	339.091	367.881	372.14	387.438	306.279	304.826	351.077	275.053	318.503	376.152	297.551	348.936	269.953	302.422	281.891	248.53	326.455	330.033	311.002
ENSMUSG00000007891	200.989	181.46	194.824	272.606	262.496	272.838	216.001	196.255	225.813	248.783	232.232	212.366	256.16	325.972	277.963	263.893	229.479	190.181	284.27	140.089	175.051	306.661	287.924	302.198	222.357	220.937	220.53	216.943
ENSMUSG00000007892	76.6147	86.4095	76.2981	68.9827	61.3191	71.71	60.1605	50.9972	100.757	103.743	104.013	73.4515	82.1451	84.7321	64.1978	66.0905	52.2762	85.329	105.624	69.2747	77.5198	87.0964	74.5334	86.4671	65.3173	126.452	112.806	100.38
ENSMUSG00000007908	13.1339	14.7528	14.3959	14.9601	16.7997	18.2457	12.6537	13.2931	16.3976	17.166	11.9831	11.5392	11.2598	16.5837	13.4315	11.4838	12.868	11.4064	15.3587	9.23662	13.2114	16.4161	14.9067	19.6516	10.1914	11.3156	10.9249	14.4123
ENSMUSG00000007944	17.3129	13.4883	13.1962	10.8045	10.4998	9.33503	57.9405	53.6558	16.3976	11.444	13.4211	28.6261	15.6101	11.4013	21.3993	67.4967	50.1316	9.87096	14.2809	9.23662	18.0685	10.716	15.7235	12.446	56.7473	13.8616	12.1952	7.83825
ENSMUSG00000007950	33.0339	28.6626	28.0719	31.3747	27.2996	38.1888	39.293	34.8038	32.2026	31.0979	27.8008	32.1766	31.988	45.605	31.6436	49.4507	51.472	26.7613	36.1063	23.7513	23.7028	47.4242	45.3326	47.8189	45.1662	37.6244	30.7421	24.5262
ENSMUSG00000007987	22.4869	26.1336	21.5938	52.5681	39.4794	40.3104	30.8572	29.2449	36.9441	34.0833	32.594	23.5222	24.0549	45.605	43.2538	35.1545	30.8296	31.3677	36.6452	17.5936	27.5885	49.0202	43.699	44.762	31.9638	38.1902	35.8235	39.1913
ENSMUSG00000007989	46.7648	42.3617	42.4678	38.6469	43.6793	30.9753	41.7349	44.9549	45.0441	39.3077	42.4202	43.9378	37.6178	37.5723	39.1561	46.6383	44.2337	43.4322	35.5674	38.9258	47.017	38.7602	36.7562	46.5088	44.4714	39.6046	38.8723	40.9612
ENSMUSG00000008028	8.35796	6.11189	7.43787	25.5568	29.1896	25.0349	45.0649	55.5894	17.7806	18.4099	20.8506	7.98868	8.70072	28.7623	37.5625	59.9971	48.5231	16.8903	24.52	3.95855	11.4628	24.3961	22.4621	31.8793	45.6295	17.8221	17.2766	12.8952
ENSMUSG00000008035	64.8737	53.321	59.263	111.577	93.4486	111.384	49.5048	58.4897	62.8247	55.7274	79.3281	57.6961	72.1648	111.94	90.1501	63.5125	65.9485	53.0838	96.4631	43.764	44.1027	130.417	114.965	115.508	54.4311	59.9727	58.4355	62.2003
ENSMUSG00000008036	30.2479	26.9766	28.0719	48.2048	45.3593	49.6454	43.7329	45.4383	33.7831	30.6003	36.6683	32.6205	30.9643	57.2654	48.9451	43.1229	44.5018	35.3161	42.0342	20.0127	27.3942	58.5963	48.1915	49.129	50.2619	35.3613	34.2991	38.4327
ENSMUSG00000008090	12.7359	10.5377	10.0771	12.4668	11.7598	10.608	13.5417	13.5348	10.4708	5.97079	11.7434	9.54204	13.5629	12.1786	13.4315	14.2962	14.7446	8.55483	16.4365	9.89638	11.0743	12.5401	12.0479	9.60745	14.3605	10.4669	11.433	10.3667
ENSMUSG00000008129	0.397998	1.26453	0.719794	0.831117	2.51996	1.69728	1.99795	2.90032	1.77806	1.4927	1.9173	0.887632	1.02361	2.07296	1.59356	2.34364	1.6085	1.53548	1.0778	0.879678	0.971426	4.33202	3.26722	2.18351	2.54784	0.848671	1.77847	2.02278
ENSMUSG00000008136	0.596997	1.47528	1.43959	0.207779	0.839987	1.27296	12.4317	11.843	1.77806	0.995132	1.43797	3.32862	2.04723	2.33208	2.95947	13.8274	11.2595	1.09677	1.0778	1.31952	1.74857	1.59601	1.42941	0.436702	12.0443	0.565781	1.5244	2.27562
ENSMUSG00000008140	170.343	166.707	161.954	156.666	171.357	151.482	159.836	156.375	161.803	155.738	149.789	160.661	172.735	191.23	160.039	202.724	156.024	151.793	177.029	115.238	151.931	174.877	149.475	163.545	162.367	168.037	148.375	153.478
ENSMUSG00000008153	117.807	119.076	119.726	242.271	232.257	242.499	210.229	199.155	129.798	141.06	149.07	141.799	120.275	247.977	206.48	244.207	225.726	118.232	178.106	104.462	114.628	285.457	253.822	282.765	229.537	127.866	147.359	124.148
ENSMUSG00000008167	2.78599	2.3183	3.59897	5.40226	6.08991	3.60672	3.55191	4.35047	5.13661	2.48783	5.27256	2.21908	1.79133	5.18239	5.69129	4.21854	5.36166	1.75484	5.65845	2.63904	3.30285	5.92803	6.94284	6.76889	5.55892	3.39468	2.28661	4.55124
ENSMUSG00000008200	47.1628	40.2542	34.79	39.0625	37.5894	33.5213	31.7452	31.4201	44.4514	28.8588	41.9408	45.0473	38.1296	42.4956	40.522	43.826	37.5317	47.3806	49.0399	37.8262	43.1313	48.1082	47.3746	52.4043	34.7433	53.1834	42.6833	63.2117
ENSMUSG00000008206	5.96997	5.90113	6.71807	21.609	17.8497	15.912	12.6537	11.843	10.6683	9.70254	11.7434	7.98868	8.44482	20.4704	18.8951	17.1085	13.9403	8.99354	15.6281	6.81751	5.63427	20.2921	22.2579	20.7434	13.8973	11.3156	11.9412	8.84964
ENSMUSG00000008226	22.6859	18.7572	20.6341	22.8557	16.7997	25.0349	21.9774	17.8853	19.7562	16.4197	20.1316	25.2975	25.8463	22.0252	18.2121	22.4989	17.4254	13.3806	24.7894	19.3529	24.6742	25.5361	19.3991	20.0883	20.3827	17.5392	15.244	16.4351
ENSMUSG00000008301	16.1189	18.5464	20.1542	27.8424	32.5495	26.7321	17.0936	18.6104	24.1025	22.1417	21.5696	20.1936	22.7754	32.6491	22.0822	22.9676	19.302	22.1548	19.4004	16.494	19.8171	28.2721	21.6453	34.0628	21.0776	17.5392	19.055	19.2164
ENSMUSG00000008305	42.9838	42.3617	34.0702	20.7779	24.3596	16.1241	18.6475	17.4019	36.9441	33.0881	36.9079	32.3986	38.8974	27.4667	22.3099	24.8425	15.2807	33.5613	28.2923	33.4278	40.4113	19.1521	22.2579	17.6864	21.7724	42.1507	29.7259	37.927
ENSMUSG00000008307	0	0.210755	0	0	0.419994	0.42432	0.443989	0	0.395124	0.746349	0.718986	0.443816	0.767711	0.518239	0.227652	0.234364	0	0.438709	0.26945	0.439839	0.194285	0.684003	0.816804	0.218351	0.231622	1.41445	0	1.01139
ENSMUSG00000008318	2.98499	3.37208	5.27849	15.3757	15.9598	20.3673	10.2117	9.90941	7.11223	5.97079	7.66918	4.88197	5.62988	23.3208	14.1144	14.0618	17.1573	5.26451	9.43075	3.73863	2.71999	21.8881	21.6453	18.9965	10.1914	4.52625	6.09761	5.05694
ENSMUSG00000008333	11.144	9.69472	10.557	15.5834	15.7498	15.0633	11.7657	10.1511	12.4464	11.444	7.90884	8.21059	8.44482	12.1786	12.5208	11.2495	13.1361	12.9419	9.43075	7.25735	11.6571	11.1721	15.9277	13.7561	14.5922	13.013	11.433	10.6196
ENSMUSG00000008348	64.8737	61.1189	64.3016	106.799	110.878	102.685	58.3845	63.807	69.9369	75.8788	70.4606	55.9208	68.5822	117.64	107.452	72.8871	65.6804	77.8709	74.6377	50.5815	55.5656	111.721	101.896	102.625	60.6849	58.5583	71.1388	87.485
ENSMUSG00000008373	14.1289	13.9098	15.5955	20.7779	18.4797	23.3376	18.6475	17.4019	20.9416	16.1709	17.9746	17.0869	15.0983	24.8755	22.3099	18.9834	21.9828	16.4516	21.8255	11.2159	17.6799	24.6241	25.5251	21.3984	20.6143	17.8221	15.4981	17.1936
ENSMUSG00000008384	2.38799	0.843019	1.19966	1.45445	1.67997	0.848639	1.33197	1.45016	1.38293	0.746349	1.19831	1.10954	0.767711	0.25912	1.36591	3.04673	2.14467	1.09677	1.34725	1.75936	2.13714	1.82401	1.02101	1.96516	1.85297	0.848671	0.762202	0.505694
ENSMUSG00000008393	51.1428	43.2047	33.5904	28.4658	24.9896	30.9753	11.3217	12.8097	47.4148	46.0249	54.8826	34.6176	51.6925	26.1711	25.497	13.5931	8.0425	49.5742	36.6452	23.7513	42.1599	25.7641	28.7924	24.237	14.3605	54.5978	39.1264	41.7197
ENSMUSG00000008398	6.96497	5.05811	5.27849	6.85671	9.44986	4.66752	8.21379	6.04233	8.49516	6.71714	4.07425	7.54487	7.1653	6.99623	5.00834	7.96836	8.31058	8.99354	4.3112	4.61831	7.57712	7.52403	7.35124	6.33218	7.64352	9.90116	5.84355	8.34395
ENSMUSG00000008429	24.6759	27.6089	25.4327	28.4658	25.6196	27.5808	28.8593	28.2781	30.4245	33.0881	28.0404	22.4127	25.0786	30.317	26.1799	32.5765	26.0041	29.3935	31.2562	26.8302	25.4514	29.6401	27.7713	29.9141	27.0997	30.2693	26.9311	27.8132
ENSMUSG00000008435	4.97498	2.73981	1.19966	5.40226	5.45992	4.2432	4.66188	4.59217	4.74148	3.73175	4.07425	3.99434	4.60627	6.47799	5.00834	4.21854	4.8255	4.38709	4.04175	3.73863	3.10856	6.15603	3.47142	6.11383	2.77946	5.65781	2.79474	2.52847
ENSMUSG00000008438	0.397998	0.632264	0.239931	0.415558	0.839987	0.21216	0.887978	0.966772	0.987809	0	0.718986	0.443816	1.02361	0.777359	0.682955	0.234364	0.268083	0.877419	0.26945	1.75936	0.194285	0.228001	0.204201	0.873405	0.463243	0	0.762202	0.505694
ENSMUSG00000008450	9.94996	6.11189	8.39759	12.0512	12.3898	12.3053	7.7698	8.45926	7.70491	6.96593	10.7848	7.32296	8.70072	13.2151	10.9273	11.0151	5.89783	8.99354	9.43075	5.93783	5.63427	13.4521	12.0479	9.8258	8.10676	6.22359	7.62202	9.35534
ENSMUSG00000008475	43.5808	37.3036	42.2279	34.2836	40.3194	35.0064	31.3012	34.5621	37.7343	34.5808	38.8252	33.5081	33.7793	41.4591	34.1478	35.8576	26.5402	33.7806	39.0703	25.0708	37.3027	45.6002	43.9032	43.6702	35.6697	43.2822	33.0287	35.3986
ENSMUSG00000008489	20.8949	28.8734	28.5518	106.175	114.658	100.988	64.1564	55.5894	41.488	49.259	40.5029	31.9547	29.173	113.753	92.1989	54.3723	60.3187	37.2903	70.8654	18.6932	23.3142	114.457	108.839	114.853	69.7181	29.7035	50.3053	47.5352
ENSMUSG00000008496	4.37798	2.10755	4.31876	4.9867	7.13989	4.66752	3.9959	2.41693	4.74148	2.9854	3.11561	1.99717	1.79133	6.21887	7.28485	3.98418	3.48508	3.29032	3.7723	2.63904	3.49713	9.12004	7.75964	8.51569	4.16919	3.11179	3.30287	2.02278
ENSMUSG00000008540	3.97998	3.37208	4.07883	6.85671	8.18988	9.97151	0.665983	0.966772	3.75368	5.72201	5.27256	3.32862	4.86217	10.883	4.78069	1.64054	0.536166	3.07097	4.8501	2.63904	2.71999	6.61203	7.55544	9.3891	0.231622	5.09203	2.28661	5.30979
ENSMUSG00000008575	92.1366	54.3747	56.8637	95.3707	109.828	83.591	200.017	206.889	77.2467	69.4105	80.7661	75.0049	75.2357	82.6591	108.59	188.428	208.301	68.2193	77.3322	41.3449	55.177	77.0643	94.9535	86.2487	187.382	58.8412	54.8785	75.8541
ENSMUSG00000008604	84.9726	67.2308	75.0985	42.8025	44.9393	41.159	74.3681	75.4082	52.3539	50.7517	48.891	86.766	72.9325	47.1598	49.6281	97.2609	76.9399	39.2645	51.465	72.7934	70.3312	44.0042	46.5578	47.3822	73.8873	54.3149	52.5919	48.2938
ENSMUSG00000008658	564.162	507.497	493.298	185.339	197.817	186.701	433.777	409.186	339.214	308.74	297.181	594.047	467.536	179.311	225.375	465.68	421.159	319.38	240.888	511.313	501.839	181.261	222.375	202.193	406.265	323.627	346.294	247.284
ENSMUSG00000008668	12.5369	9.90547	11.7566	14.9601	13.6498	12.0931	8.65778	10.6345	17.1879	13.1855	16.297	10.4297	9.98024	13.2151	13.2038	11.7182	10.9914	12.2839	12.3947	10.1163	11.2685	15.9601	15.3151	14.6295	10.1914	16.4076	16.5144	14.1594
ENSMUSG00000008682	0.795996	0.632264	0.959725	0.831117	0.839987	0.21216	0.221994	0.483386	1.77806	0.248783	0.958648	1.10954	1.27952	1.55472	0.682955	1.40618	0.536166	0.877419	1.34725	0.21992	1.55428	0.684003	1.42941	0.873405	1.62135	1.13156	0.508134	0
ENSMUSG00000008683	24.0789	23.3938	30.2313	69.8138	68.039	61.5264	35.7411	36.979	47.2173	42.5419	41.4615	24.188	27.6376	77.995	64.6531	37.0294	40.7486	37.5097	60.8957	13.4151	21.9542	70.4523	72.083	73.5843	37.986	42.4335	42.4292	48.5466
ENSMUSG00000008690	14.9249	14.3313	14.3959	13.0901	15.9598	16.3363	13.7637	17.4019	14.422	13.4343	14.3797	14.424	12.5393	16.8428	12.5208	20.624	15.8169	14.0387	11.0475	12.9753	16.32	19.1521	17.5613	18.9965	15.5187	13.2958	11.6871	14.4123
ENSMUSG00000008730	268.052	238.574	237.052	265.126	266.696	222.344	203.125	214.865	229.369	226.393	214.258	263.183	239.782	241.759	243.815	232.254	221.437	203.342	218.255	199.907	233.725	224.125	264.645	262.24	215.408	186.708	199.443	206.829
ENSMUSG00000008734	148.652	92.9429	125.004	236.868	207.267	278.99	121.653	112.387	137.701	152.255	165.367	115.392	159.684	235.281	194.642	127.025	107.769	116.477	215.021	73.4532	83.154	222.301	244.224	248.484	115.811	142.577	116.617	142.1
ENSMUSG00000008763	116.016	103.481	108.449	107.214	114.448	118.81	135.639	142.115	127.427	108.718	118.393	115.17	98.267	113.753	127.485	164.289	154.952	126.787	125.025	82.2499	100.64	102.6	121.091	119.001	133.877	120.228	111.79	114.034
ENSMUSG00000008822	3.18399	4.00434	4.55869	3.53225	3.98994	6.78912	7.32582	4.59217	3.55611	3.48296	4.07425	3.77243	4.86217	4.92327	4.55303	6.32782	8.0425	2.85161	2.96395	3.51871	2.91428	7.06803	7.35124	6.33218	7.64352	4.24335	2.54067	5.05694
ENSMUSG00000008845	15.7209	13.2776	15.3556	3.32447	3.35995	2.1216	1.33197	1.45016	3.75368	5.72201	3.83459	14.2021	12.5393	2.07296	1.59356	1.40618	0.80425	8.77419	2.42505	16.7139	11.4628	1.82401	1.42941	1.52846	0.926487	5.09203	4.31914	1.76993
ENSMUSG00000008855	65.2717	55.007	53.7446	83.1117	72.4489	84.4396	59.2725	65.9822	69.3442	63.1909	66.626	71.2324	60.6492	82.6591	64.8807	64.2156	65.6804	55.2774	72.7515	52.7807	57.3141	89.8324	89.8485	94.1093	70.1814	72.137	64.7871	73.0728
ENSMUSG00000008859	25.4719	32.2455	36.2296	44.4648	39.8994	40.3104	43.9549	42.7797	42.4758	37.5662	37.3873	39.7215	35.8265	43.0139	36.8796	44.5291	35.9232	36.1935	39.0703	32.3282	34.5828	46.9682	41.657	51.0942	43.3133	37.3415	35.3153	33.6286
ENSMUSG00000008892	7.16397	10.7485	10.0771	17.0379	18.0597	14.8512	10.2117	10.1511	14.422	14.1806	11.5038	9.54204	11.2598	18.6566	15.9356	11.0151	12.5999	11.4064	15.0892	5.93783	9.71426	14.5921	15.9277	18.1231	13.4341	9.33538	12.4493	11.3781
ENSMUSG00000008958	5.57198	7.37642	6.47814	10.1812	9.86985	7.4256	6.21584	9.42603	7.90247	7.46349	7.66918	9.09822	6.14169	11.1421	7.74016	8.67145	9.38291	7.89677	7.5446	6.37767	4.07999	9.80404	8.37224	13.5378	8.10676	8.48671	7.36795	7.07971
ENSMUSG00000008976	13.5319	11.5915	13.4361	11.4279	10.9198	10.608	9.54576	7.97587	14.8171	15.6733	13.4211	10.8735	12.5393	15.0289	12.0655	8.20272	10.1872	14.2581	12.3947	13.1952	13.6	12.3121	10.2101	13.1011	6.94865	13.013	9.90862	13.9066
ENSMUSG00000008999	12.3379	7.58717	8.39759	16.2068	13.8598	10.1837	9.98975	6.28402	11.4586	11.6928	11.7434	9.98586	12.0275	23.5799	21.6269	11.7182	6.434	12.0645	11.8558	10.3362	9.90854	11.4001	15.7235	20.3067	5.55892	7.07226	10.1627	12.3895
ENSMUSG00000009013	93.3306	112.754	90.9339	86.6439	100.378	81.0451	110.997	109.487	103.918	101.752	102.336	122.049	93.9166	93.0239	88.5565	105.698	100.531	103.316	86.224	85.1089	112.103	92.3404	73.7166	82.5367	111.873	101.558	100.865	99.6217
ENSMUSG00000009030	7.95996	8.8517	7.6778	9.55784	9.23986	12.3053	7.54781	11.1179	7.90247	6.96593	8.86749	6.43533	7.93301	10.1057	5.69129	9.14018	9.11483	6.14193	10.2391	6.15775	6.60569	11.6281	12.4563	9.17075	10.6546	7.92093	10.4168	7.83825
ENSMUSG00000009035	57.5107	47.8413	51.5852	55.8926	61.9491	63.648	51.0587	52.9308	50.3783	47.02	57.9982	50.1512	57.0665	58.3019	57.1406	71.4809	61.3911	46.5032	55.2373	35.8469	49.737	59.2803	68.6116	62.0117	60.9165	44.9796	45.7321	51.3279
ENSMUSG00000009073	59.6997	61.5404	68.1405	58.386	58.1691	62.7993	60.1605	60.1816	67.7637	65.9275	69.7416	75.2268	71.653	64.5208	61.9213	77.1056	71.0421	54.8387	66.8236	44.8636	64.8912	55.1763	58.8099	61.3567	68.56	61.953	60.2139	63.2117
ENSMUSG00000009075	1.19399	3.79359	2.39931	9.14229	9.65986	8.69855	4.43989	2.65862	3.55611	4.22931	4.79324	1.10954	2.55904	5.95975	7.28485	5.39036	5.09358	3.07097	7.81405	2.63904	1.94285	10.26	6.94284	9.17075	4.40081	4.24335	4.57321	6.57402
ENSMUSG00000009076	0.795996	0.210755	0.719794	0.623338	0.629991	0.63648	0.221994	0	0.592686	0.497566	1.67763	0.443816	0.511807	0.518239	0.682955	1.64054	0.80425	0.219355	0.26945	0.439839	1.36	0.228001	0.816804	1.52846	1.15811	0.28289	1.5244	0.505694
ENSMUSG00000009079	60.2967	52.4779	47.7463	53.607	54.3892	49.0089	42.6229	47.1301	56.3051	49.7566	54.8826	63.4657	53.4839	52.3422	44.3921	57.4191	51.2039	62.7354	49.3094	52.3409	52.6513	60.8763	52.4797	51.9676	48.6406	61.953	56.1489	58.1548
ENSMUSG00000009090	61.4907	57.1145	65.5012	99.5262	82.9488	114.354	81.028	72.5079	76.4564	79.3618	77.1711	77.002	67.3027	110.126	91.0607	100.073	88.4675	67.5613	88.1102	46.403	66.8341	113.545	110.881	113.761	106.778	80.3408	71.647	76.8655
ENSMUSG00000009092	1.79099	1.26453	0.959725	0.831117	0.419994	1.48512	1.55396	0.483386	1.18537	2.23905	1.9173	0.665724	1.79133	1.03648	0.682955	2.578	1.07233	1.97419	1.6167	0.659759	1.55428	2.96401	0.612603	1.74681	1.15811	1.69734	1.5244	1.26423
ENSMUSG00000009097	0.596997	0.843019	0	0.831117	0.839987	1.0608	0	1.45016	1.38293	0.497566	0.958648	1.55336	2.04723	1.2956	0.910607	0.234364	0.268083	0.658064	0.26945	0.879678	0.38857	0.912004	0.612603	1.96516	0.231622	0.565781	1.01627	0.505694
ENSMUSG00000009112	26.0689	20.4432	27.5921	36.1536	32.5495	30.9753	32.4112	29.0032	27.066	25.8734	24.6852	26.8509	26.3581	30.8352	26.8629	34.9202	38.3359	23.0322	29.909	21.992	21.5657	28.7281	34.7142	32.0976	33.3535	24.8943	26.6771	30.0888
ENSMUSG00000009145	0.596997	0.632264	0.719794	0.207779	0.419994	1.27296	0.221994	0	0.197562	0.746349	0.479324	1.33145	0.511807	0.25912	0.227652	0.234364	0.536166	0	1.0778	0.21992	0.194285	0.228001	0.204201	0	0	1.13156	1.27034	0.505694
ENSMUSG00000009207	10.348	9.48396	13.1962	20.3624	25.6196	19.5187	20.8675	24.6527	9.48297	12.6879	9.82614	8.21059	8.70072	20.2113	17.3015	22.2645	23.0552	10.9677	11.0475	10.1163	11.6571	19.3801	18.5823	22.2718	29.416	9.61827	9.14642	12.6423
ENSMUSG00000009214	0.397998	0	0.719794	0.623338	1.04998	0.63648	0	0.241693	0.197562	0	0.239662	0.443816	0	1.03648	0.682955	0	0.536166	0.219355	0.5389	0	0	0.228001	0.204201	1.09176	0.694865	0.28289	0.254067	0
ENSMUSG00000009216	100.495	85.9879	90.694	44.4648	45.9893	39.8861	161.39	174.019	75.0735	59.2104	63.7501	104.962	78.3065	40.9409	56.6853	173.429	170.769	46.7226	53.3511	71.9137	80.2398	42.8642	42.0654	43.4519	179.97	83.7355	65.8034	58.6605
ENSMUSG00000009281	1.39299	0.42151	0.959725	1.87001	1.25998	1.0608	0.443989	0.725079	0.395124	1.99026	0.958648	0.887632	0.255904	1.81384	0.682955	0.234364	0.536166	0.219355	0.80835	0.659759	0.194285	2.96401	1.63361	1.74681	0.463243	0.848671	0.762202	0.758541
ENSMUSG00000009291	48.5558	42.3617	42.2279	41.1403	46.6193	42.2198	25.5294	32.1452	46.8222	44.5322	47.9324	41.4968	48.3658	53.1195	43.9368	33.7484	31.9019	48.258	49.5788	39.1457	38.857	52.6682	52.6839	47.3822	26.8681	55.4465	47.2565	52.5922
ENSMUSG00000009292	19.7009	16.8604	19.9143	29.0891	21.8397	33.5213	19.7575	23.2025	19.1635	20.1514	23.0075	17.0869	21.24	25.3937	25.2693	27.4205	30.2934	17.9871	29.3701	14.0749	20.9828	32.6041	30.6302	30.3508	26.1733	20.9339	20.5794	23.2619
ENSMUSG00000009293	18.9049	18.9679	16.5553	12.259	11.7598	11.0323	12.2097	15.4684	19.9537	18.1612	23.0075	19.7498	16.6337	13.4742	12.2932	13.5931	13.1361	13.1613	17.5143	12.3155	16.7085	15.5041	16.3361	11.5726	12.276	19.5194	14.99	12.8952
ENSMUSG00000009356	1.39299	0.632264	1.19966	4.15558	5.45992	3.1824	0.665983	0.483386	1.18537	0.746349	2.15696	1.55336	1.79133	3.62767	1.82121	0.937454	0.80425	1.31613	3.2334	0.21992	0.38857	4.78802	3.67562	3.27527	0.463243	1.13156	1.01627	3.03416
ENSMUSG00000009376	0.596997	0.210755	0.479862	3.11669	2.09997	5.304	11.3217	12.3263	0.790247	0.248783	0.958648	1.10954	0.511807	2.5912	5.23599	16.6398	13.9403	0.219355	0.26945	0.439839	0.582855	3.87602	2.85881	3.05692	13.6657	0.28289	0.254067	0.758541
ENSMUSG00000009378	1.39299	0	0.959725	2.28557	2.09997	2.54592	1.77596	1.45016	1.97562	0.995132	2.15696	0.665724	1.53542	4.66415	2.04887	1.87491	0.536166	0.658064	1.6167	0.21992	0.971426	1.82401	2.24621	2.83856	1.62135	1.69734	1.27034	1.51708
ENSMUSG00000009394	215.317	187.15	198.903	381.483	396.894	376.796	346.311	385.259	390.975	354.267	362.848	225.458	199.093	437.653	408.635	446.228	424.912	358.206	375.344	142.508	184.765	412.454	391.249	470.328	370.595	337.205	327.493	284.453
ENSMUSG00000009406	53.5308	43.837	55.1842	26.1802	27.2996	22.0646	34.4091	43.0214	44.2539	48.7615	43.3788	47.0445	51.1807	33.6855	31.4159	52.9662	43.4295	36.6322	41.4953	46.1831	42.1599	27.1321	26.9545	32.316	36.5962	46.6769	40.9048	31.8587
ENSMUSG00000009418	158.204	116.758	120.925	190.534	242.126	190.52	121.875	128.822	141.849	136.333	150.028	120.052	118.739	188.898	177.796	161.945	150.663	136.877	178.106	101.163	131.337	183.541	198.892	207.87	146.617	127.018	121.952	166.373
ENSMUSG00000009470	23.2829	29.9272	27.832	45.9192	57.7491	42.432	31.5232	30.9367	39.7099	38.5614	38.1062	29.5138	33.2675	43.273	43.0262	29.5298	30.5615	29.8322	39.3397	21.5521	24.8685	43.0922	51.4587	57.6447	29.8792	33.6639	36.8397	30.8473
ENSMUSG00000009535	27.4619	29.0842	30.7112	61.7104	59.6391	53.8886	43.5109	48.5803	46.427	39.3077	37.6269	37.2805	36.0824	61.4113	61.9213	44.9978	41.0167	46.7226	45.8065	27.27	27.3942	56.5443	66.7737	59.1732	49.7987	37.0586	40.3967	42.984
ENSMUSG00000009545	0.795996	0.210755	0	0.831117	0.839987	1.48512	0.221994	0.725079	0.395124	0.746349	0.479324	0	0.767711	0.518239	1.59356	0.468727	1.87658	0.219355	0.5389	0.439839	0	1.14001	0	1.09176	0.694865	0.565781	0.762202	0.505694
ENSMUSG00000009549	24.0789	27.1874	28.3119	43.6336	43.0494	33.9456	21.0895	29.2449	25.683	30.6003	43.6185	28.1823	31.4761	55.4516	32.7818	28.8267	32.7062	34.4387	40.4175	18.2533	33.0285	43.0922	41.2486	51.0942	26.4049	29.9864	25.1527	32.1116
ENSMUSG00000009551	0.596997	0.210755	0.479862	2.49335	5.03992	3.81888	1.99795	2.41693	1.38293	1.4927	0.718986	0.443816	1.02361	2.85032	1.82121	1.17182	3.217	0.658064	1.6167	0.21992	0.582855	4.33202	2.24621	2.40186	1.85297	0.565781	1.01627	0.505694
ENSMUSG00000009555	17.1139	9.90547	10.0771	10.1812	8.60987	11.6688	12.2097	10.6345	11.261	10.6977	10.5451	13.5364	11.5157	12.6969	13.2038	11.4838	14.7446	9.43225	14.0114	10.7761	11.2685	11.4001	13.8857	17.0314	14.1289	8.7696	12.4493	9.60818
ENSMUSG00000009563	3.58198	6.32264	4.55869	4.15558	5.66992	3.1824	4.21789	5.07555	5.13661	4.4781	5.75189	5.99151	4.35036	3.88679	5.69129	4.45291	3.217	6.14193	6.73625	2.1992	5.05141	5.24402	5.10503	4.14867	4.86406	5.09203	5.33541	7.58541
ENSMUSG00000009566	1.19399	1.05377	0.959725	2.28557	1.88997	1.90944	0.665983	1.45016	1.18537	0.746349	2.63628	0.887632	3.83855	2.85032	2.04887	1.40618	1.6085	1.53548	1.6167	1.0996	0.971426	1.36801	2.24621	1.31011	2.0846	0.565781	0.762202	2.78132
ENSMUSG00000009569	677.791	588.427	593.11	246.218	270.476	188.61	490.386	532.45	608.886	524.186	534.925	614.685	537.398	252.123	267.491	571.378	492.469	554.748	417.917	537.044	576.444	207.937	224.417	251.541	469.729	538.057	513.724	503.165
ENSMUSG00000009575	242.182	233.938	228.175	345.121	402.144	349.003	241.086	226.95	329.138	310.979	307.966	233.447	243.108	379.351	334.648	239.754	259.773	281.651	327.651	179.674	226.148	354.314	376.343	388.883	244.129	293.357	252.289	297.854
ENSMUSG00000009585	2.18899	1.47528	0.719794	2.90891	2.09997	2.33376	1.33197	1.45016	1.77806	3.23418	2.39662	1.77526	2.04723	1.55472	2.04887	1.40618	1.07233	1.75484	1.34725	1.31952	1.94285	2.73601	3.47142	2.62021	2.31622	2.8289	0.762202	4.04555
ENSMUSG00000009596	1.19399	0.210755	0	0.207779	0.839987	0.848639	0.221994	0.966772	0.790247	0.497566	0.479324	0.443816	0.511807	0.777359	0.682955	0.703091	0.80425	1.09677	0.80835	0.659759	0.582855	1.14001	0.612603	0.655053	1.38973	0.848671	0.762202	0.505694
ENSMUSG00000009614	7.56197	5.47962	8.39759	12.0512	14.0698	10.8202	4.21789	7.25079	8.10004	10.4489	10.0658	6.87914	7.93301	16.0654	10.9273	9.37454	6.97016	9.2129	11.5864	8.35695	6.02284	10.716	18.3781	14.1928	7.4119	8.7696	6.60575	8.0911
ENSMUSG00000009621	4.97498	3.37208	4.55869	11.2201	11.9698	10.608	6.88183	5.07555	13.4342	7.71228	8.86749	5.10388	6.39759	8.29183	9.78902	7.49963	7.50633	10.3097	12.6642	2.1992	2.91428	8.66404	12.6605	9.8258	8.33838	13.013	7.87608	9.60818
ENSMUSG00000009628	0.994996	0.42151	0.239931	2.49335	1.67997	2.54592	0.221994	0.483386	0.790247	0.746349	0.479324	0.665724	2.04723	1.55472	2.04887	0.468727	0	1.97419	0.80835	0.439839	0.582855	1.82401	2.85881	2.40186	1.15811	0.28289	1.77847	0.505694
ENSMUSG00000009630	21.0939	25.7121	26.8723	35.1147	36.3295	30.7632	29.3033	35.7706	28.844	23.1368	23.0075	26.407	29.4289	41.7183	29.8224	36.7951	29.4892	20.4	28.5617	20.4525	25.4514	42.6362	42.0654	40.6133	32.427	28.0061	28.9637	29.0774
ENSMUSG00000009633	0.596997	0.42151	0.239931	1.24668	2.30997	1.0608	1.10997	1.20847	0.592686	0.248783	1.43797	0.443816	1.27952	1.2956	0.455303	0.234364	0	0.438709	1.6167	0.439839	0.38857	1.14001	1.22521	1.31011	0.694865	0.848671	0.508134	0
ENSMUSG00000009640	9.35296	9.48396	10.0771	12.6745	12.1798	14.0026	9.32377	8.21756	13.2366	11.444	10.7848	13.5364	8.44482	12.1786	8.19546	11.9525	10.1872	12.0645	10.5086	8.57686	12.6285	16.6441	16.3361	14.4112	7.18027	16.6905	9.90862	11.8838
ENSMUSG00000009647	32.0389	29.7164	29.0317	24.9335	29.3996	28.4294	25.3074	30.9367	34.1782	23.8832	27.5611	30.1795	27.1258	34.722	36.4243	34.2171	33.7785	38.3871	26.6756	26.1704	27.9771	29.6401	36.1436	29.4774	31.0373	39.3218	24.3905	30.8473
ENSMUSG00000009681	555.805	569.67	554.241	154.796	167.787	145.117	119.655	107.553	367.663	340.335	364.765	551.441	567.082	183.457	149.567	140.618	126.267	356.89	288.042	476.126	529.621	169.177	171.733	167.694	115.579	364.929	360.521	249.56
ENSMUSG00000009687	3.78098	5.26887	3.35904	3.74003	7.13989	5.72832	7.32582	6.7674	3.75368	2.48783	4.79324	4.88197	6.65349	8.03271	8.65077	7.03091	7.50633	4.8258	6.73625	6.59759	6.02284	5.24402	4.49242	8.07899	6.94865	2.54601	3.30287	5.05694
ENSMUSG00000009731	16.7159	17.7034	14.8757	14.9601	8.81987	15.0633	13.5417	16.6768	17.3854	18.1612	18.6936	17.7526	18.1692	10.883	14.3421	13.3587	19.302	14.4774	13.4725	11.8757	15.7371	15.7321	13.4773	13.7561	16.4451	18.9537	16.7684	12.8952
ENSMUSG00000009733	10.945	8.64095	5.75835	19.739	19.1097	16.5485	9.54576	9.42603	13.0391	12.4392	13.6607	5.99151	6.9094	19.434	15.4803	12.89	10.1872	8.99354	13.4725	5.71791	7.38284	19.1521	15.7235	17.0314	9.72811	11.8814	10.1627	14.1594
ENSMUSG00000009734	8.55696	3.79359	4.31876	9.55784	19.1097	15.2755	14.2076	16.6768	5.53173	4.22931	3.11561	2.21908	4.09446	15.2881	17.5292	10.5464	13.4042	2.63226	3.7723	2.85895	2.71999	11.4001	13.8857	15.5029	16.2135	3.39468	4.57321	2.78132
ENSMUSG00000009739	60.6947	49.9489	45.1071	31.5824	38.2194	39.4617	90.1297	89.9098	50.971	49.5078	51.5273	57.918	57.5783	43.273	45.5303	119.057	90.344	41.458	51.7344	47.9425	54.2056	38.0762	41.8612	35.3729	92.4171	45.2625	47.5106	42.4783
ENSMUSG00000009741	39.6008	37.7251	42.7077	44.4648	43.2594	33.0969	39.293	36.7373	47.4148	39.0589	38.8252	39.2777	47.5981	43.5321	39.8391	41.248	45.3061	38.8258	50.9261	38.0461	51.6798	54.0362	44.1074	42.3601	47.0192	46.1111	42.4292	48.2938
ENSMUSG00000009772	1.19399	0.632264	0.719794	1.0389	2.51996	1.0608	0.665983	0.241693	1.77806	1.4927	1.9173	0.221908	1.02361	1.55472	2.04887	0.468727	0.80425	1.09677	1.6167	0	0.38857	3.42002	2.85881	2.40186	0.694865	1.13156	1.01627	1.51708
ENSMUSG00000009828	31.2429	22.1293	21.5938	35.1147	30.6595	43.2806	26.8613	22.2358	25.0904	23.6344	25.4042	25.7413	27.1258	28.5032	30.733	26.9518	26.0041	21.4968	33.6813	16.7139	19.4285	35.3402	36.552	34.7178	27.0997	24.8943	24.6445	24.779
ENSMUSG00000009863	91.1416	61.5404	59.9828	98.9029	81.0588	95.6841	71.9262	71.0577	76.0613	75.6301	88.6749	70.1229	77.2829	98.2063	93.7925	75.4651	73.991	72.8258	87.3018	56.5193	68.9712	101.232	100.671	91.7075	66.7071	71.8541	68.5982	82.4281
ENSMUSG00000009876	2.18899	1.89679	1.67952	1.87001	0.629991	1.69728	1.33197	1.20847	0.790247	0.248783	2.15696	1.77526	2.04723	1.03648	0.455303	0.234364	0.268083	0.877419	1.6167	1.97928	1.94285	0.684003	1.22521	1.31011	0	0.565781	1.01627	0.505694
ENSMUSG00000009894	39.0038	42.7832	55.904	115.317	115.288	108.626	89.2418	90.6349	67.5662	67.9178	61.3535	49.0416	54.5075	139.406	119.745	111.088	104.016	58.129	91.3436	42.4445	44.297	141.361	123.133	141.492	120.212	69.0252	70.6307	67.763
ENSMUSG00000009905	27.0639	16.8604	23.0334	25.9724	23.9396	25.6713	23.9754	15.71	24.6952	17.166	21.5696	17.9745	20.7282	24.0981	20.261	20.8584	21.7147	21.0581	22.3644	16.7139	18.6514	23.0281	23.0747	27.9489	21.5408	21.4997	21.8498	20.4806
ENSMUSG00000009907	21.4919	33.51	26.1525	30.7513	24.7796	29.0659	27.5273	21.7524	24.6952	28.6101	29.2388	28.1823	28.9171	25.3937	26.1799	27.1862	22.519	26.5419	25.0589	15.8342	22.9256	24.1681	33.489	27.2939	29.1843	22.0654	24.6445	22.2505
ENSMUSG00000009927	7.76097	13.4883	11.0368	12.4668	14.9098	11.0323	11.5437	8.94264	12.644	13.9319	15.8177	7.54487	7.93301	15.0289	15.708	9.84327	5.36166	10.529	10.2391	7.91711	12.6285	16.6441	11.4353	13.7561	7.18027	8.20382	12.4493	13.6537
ENSMUSG00000009995	8.75596	6.32264	5.03855	9.14229	9.23986	8.48639	6.43784	6.7674	8.89028	6.46836	8.86749	11.983	7.67711	12.4377	9.33372	6.79654	11.5276	6.58064	9.96965	6.59759	8.35426	11.8561	9.39325	9.3891	9.26487	9.90116	10.9249	7.07971
ENSMUSG00000010021	0.795996	0.632264	0.719794	2.07779	1.25998	0.848639	0.443989	0.725079	1.38293	0.746349	0.958648	1.55336	2.04723	1.81384	2.73182	0.703091	0.268083	0.658064	0.5389	1.0996	1.16571	2.73601	1.63361	4.14867	0.926487	0.28289	1.5244	1.26423
ENSMUSG00000010025	23.6809	25.2906	29.9914	34.9069	36.7495	37.3401	22.4214	20.5439	39.1172	32.093	37.8666	26.6289	32.2439	39.6453	34.1478	23.4364	24.9317	32.9032	36.6452	15.3944	21.3714	39.9002	42.0654	35.5912	24.7835	30.2693	25.6608	29.0774
ENSMUSG00000010044	3.78098	1.47528	2.15938	1.45445	2.30997	1.48512	0.221994	0.483386	2.76587	2.73661	1.19831	1.77526	1.79133	1.55472	2.50417	1.17182	0.80425	3.72903	2.96395	0.879678	2.52571	2.05201	0.816804	2.83856	0.926487	3.67757	2.54067	3.53986
ENSMUSG00000010045	8.95496	8.8517	8.63752	9.9734	10.7098	10.3958	8.87978	8.94264	9.08785	9.45376	7.66918	7.98868	7.42121	10.1057	8.87842	10.312	8.84675	7.01935	8.0835	6.37767	7.96569	10.944	11.4353	16.813	8.80163	7.35515	8.13015	8.84964
ENSMUSG00000010047	3.58198	3.37208	3.8389	9.55784	10.2898	7.00128	6.65983	5.55894	6.12442	6.96593	7.42952	6.65724	4.86217	10.3648	7.28485	7.96836	4.8255	5.92258	6.73625	3.51871	3.49713	10.944	10.6185	9.60745	5.09568	6.78937	8.89235	11.3781
ENSMUSG00000010048	2.38799	4.2151	3.11911	2.70113	3.56995	1.27296	3.9959	2.41693	2.96343	2.9854	1.67763	2.66289	3.07084	2.07296	3.18712	3.74982	3.75317	1.31613	2.96395	2.85895	2.71999	2.50801	3.87982	2.83856	4.16919	2.54601	3.30287	2.78132
ENSMUSG00000010051	1.59199	0.843019	0.479862	1.66223	1.25998	0.848639	0.887978	1.20847	1.77806	0.995132	1.67763	2.66289	1.53542	4.40503	1.36591	1.17182	1.07233	1.09677	1.0778	0.659759	1.94285	2.05201	1.22521	4.14867	0.926487	2.26312	1.27034	2.02278
ENSMUSG00000010054	35.2228	24.4476	25.1928	38.2314	37.1694	37.3401	47.7288	43.9881	29.8318	31.3467	28.0404	30.8452	25.8463	40.1635	35.7413	51.7943	45.5741	31.1484	34.7591	20.8924	25.4514	41.0402	34.9184	42.5785	44.703	29.9864	27.6933	27.5603
ENSMUSG00000010057	9.35296	11.5915	10.0771	15.7912	17.2197	13.7904	10.4337	13.0514	12.644	14.4294	12.7021	9.09822	10.2361	17.6201	12.9761	19.6865	9.38291	12.0645	13.4725	7.03743	13.2114	19.1521	13.2731	16.3763	16.4451	13.2958	14.2278	12.3895
ENSMUSG00000010064	58.3067	46.5768	53.9845	55.0615	57.3291	57.7075	49.9487	55.5894	40.1051	45.0297	47.4531	56.3646	76.2593	63.4843	56.23	69.3716	59.2464	44.0903	53.0817	40.4652	41.1884	57.4563	61.4645	59.1732	49.7987	53.1834	41.667	46.271
ENSMUSG00000010066	261.684	172.397	192.425	242.686	265.436	236.134	72.5922	65.2571	272.635	299.535	262.909	153.782	213.68	266.116	217.635	77.5743	83.3739	202.464	388.008	144.707	156.4	266.533	229.318	254.161	80.6044	222.918	248.224	313.024
ENSMUSG00000010067	2.58699	1.89679	3.35904	3.74003	4.40993	3.81888	3.7739	1.93354	3.75368	2.9854	2.63628	3.32862	4.60627	3.36855	2.04887	3.74982	2.14467	3.29032	4.58065	2.63904	4.27427	7.06803	4.69662	5.02208	3.93757	5.9407	4.57321	6.06833
ENSMUSG00000010080	0.198999	0	0.719794	4.15558	3.56995	7.63775	0.443989	0.483386	0.197562	1.4927	0.718986	0.443816	2.81494	5.70063	2.27652	0	1.07233	0	1.0778	0.439839	0.582855	2.28001	7.35124	4.58537	0.463243	0	0.508134	0.505694
ENSMUSG00000010086	64.2767	51.6349	56.1439	44.257	31.0795	58.5561	79.918	67.9157	50.3783	33.3369	38.1062	83.2155	67.0468	50.0101	49.4004	93.7454	82.3015	43.6516	46.8843	53.8803	73.0512	45.8282	58.4015	54.8061	90.3325	46.394	44.4618	29.8359
ENSMUSG00000010095	47.9588	31.6132	40.3084	70.0216	67.619	64.9209	54.1666	56.3145	50.5758	50.2542	48.891	46.8226	48.8776	67.3711	64.1978	57.6534	54.1528	50.2322	56.3151	34.3075	33.417	65.2083	88.4191	71.6192	54.6627	43.2822	50.0512	49.558
ENSMUSG00000010097	27.2629	23.183	20.874	26.5957	27.9296	27.1565	21.5335	20.0605	33.9806	23.8832	30.4371	31.0671	24.8227	34.722	33.0095	29.0611	24.3956	27.4193	28.2923	19.5728	28.3656	36.4802	30.2218	42.7968	24.3203	33.6639	30.9962	38.6856
ENSMUSG00000010110	11.7409	8.21944	8.63752	8.51895	8.39987	11.6688	10.6557	10.1511	11.4586	7.96106	7.42952	11.3173	10.2361	13.2151	11.8379	14.5305	12.868	8.77419	14.8198	6.37767	9.32569	10.488	12.0479	14.6295	14.5922	13.5787	10.6708	9.10249
ENSMUSG00000010122	0.994996	0	0	1.24668	0	0.42432	0.887978	0	0.197562	0.995132	0.718986	0.887632	0.255904	3.10944	2.27652	1.17182	0.268083	0.658064	0.26945	0.439839	0.971426	0	2.04201	1.52846	0.463243	0	1.27034	0.505694
ENSMUSG00000010136	0.795996	0.42151	0.239931	1.24668	0.419994	0.21216	0	0	0.790247	0.248783	0.718986	0	0.511807	1.03648	0.682955	0.234364	0.268083	0.219355	0.26945	0	0	1.14001	0.204201	0.655053	0	0	0.254067	1.26423
ENSMUSG00000010142	1.59199	1.89679	0.239931	0.415558	0.839987	0.63648	0.665983	0.241693	0.987809	1.99026	0.958648	0.443816	0.255904	0.777359	0.227652	0.234364	0.268083	1.09677	1.6167	0.659759	1.16571	1.59601	0.816804	0.655053	0.463243	3.11179	1.01627	0.252847
ENSMUSG00000010154	10.945	9.27321	9.83718	18.7001	15.3298	22.0646	9.76775	9.66772	16.2001	12.1904	15.578	7.98868	9.46843	24.0981	20.4887	8.20272	8.0425	10.7484	16.9754	5.05815	8.15998	23.2561	23.6873	24.0186	8.57	11.0327	10.4168	9.60818
ENSMUSG00000010175	44.7748	29.0842	36.4695	111.577	103.528	163.787	25.3074	29.9699	42.2782	42.0443	43.6185	31.7328	53.4839	98.7246	87.1906	29.9985	25.736	49.3548	61.9735	21.5521	23.5085	95.0764	131.505	124.897	25.9416	44.4138	31.7584	49.3052
ENSMUSG00000010205	37.4118	24.6583	23.2733	27.0113	28.7696	23.7619	19.3135	20.3022	27.4611	25.3759	23.4869	23.0784	24.8227	24.0981	25.7246	24.1394	20.1062	27.4193	29.1006	25.2908	16.5142	27.3601	27.5671	26.2021	19.2246	31.6837	22.612	29.8359
ENSMUSG00000010277	225.864	216.656	222.656	237.492	211.887	247.166	190.027	197.463	219.886	216.69	210.903	208.815	220.845	227.507	207.846	227.801	205.084	194.787	216.907	178.135	218.765	228.685	224.417	218.133	197.573	182.181	216.211	213.15
ENSMUSG00000010290	23.6809	18.1249	16.5553	33.868	29.3996	31.3997	20.2015	26.5862	30.227	28.6101	28.2801	23.5222	21.7518	34.9811	28.2288	20.8584	21.4467	21.9355	32.334	16.2741	20.2057	32.3761	36.9604	34.7178	17.6033	22.6312	25.9149	21.7448
ENSMUSG00000010307	5.57198	6.32264	5.03855	4.9867	2.93996	9.33503	6.88183	6.04233	7.11223	4.72688	4.79324	5.99151	10.2361	6.47799	6.1466	7.96836	6.434	3.72903	3.7723	3.07887	5.63427	6.61203	6.12603	6.55053	6.25379	5.9407	6.60575	4.80409
ENSMUSG00000010311	0.596997	0.210755	0.959725	1.45445	2.30997	2.33376	0.665983	0	1.38293	0.497566	2.15696	0.887632	0.511807	3.88679	2.04887	0.937454	0.268083	0.658064	2.42505	0.21992	0.38857	2.96401	2.04201	2.83856	0.463243	0	1.27034	2.27562
ENSMUSG00000010342	1.98999	0.210755	0.479862	0.415558	1.25998	0.63648	0.887978	0.725079	0	0.248783	0.718986	0.443816	0.255904	0.518239	0	0.468727	0	0.219355	1.6167	0	0.194285	0.228001	0.408402	0.655053	0	0	0	0.252847
ENSMUSG00000010358	0.994996	1.05377	0.959725	1.45445	0	1.69728	1.99795	1.20847	0.987809	1.24392	2.15696	0.887632	1.79133	2.5912	2.73182	0.703091	0.536166	1.09677	3.2334	1.0996	1.74857	2.05201	1.83781	2.62021	1.62135	1.69734	1.27034	1.26423
ENSMUSG00000010362	0.198999	1.26453	1.43959	1.66223	1.67997	3.1824	0.887978	1.20847	1.18537	0.746349	1.43797	1.10954	1.79133	1.81384	1.82121	0.468727	0.536166	1.31613	0.26945	0.439839	0.777141	1.59601	2.04201	2.18351	1.38973	0.848671	1.27034	0.505694
ENSMUSG00000010376	45.3718	39.6219	39.8286	58.8015	56.4892	56.4345	48.3948	41.8129	46.6246	39.0589	44.5771	38.8339	38.3855	66.5937	56.0023	47.5758	52.0081	41.6774	47.6927	31.0087	38.2742	71.3643	55.1343	60.2649	45.3979	48.0914	41.413	35.3986
ENSMUSG00000010392	27.6609	24.4476	28.0719	43.2181	40.1094	40.0982	25.9733	32.3869	39.7099	27.3661	36.9079	27.7385	33.5234	41.7183	34.8307	33.9827	31.6338	34.4387	36.6452	27.27	30.3085	45.6002	40.4318	46.5088	27.0997	36.4929	31.7584	33.1229
ENSMUSG00000010406	5.96997	5.69038	5.27849	4.9867	6.29991	6.15264	2.21994	2.41693	6.32198	4.4781	6.9502	3.55053	3.83855	10.1057	5.69129	4.68727	4.28933	5.70322	5.9279	4.17847	7.18855	7.98004	5.30923	7.20559	3.93757	8.48671	3.30287	3.03416
ENSMUSG00000010453	39.6008	37.9359	34.79	81.6572	69.089	70.0128	48.6168	35.0455	51.9588	50.0054	47.4531	45.0473	49.6453	78.2541	62.3766	44.9978	48.5231	43.6516	59.5485	32.3282	42.3542	72.2763	75.9628	72.9293	44.0081	43.2822	44.7158	54.3621
ENSMUSG00000010461	2.58699	1.05377	1.91945	1.24668	1.88997	2.54592	2.88593	6.28402	2.37074	1.24392	0.958648	0.665724	1.53542	3.10944	1.82121	5.39036	5.89783	1.31613	2.6945	0.439839	0.777141	2.05201	2.65461	1.74681	6.48541	0.28289	3.55694	2.02278
ENSMUSG00000010476	1.59199	0.843019	0.719794	39.2703	38.2194	27.7929	0.665983	0.241693	1.58049	1.99026	1.9173	1.33145	1.27952	39.3862	31.8712	1.17182	0.536166	1.09677	2.6945	0.439839	0.38857	33.0602	37.9814	27.5122	0.926487	2.54601	1.77847	3.7927
ENSMUSG00000010505	10.945	9.69472	5.51842	17.6612	14.9098	17.3971	6.65983	4.59217	10.0757	9.95132	10.3055	9.09822	11.7716	18.1384	13.6591	6.32782	5.36166	8.99354	9.43075	8.57686	8.93712	16.1881	18.7865	23.1452	4.63243	9.33538	7.87608	11.1253
ENSMUSG00000010517	10.149	14.7528	13.1962	24.7257	18.4797	19.943	12.4317	13.0514	14.8171	12.9367	15.578	15.3116	14.0747	27.7258	15.9356	12.1869	14.2084	12.9419	16.7059	13.8549	11.6571	26.4481	19.1949	23.1452	11.3495	14.7103	15.7522	15.9294
ENSMUSG00000010529	1.19399	1.05377	0.479862	2.07779	2.09997	2.33376	0.221994	0.966772	1.58049	1.99026	1.9173	0.443816	1.02361	2.5912	1.59356	1.17182	0.536166	0.877419	1.6167	1.0996	0.971426	2.28001	1.83781	2.18351	0.926487	0.848671	1.27034	1.51708
ENSMUSG00000010538	0.198999	0.42151	0.479862	0.207779	0.209997	0.63648	1.10997	0	1.38293	0.497566	0.958648	0.443816	0	0.518239	0.910607	0.703091	1.07233	0	0.5389	0.879678	0.582855	0.912004	0.816804	0.873405	0.231622	0	0.254067	0.252847
ENSMUSG00000010554	21.6909	19.1787	16.0754	42.8025	46.4093	33.9456	17.3156	21.5107	33.7831	32.8394	27.8008	18.4184	20.2164	45.8642	34.6031	19.9209	21.7147	21.0581	36.3758	12.7553	17.6799	42.8642	43.699	48.6923	19.2246	31.1179	26.1689	27.8132
ENSMUSG00000010592	2.58699	4.2151	4.31876	0.623338	0	0.42432	1.33197	1.20847	1.38293	1.99026	2.39662	3.32862	4.35036	0.518239	0.227652	0	1.87658	1.53548	0.80835	2.41912	2.13714	0.228001	0.204201	0.655053	1.38973	3.96046	1.5244	1.01139
ENSMUSG00000010607	5.77097	6.95491	7.19794	9.76562	9.44986	9.97151	8.43579	10.8762	11.0635	10.6977	8.86749	4.88197	7.67711	12.6969	11.3826	10.5464	9.91908	8.33548	12.9336	6.81751	8.15998	15.5041	12.0479	14.6295	7.87514	9.33538	8.38422	9.10249
ENSMUSG00000010608	167.358	139.941	137.001	137.965	168.207	136.207	135.195	137.282	155.284	147.777	144.516	159.552	155.334	151.844	145.014	162.648	162.995	159.69	152.239	136.79	148.434	153.673	155.193	151.754	156.113	143.708	148.883	158.535
ENSMUSG00000010609	13.7309	9.27321	7.19794	23.0635	18.2697	22.2768	10.8777	14.2599	13.6318	13.1855	11.5038	12.2049	12.2834	24.8755	17.7568	14.7649	14.4765	12.7226	13.4725	9.0167	8.54855	20.2921	22.2579	16.3763	14.5922	8.20382	14.4818	11.631
ENSMUSG00000010660	1.98999	0.42151	0.479862	2.49335	2.09997	1.27296	2.88593	3.86709	0.987809	0.995132	1.9173	1.33145	1.79133	2.33208	1.82121	2.81236	2.94892	2.4129	2.42505	2.41912	0.971426	2.50801	2.65461	1.96516	3.01108	1.13156	0.508134	2.02278
ENSMUSG00000010663	186.462	149.214	161.954	239.985	251.156	260.32	184.033	182.962	171.484	164.197	191.011	154.226	153.798	230.616	230.156	216.552	180.688	162.981	190.501	133.271	134.834	248.521	263.011	245.427	178.58	141.162	146.597	152.972
ENSMUSG00000010721	13.5319	15.8066	16.3153	19.1157	23.9396	16.9728	19.5355	20.0605	18.1757	21.6441	15.0987	16.6431	12.2834	26.1711	22.9928	21.3271	18.7658	18.8645	19.4004	12.9753	13.9885	22.3441	23.6873	25.9838	14.3605	14.4274	19.8172	19.2164
ENSMUSG00000010751	1.59199	0.632264	0.719794	1.0389	1.67997	2.1216	0.443989	0.241693	0.987809	0.497566	1.43797	1.33145	2.04723	1.2956	2.04887	0.937454	0.268083	0.658064	0.80835	1.75936	1.55428	1.82401	0.612603	1.52846	0.463243	1.41445	1.77847	0.758541
ENSMUSG00000010755	11.5419	10.9592	10.0771	21.609	20.5797	22.2768	14.8736	15.4684	13.8293	11.9416	15.8177	14.424	13.8188	26.9484	22.9928	21.3271	21.1786	14.0387	15.8976	9.0167	11.0743	26.2201	26.7503	23.3636	18.7614	12.1643	13.7196	14.918
ENSMUSG00000010797	9.55196	7.79793	5.99828	0.207779	1.67997	0.21216	2.66393	0.966772	6.51954	7.46349	5.27256	3.32862	4.09446	0.25912	0.455303	3.51545	1.34042	4.8258	4.58065	2.85895	5.63427	0.456002	0.204201	0.218351	0.926487	6.78937	4.82728	3.28701
ENSMUSG00000010803	117.409	99.0547	158.834	279.047	286.856	325.029	365.403	381.633	207.638	270.427	219.291	133.367	171.2	289.177	289.573	411.542	424.376	161.445	363.488	89.2874	102.388	284.545	323.046	328.182	414.14	135.504	226.374	292.038
ENSMUSG00000010825	0.994996	0.843019	0.719794	13.2979	14.0698	21.6403	2.44194	2.41693	1.18537	0.248783	0.958648	0.887632	1.02361	15.5472	8.87842	2.578	2.41275	0.658064	0.26945	0.439839	1.16571	12.3121	23.4831	16.813	1.85297	0.28289	0.508134	0
ENSMUSG00000010911	3.97998	3.37208	5.99828	7.68783	7.97988	8.48639	5.32787	3.6254	5.92686	4.97566	6.71053	4.43816	4.09446	9.06919	8.19546	5.85909	8.31058	5.92258	6.19735	4.61831	3.49713	9.34804	8.16804	6.76889	6.02217	3.39468	4.82728	6.57402
ENSMUSG00000010914	17.5119	18.7572	15.1157	21.609	19.5297	24.6105	20.8675	20.3022	18.9659	16.9172	22.0489	15.3116	19.7046	20.2113	21.8546	23.202	25.1998	20.8387	23.9811	17.5936	15.5428	17.7841	24.2999	22.9269	23.857	20.9339	22.3579	18.4578
ENSMUSG00000010936	32.0389	22.1293	22.7935	29.9202	33.8095	31.1875	19.7575	20.0605	34.7709	33.0881	35.9493	22.1908	28.6612	39.3862	38.2455	26.7174	17.6935	28.7355	36.9147	17.8135	27.0056	32.3761	38.1856	35.3729	19.2246	31.4008	23.8823	29.3302
ENSMUSG00000011096	9.94996	9.48396	15.1157	9.55784	13.6498	12.0931	15.9836	13.5348	9.87809	9.95132	15.578	12.4268	16.1219	17.6201	14.7974	20.3896	20.1062	11.8452	14.5503	13.4151	11.2685	15.9601	16.7445	13.3194	16.4451	11.8814	9.14642	13.6537
ENSMUSG00000011114	22.2879	26.7659	25.4327	26.1802	23.5196	26.9443	27.7493	28.7615	24.6952	22.3905	22.0489	27.0728	29.4289	29.2805	26.6353	33.514	30.8296	24.3484	26.4061	23.7513	19.4285	28.0441	30.0176	30.3508	29.416	27.1575	20.0713	25.2847
ENSMUSG00000011148	9.55196	7.37642	9.83718	14.129	15.5398	28.6416	15.0956	14.2599	13.0391	10.2001	14.6194	11.5392	16.8896	20.7296	17.9845	19.6865	15.5488	14.0387	20.4782	7.25735	8.35426	18.9241	23.2789	20.0883	18.7614	12.7301	12.7034	13.4009
ENSMUSG00000011154	2.58699	0.632264	0.719794	4.15558	3.98994	1.48512	0.221994	0.725079	0.395124	0.248783	0.718986	0.443816	0.767711	3.36855	2.95947	0	0	0	1.0778	0	0.777141	3.87602	3.67562	3.27527	0	0.565781	0.508134	0.758541
ENSMUSG00000011158	11.5419	15.1743	15.5955	12.6745	16.3798	11.881	11.3217	8.94264	12.8415	16.1709	16.0574	16.6431	17.1455	13.9925	14.7974	16.4054	10.1872	14.6968	12.9336	12.7553	13.2114	16.1881	12.4563	14.6295	9.72811	15.559	11.6871	13.6537
ENSMUSG00000011171	0.994996	0.210755	0	8.51895	4.82993	8.27423	0.443989	0.725079	1.38293	0.497566	0.958648	0.221908	1.02361	9.58742	5.00834	0.234364	0.268083	1.09677	1.6167	0.659759	0.194285	9.12004	13.4773	9.17075	0.463243	0.28289	1.01627	2.02278
ENSMUSG00000011179	14.7259	15.8066	14.3959	24.5179	16.7997	25.0349	18.8695	10.1511	21.5342	19.1563	17.4953	13.9802	21.24	26.1711	22.9928	14.2962	17.9616	19.3032	24.2505	12.7553	10.6857	20.9761	20.4201	19.6516	13.8973	22.0654	18.801	19.2164
ENSMUSG00000011254	3.58198	2.3183	3.35904	2.07779	3.98994	1.27296	3.7739	1.45016	2.76587	2.23905	1.43797	2.8848	3.07084	2.85032	1.59356	3.04673	2.68083	2.4129	1.0778	2.1992	3.30285	1.82401	1.83781	3.49362	1.85297	2.26312	2.28661	2.27562
ENSMUSG00000011256	18.5069	12.4345	10.7969	18.7001	17.0097	25.0349	30.8572	27.3113	14.422	14.4294	12.2228	14.424	20.2164	16.5837	17.3015	29.7642	25.1998	11.8452	18.8615	14.9545	14.3771	14.3641	27.5671	16.3763	27.3314	9.61827	10.1627	10.1139
ENSMUSG00000011257	1.59199	1.68604	1.43959	1.66223	1.25998	2.1216	2.21994	2.17524	2.17318	1.74148	2.15696	1.10954	2.04723	2.07296	2.04887	1.87491	0.80425	1.09677	2.96395	0	1.55428	2.73601	3.26722	1.31011	2.54784	1.69734	0.762202	2.02278
ENSMUSG00000011267	0	0	0.239931	0.207779	0.419994	0.63648	2.21994	1.93354	0.395124	0	0	0.443816	0	0.777359	1.13826	3.74982	2.68083	0.219355	0	0	0	0.912004	0.408402	0.218351	3.47433	0	0.508134	0.505694
ENSMUSG00000011306	25.0739	25.0798	24.7129	31.7902	30.4495	37.9766	23.3094	26.5862	28.0538	24.3807	29.7181	32.8424	25.5904	34.722	29.3671	36.7951	37.2636	27.858	36.9147	22.4318	26.4228	36.9362	33.6932	36.683	30.3424	26.5917	29.4718	27.8132
ENSMUSG00000011382	33.2329	28.0304	24.233	25.1413	31.9195	20.1552	15.5396	16.9185	33.5855	24.6295	23.7265	26.407	30.7084	24.0981	25.497	14.5305	13.9403	25.4451	27.2145	17.1537	24.8685	24.8521	30.6302	25.9838	11.8127	26.5917	22.612	20.4806
ENSMUSG00000011427	7.56197	9.27321	7.6778	11.6356	14.4898	12.9418	10.8777	12.0847	9.87809	10.4489	11.2641	8.65441	7.67711	11.1421	12.0655	8.43709	9.651	9.87096	7.27515	6.59759	9.32569	9.34804	12.2521	9.17075	9.95973	9.61827	8.63829	9.35534
ENSMUSG00000011589	20.0989	22.1293	19.9143	27.6346	25.1996	29.0659	21.7555	28.5198	27.2635	25.1271	27.5611	22.6346	22.0077	28.5032	23.6758	30.7016	32.9742	23.2516	36.6452	16.2741	23.1199	36.4802	44.3116	37.7747	31.7322	25.4601	19.8172	21.2391
ENSMUSG00000011658	4.57698	2.3183	4.07883	3.74003	5.24992	2.97024	3.55191	1.45016	5.13661	3.48296	4.55358	4.21625	4.35036	5.44151	2.95947	1.87491	1.34042	4.38709	2.1556	1.53944	2.71999	7.06803	4.08402	5.45878	2.31622	4.80914	3.30287	4.2984
ENSMUSG00000011751	47.9588	44.2585	54.4644	29.2969	28.7696	27.3686	42.4009	35.5289	53.3417	37.815	46.2548	51.9264	50.9248	33.9447	33.4648	52.7318	53.6166	44.3097	46.8843	41.3449	58.2855	40.8122	37.1646	35.8096	42.85	59.6899	44.2077	42.2254
ENSMUSG00000011752	2.98499	5.69038	5.51842	7.06449	9.65986	5.72832	4.66188	8.70095	5.72929	4.4781	5.75189	4.43816	2.55904	9.06919	4.09773	5.85909	6.97016	6.36129	3.50285	3.29879	4.66284	7.29603	6.12603	7.20559	6.48541	5.37492	5.58948	5.30979
ENSMUSG00000011831	48.7548	52.0564	45.8269	69.1905	81.4788	68.952	61.0485	65.2571	56.3051	55.2298	56.7999	54.1455	56.0429	68.4076	74.6698	68.4342	73.1867	50.2322	58.2012	41.3449	50.3199	66.1203	80.8636	75.1128	70.6446	55.1636	53.8623	59.9247
ENSMUSG00000011832	44.3768	44.8908	53.0248	65.4505	60.6891	57.7075	53.0567	43.7464	45.4392	49.7566	54.6429	45.2692	47.0863	60.634	60.3277	52.0287	52.0081	41.2387	55.5067	34.9672	47.2113	67.9443	70.2452	75.7678	52.1149	48.6571	47.7646	47.7881
ENSMUSG00000011837	9.55196	8.64095	10.557	8.31117	7.55989	5.94048	8.87978	8.45926	10.6683	8.45862	10.5451	6.21342	10.492	12.6969	8.19546	8.43709	7.77441	7.89677	7.27515	4.17847	7.77141	12.0841	8.16804	11.1359	6.48541	10.7498	9.65455	10.1139
ENSMUSG00000011877	281.385	247.637	247.369	171.833	167.157	165.909	313.234	308.159	211.984	200.519	212.82	263.405	243.108	165.059	199.878	439.432	327.866	177.239	212.327	200.787	240.136	170.545	173.775	181.887	310.605	213.016	209.097	195.956
ENSMUSG00000011884	68.6547	56.693	53.9845	76.0472	62.3691	86.5612	37.0731	38.1875	60.6515	71.152	76.9315	69.2353	84.7041	72.0352	71.255	34.4514	30.8296	69.7548	87.3018	47.0628	47.017	59.9643	76.5754	60.2649	43.7765	68.7423	58.1814	73.3256
ENSMUSG00000011958	27.0639	20.8647	17.515	26.1802	22.6797	19.0944	19.5355	22.4775	28.0538	20.4002	24.4455	23.5222	25.0786	21.766	28.0012	23.9051	21.9828	28.5161	23.4422	15.8342	18.6514	23.0281	24.2999	20.9617	19.2246	19.2365	21.8498	20.2278
ENSMUSG00000011960	78.8036	63.8587	60.2227	81.6572	86.3087	74.6803	64.3784	71.5411	71.9125	72.1471	65.4277	59.2494	52.7161	73.59	78.3122	66.7936	67.8251	62.2967	75.1766	45.5234	52.8456	71.8203	79.4342	66.3787	64.8541	66.7621	62.2465	74.0842
ENSMUSG00000012017	1.39299	1.26453	0.239931	1.45445	2.93996	1.69728	0.221994	0.483386	0.987809	0.497566	0.958648	0.443816	0.511807	2.5912	1.59356	1.64054	0.536166	1.75484	2.96395	0.659759	0.971426	1.14001	2.65461	2.18351	0.463243	2.8289	1.01627	1.76993
ENSMUSG00000012076	19.8999	17.4926	22.0737	22.4402	21.4197	19.0944	21.5335	23.6859	24.8928	20.1514	19.4126	19.7498	16.1219	22.5434	17.3015	24.3738	27.0764	15.7935	17.2448	15.3944	23.7028	26.9041	27.3629	20.9617	25.0151	21.7826	22.3579	17.1936
ENSMUSG00000012114	110.047	85.5664	96.6923	77.5016	86.0987	87.8342	109.221	100.303	102.337	90.3083	92.2698	101.412	97.7552	82.6591	91.2883	129.837	120.906	91.2516	85.6851	90.8268	80.0455	80.0284	90.0527	75.9862	95.8914	89.1104	84.8585	91.5306
ENSMUSG00000012117	27.0639	20.4432	26.8723	40.9325	44.5193	34.1577	30.8572	34.8038	34.7709	26.371	28.0404	22.8565	23.0313	46.1233	39.3837	48.2789	36.4593	25.6645	35.0285	15.8342	19.8171	38.3042	41.657	41.9234	40.997	25.743	26.423	27.0546
ENSMUSG00000012126	2.18899	1.05377	0.719794	1.45445	1.88997	2.33376	1.33197	1.69185	2.37074	2.73661	1.9173	1.77526	3.58265	2.07296	1.36591	2.578	1.34042	1.97419	3.2334	0.659759	1.74857	0.912004	2.45041	2.62021	2.77946	2.54601	1.77847	1.51708
ENSMUSG00000012187	0.596997	0.210755	0	0.831117	1.67997	0.42432	0	0	0.790247	0	0.479324	0	0	1.55472	1.13826	0.703091	0	0	0.80835	0	0.194285	2.05201	0.816804	1.74681	0.231622	0.28289	0	0
ENSMUSG00000012296	7.76097	5.47962	3.35904	3.32447	7.13989	3.60672	5.54986	4.59217	5.13661	5.97079	3.83459	7.32296	7.93301	6.47799	2.73182	6.56218	6.16591	7.23871	6.19735	6.37767	6.02284	6.15603	6.12603	5.89548	7.4119	7.07226	6.60575	5.56263
ENSMUSG00000012405	8.55696	13.9098	10.0771	16.2068	17.8497	15.6998	8.43579	13.0514	12.8415	11.9416	14.1401	12.8707	13.5629	19.6931	12.2932	9.60891	10.4552	10.7484	13.742	8.79678	9.51997	16.4161	14.4983	13.7561	11.3495	9.61827	14.2278	10.8724
ENSMUSG00000012422	27.6609	28.2411	29.9914	25.1413	29.1896	28.0051	28.8593	25.1361	28.844	23.6344	27.5611	30.4014	29.9407	30.5761	23.6758	24.1394	31.3657	26.9806	22.6338	26.8302	27.7828	26.2201	27.3629	33.6261	23.857	24.8943	26.6771	25.0318
ENSMUSG00000012429	3.78098	2.3183	2.39931	4.36336	3.35995	3.81888	2.21994	3.6254	4.1488	2.9854	3.83459	3.55053	3.07084	5.44151	2.73182	1.17182	1.34042	2.85161	3.7723	2.41912	2.52571	4.33202	4.08402	4.80373	2.0846	1.13156	2.54067	5.81548
ENSMUSG00000012443	3.58198	1.26453	1.43959	1.66223	1.67997	1.90944	1.99795	0.966772	1.97562	2.23905	1.43797	0.887632	1.02361	3.62767	1.59356	0.937454	3.217	1.31613	1.34725	0.659759	0.971426	2.28001	0.816804	2.83856	1.38973	3.39468	1.77847	1.26423
ENSMUSG00000012483	0.596997	1.68604	1.91945	0.831117	0.419994	1.90944	1.33197	1.45016	1.77806	0.995132	1.43797	0.665724	1.02361	0.518239	0.455303	1.87491	0.80425	1.09677	0.80835	0.21992	1.16571	1.59601	0.816804	0.873405	0.926487	1.41445	0.254067	2.02278
ENSMUSG00000012535	113.429	87.8847	84.6957	114.279	99.3285	108.838	95.6796	80.2421	111.03	110.211	103.294	94.3109	93.4048	103.648	113.143	102.651	97.5823	95.6387	85.6851	67.9552	79.6569	102.372	124.358	121.185	97.2811	85.4329	104.168	94.3119
ENSMUSG00000012609	34.0288	27.1874	35.2699	85.3973	73.7089	91.4409	60.8265	69.6076	44.4514	40.3029	46.7341	33.5081	54.5075	86.8051	72.8485	70.7778	74.7952	38.3871	67.632	26.1704	27.9771	80.2564	86.9897	81.445	72.266	44.1309	41.667	44.2482
ENSMUSG00000012640	6.56697	9.27321	11.0368	13.0901	11.3398	12.0931	9.98975	9.42603	14.0269	12.1904	7.90884	8.4325	10.748	14.5107	10.472	9.84327	12.5999	11.1871	9.96965	12.0956	9.90854	18.2401	13.0689	13.1011	12.7392	7.35515	16.2603	13.148
ENSMUSG00000012705	3.58198	2.73981	3.8389	0	0.419994	0.21216	0	0.483386	2.76587	3.23418	2.87594	1.99717	1.79133	0	0.455303	0.234364	0	2.19355	4.04175	0.659759	3.10856	0	0.408402	0	0.231622	6.50648	2.03254	2.02278
ENSMUSG00000012819	1.19399	1.26453	1.43959	17.6612	14.4898	21.4281	0.221994	1.20847	2.37074	1.74148	3.11561	0.443816	3.07084	15.5472	21.1716	0.703091	1.07233	1.09677	2.6945	0.439839	1.16571	16.1881	17.7655	20.3067	0.463243	2.8289	3.04881	2.78132
ENSMUSG00000012848	62.2867	60.9081	75.5783	83.735	69.509	68.952	47.7288	57.7646	77.6418	71.152	83.4024	55.9208	55.5311	104.684	72.6209	48.5133	47.1826	73.2645	66.0153	54.1002	63.5312	96.9004	80.251	102.188	49.3354	100.426	74.1876	66.2459
ENSMUSG00000013033	819.08	682.213	698.68	434.051	456.533	494.757	819.159	793.478	549.222	525.43	551.941	779.562	680.704	443.354	520.639	959.484	798.084	484.555	546.445	613.796	688.547	443.006	484.365	477.097	779.87	491.098	522.87	443.494
ENSMUSG00000013076	48.1578	32.0347	37.6692	143.783	161.698	181.821	19.7575	21.5107	61.0466	67.1714	69.7416	31.9547	32.2439	148.994	106.313	21.7958	21.4467	63.6129	68.7098	21.772	34.9713	135.205	188.886	142.802	16.4451	66.4792	60.9761	66.4987
ENSMUSG00000013089	45.3718	30.3487	17.9948	18.0768	14.4898	16.5485	57.9405	44.7132	34.9684	29.854	29.9577	36.171	21.4959	17.8793	23.9034	58.1222	56.2975	31.3677	27.2145	21.992	28.7542	15.2761	20.2159	16.3763	55.8208	31.4008	30.4881	27.5603
ENSMUSG00000013150	7.16397	4.63661	3.8389	13.0901	13.2298	14.0026	6.43784	9.90941	10.0757	8.45862	9.34682	5.10388	5.11807	14.5107	8.42311	8.43709	13.6722	5.26451	8.89185	3.95855	8.93712	14.8201	15.3151	12.0093	8.57	5.09203	7.87608	5.30979
ENSMUSG00000013155	2.18899	0.843019	0.959725	1.24668	2.72996	1.90944	1.33197	3.3837	2.17318	1.24392	1.43797	2.8848	0.767711	1.55472	2.50417	2.81236	0.536166	2.19355	2.42505	1.31952	1.94285	4.10402	1.63361	2.40186	2.0846	3.39468	1.27034	2.02278
ENSMUSG00000013160	99.8976	81.7729	79.6571	97.864	93.0286	105.656	116.325	112.387	86.137	78.3667	90.3526	89.8727	78.0506	107.276	110.639	134.759	113.935	77.6516	86.4935	62.897	76.9369	107.616	109.452	111.141	121.138	80.9066	82.8259	66.7516
ENSMUSG00000013236	288.151	224.032	234.413	330.577	333.475	325.665	416.462	436.981	289.033	299.286	283.76	288.036	240.294	327.527	335.786	553.801	467.805	253.793	362.68	185.612	246.354	345.65	366.133	388.665	453.979	255.167	267.787	270.546
ENSMUSG00000013275	127.16	104.534	100.531	104.513	88.1987	103.534	69.0403	61.39	84.9516	83.0935	85.08	169.094	120.531	110.385	86.5077	78.2774	63.8038	64.929	87.8407	140.089	104.137	93.2524	98.8333	102.625	74.5822	67.045	74.6958	78.8882
ENSMUSG00000013353	0.397998	0.42151	0.479862	0	0	0.21216	0.221994	0.725079	0	0	0.718986	1.10954	1.53542	0	0	0	0.268083	0	0	0	0.194285	0	0.408402	0	0	0	0.508134	0.252847
ENSMUSG00000013367	14.1289	9.69472	12.2365	28.0502	19.9497	31.1875	21.0895	23.2025	12.2488	14.1806	12.7021	15.3116	15.866	20.7296	25.0417	26.0144	21.1786	7.45806	24.7894	10.996	9.71426	22.5721	30.426	24.6737	21.0776	13.013	9.65455	13.9066
ENSMUSG00000013419	38.4068	27.1874	31.1911	34.9069	34.4395	37.3401	57.0526	48.5803	34.7709	25.8734	31.6354	33.9519	33.0116	28.244	31.8712	57.8878	54.689	25.8839	36.3758	30.129	27.1999	44.9162	39.615	33.1894	54.1995	26.8746	29.4718	30.3416
ENSMUSG00000013465	7.76097	6.11189	4.55869	20.7779	15.5398	19.3065	11.0997	11.1179	8.49516	13.4343	10.5451	7.54487	8.18892	14.7698	16.1633	14.5305	14.4765	9.65161	13.742	2.85895	3.69142	26.4481	24.9125	23.5819	13.6657	8.20382	8.63829	13.148
ENSMUSG00000013495	16.1189	16.2281	17.7549	17.869	13.2298	20.5795	16.4276	16.9185	21.5342	16.4197	15.8177	18.6403	17.9133	23.839	18.6674	19.2178	18.2297	17.1097	19.6699	17.1537	13.9885	23.7121	16.3361	21.6168	15.0554	20.9339	17.5306	14.6651
ENSMUSG00000013523	204.372	155.116	155.475	227.31	178.287	292.568	111.441	111.662	141.849	142.055	182.143	175.529	256.415	210.405	192.821	91.6362	101.067	153.11	235.23	114.358	102.971	229.369	234.627	207.215	117.664	166.057	119.158	185.084
ENSMUSG00000013584	1.39299	0.632264	0.719794	3.32447	0.209997	0.63648	1.10997	0.483386	1.38293	0.497566	0.479324	0.665724	0.511807	4.14591	5.91894	3.28109	0.536166	0.438709	0.26945	0.439839	0.38857	0.912004	3.47142	2.62021	0.463243	1.13156	1.77847	0.758541
ENSMUSG00000013593	40.7948	41.5187	38.389	55.0615	44.3093	60.0412	53.0567	50.7555	48.6002	47.2688	42.8995	45.2692	47.0863	62.1887	50.5387	52.7318	59.2464	43.8709	50.3872	34.0875	40.9942	62.4723	56.1553	54.3694	46.556	45.5453	52.846	41.214
ENSMUSG00000013611	0.198999	0	0.239931	1.45445	0.419994	1.69728	0.221994	0.241693	0	0.248783	0.239662	0	0	0	0.910607	0	0.536166	0	0	0.21992	0.194285	0.456002	2.45041	1.52846	0	0	0.254067	0
ENSMUSG00000013622	60.4957	40.2542	45.8269	62.9571	68.879	62.375	37.5171	39.8793	52.749	43.2883	51.767	46.1568	53.4839	70.9988	58.2788	48.7476	42.8933	53.7419	65.7458	33.6477	42.937	70.9083	71.6746	63.9769	33.3535	54.5978	42.6833	49.3052
ENSMUSG00000013629	10.945	5.69038	7.19794	12.8823	10.0798	13.5782	7.54781	7.97587	11.6561	10.9465	11.0244	8.87632	9.98024	12.1786	12.0655	9.60891	8.31058	9.43225	8.89185	4.17847	5.82855	8.66404	12.8647	14.6295	9.49649	12.1643	7.11388	6.57402
ENSMUSG00000013646	8.95496	5.05811	5.03855	11.0123	7.13989	11.881	13.5417	10.1511	6.12442	6.21958	6.23121	6.65724	7.67711	9.32831	9.78902	11.2495	10.1872	3.72903	8.35295	3.29879	6.99427	9.12004	9.39325	12.446	10.423	7.35515	6.60575	5.56263
ENSMUSG00000013662	79.0026	45.7338	46.5466	79.3717	71.6089	74.0438	59.4945	63.5653	74.0857	65.1812	61.3535	58.1399	62.4405	74.8856	79.2228	54.138	65.9485	66.0258	83.799	44.2038	51.2913	69.7683	89.6443	72.9293	58.8319	63.0845	59.7058	61.4418
ENSMUSG00000013663	120.195	128.139	122.845	121.551	106.468	106.929	151.622	167.735	123.674	112.699	109.526	153.338	117.716	111.421	111.777	135.228	176.131	130.955	102.93	126.894	129.977	101.46	115.782	113.979	155.65	108.63	118.903	110.494
ENSMUSG00000013698	257.704	214.548	212.819	434.674	426.294	442.565	201.793	229.85	333.682	334.613	385.376	223.905	247.203	505.024	396.342	247.254	236.449	315.651	398.247	149.105	172.719	510.266	466.804	503.299	207.533	379.073	298.529	372.191
ENSMUSG00000013701	0.994996	0.42151	0.959725	1.0389	0.629991	0.848639	0.887978	1.93354	0.987809	1.24392	1.43797	1.10954	1.53542	3.10944	0.227652	1.17182	0.268083	0.877419	1.0778	0.439839	1.16571	1.36801	1.83781	1.52846	0.694865	0.565781	0.508134	1.51708
ENSMUSG00000013707	1.39299	0.42151	0.719794	0.623338	0.419994	0.63648	0	0.241693	1.77806	0.995132	0.958648	0.443816	0	1.03648	0.455303	0.234364	0.268083	0.438709	1.34725	0.659759	0.194285	0.684003	0.204201	0.218351	1.38973	0.848671	0.508134	1.51708
ENSMUSG00000013736	15.9199	16.0174	20.1542	26.388	22.0497	27.7929	17.7596	19.3354	23.5099	24.8783	19.4126	18.8622	20.7282	29.5396	24.3587	23.4364	24.9317	26.9806	23.9811	16.0541	18.0685	24.6241	28.1797	23.5819	23.857	26.0259	21.3416	22.5034
ENSMUSG00000013766	0	0	0	0.207779	0.209997	0.42432	2.21994	2.17524	0.197562	0	0.479324	0.443816	0	0.518239	0.227652	0.703091	0.268083	0.438709	0.26945	0	0	0	0.204201	0	1.85297	0.28289	0	0
ENSMUSG00000013787	100.296	82.6159	80.6169	66.2816	69.089	64.0723	57.2746	60.6649	80.8028	80.1082	75.4935	90.3165	81.3774	71.517	64.4254	86.4802	67.8251	75.6774	71.6737	75.8723	78.1026	78.6604	83.5182	85.5936	68.3284	91.9394	81.5556	73.0728
ENSMUSG00000013822	11.7409	8.8517	11.2768	15.7912	13.6498	15.4877	14.2076	15.9517	12.644	10.9465	10.5451	9.76395	9.98024	19.9522	15.708	14.2962	13.4042	9.2129	14.8198	7.25735	8.93712	16.4161	18.5823	14.8479	13.2024	9.05249	12.7034	13.148
ENSMUSG00000013833	50.3468	56.0608	48.706	30.3358	32.1295	37.128	35.5191	37.9458	50.5758	46.7712	45.2961	52.3703	51.1807	37.0541	35.5137	50.6225	36.9955	41.0193	47.1538	38.4859	49.3484	31.9201	40.8402	37.7747	29.6476	48.0914	52.3379	50.8222
ENSMUSG00000013846	7.95996	5.05811	5.27849	17.2457	17.6397	13.7904	16.2056	15.2267	17.7806	18.1612	15.578	8.65441	6.9094	18.6566	14.3421	19.6865	17.9616	17.329	20.2088	3.95855	6.41141	16.4161	12.4563	15.9396	17.14	17.2563	13.4656	19.9749
ENSMUSG00000013858	67.2617	54.5855	56.6238	57.7626	56.6992	67.8912	49.5048	50.5138	56.1076	49.259	49.3704	55.477	64.7436	74.8856	56.6853	63.2782	54.689	46.5032	62.7819	52.5608	55.9541	59.0523	67.3864	56.3346	53.0414	50.9203	51.5756	57.3963
ENSMUSG00000013878	12.9349	10.9592	11.5167	15.999	15.5398	16.7606	12.2097	12.568	11.6561	12.9367	9.10715	13.7583	9.46843	12.1786	17.7568	13.1244	13.4042	11.8452	9.96965	8.35695	10.1028	16.1881	20.6243	13.5378	12.7392	14.1445	10.6708	11.8838
ENSMUSG00000013921	377.899	256.489	275.921	441.739	462.413	463.145	478.62	501.755	332.892	336.355	318.271	301.129	267.163	440.503	454.393	543.02	513.647	266.735	402.019	219.04	246.936	424.994	492.533	452.86	504.472	234.233	277.695	301.899
ENSMUSG00000013936	0.397998	0.42151	0.719794	0.623338	0.419994	1.48512	0.443989	0.725079	0.987809	0.497566	1.19831	0.443816	0.511807	1.03648	0.910607	0.468727	1.07233	0.438709	0.26945	0.21992	0.777141	0	1.02101	0.436702	0.694865	0.848671	0.508134	0
ENSMUSG00000013973	3.38298	2.73981	1.43959	4.15558	2.93996	3.1824	2.21994	2.41693	2.17318	3.48296	4.31391	4.43816	3.32675	4.92327	4.32538	4.21854	3.217	3.94838	2.96395	2.41912	2.13714	5.47202	3.67562	3.93032	3.47433	2.26312	2.03254	3.53986
ENSMUSG00000013974	1.59199	0.843019	1.19966	0.415558	0.629991	0.21216	0.443989	0.725079	0.987809	0	0.718986	0	0.511807	0	0.910607	0.468727	0.536166	0.438709	0.5389	0.21992	0.971426	0.228001	0	0.436702	0	1.13156	0.508134	0.758541
ENSMUSG00000013997	12.3379	7.16566	11.0368	15.3757	10.2898	9.54719	12.6537	12.3263	9.68053	8.45862	12.4624	11.7611	13.5629	17.1019	15.025	14.2962	13.4042	11.1871	15.6281	12.0956	11.8514	18.2401	13.6815	14.6295	14.1289	15.2761	14.2278	13.6537
ENSMUSG00000014039	10.149	9.48396	7.6778	8.72673	8.81987	8.91071	13.0977	9.42603	10.0757	6.71714	7.18986	10.2078	7.93301	8.03271	8.87842	8.67145	10.9914	10.3097	10.2391	7.69719	9.90854	9.57604	8.57644	6.76889	12.5076	13.2958	9.40049	12.8952
ENSMUSG00000014074	36.2178	23.8153	27.5921	37.8158	40.9494	29.4902	24.4194	28.2781	36.5489	35.576	31.6354	30.1795	21.7518	35.4994	28.6841	35.1545	38.0678	32.2451	33.1424	27.49	29.7256	39.4442	39.615	41.7051	33.8168	30.2693	32.2665	28.5717
ENSMUSG00000014075	1.79099	2.10755	3.59897	2.49335	2.09997	4.66752	2.44194	3.14201	2.37074	2.23905	2.39662	2.8848	2.04723	2.5912	2.73182	1.17182	1.87658	1.31613	1.6167	2.1992	2.91428	3.64802	2.04201	4.36702	1.62135	2.54601	1.5244	2.52847
ENSMUSG00000014077	29.2529	34.5638	33.3504	62.126	50.6092	52.6156	48.3948	47.3718	38.9197	35.0784	40.2632	52.3703	43.2477	67.3711	59.6447	71.7152	64.6081	39.2645	46.076	16.7139	24.2856	60.6483	54.1133	57.4264	49.1038	30.835	30.9962	28.5717
ENSMUSG00000014158	1.39299	1.47528	1.43959	1.66223	1.04998	1.27296	0.665983	0.483386	1.18537	0.995132	0.718986	1.33145	3.32675	1.55472	0.682955	0.937454	0.80425	0.658064	2.1556	1.53944	1.55428	0.912004	0.612603	1.74681	0.926487	0.28289	1.5244	0.505694
ENSMUSG00000014164	22.0889	18.1249	14.3959	7.89561	10.9198	7.84991	18.4255	14.985	23.3123	15.6733	15.8177	19.306	13.8188	8.03271	7.51251	20.8584	21.4467	16.8903	16.167	16.7139	18.0685	8.66404	8.98485	9.8258	24.5519	21.7826	21.5957	20.2278
ENSMUSG00000014177	9.35296	11.17	11.5167	11.8434	7.76988	10.8202	7.32582	5.07555	7.11223	13.6831	9.82614	7.98868	10.748	17.6201	9.33372	9.14018	8.84675	8.77419	9.96965	6.81751	11.0743	9.57604	11.4353	12.8827	9.72811	10.1841	8.89235	10.3667
ENSMUSG00000014195	75.6197	65.334	66.7009	71.2683	92.6086	69.3763	65.0444	57.2812	79.6174	70.1568	76.2125	86.1003	75.4916	75.1447	74.6698	66.5593	58.4421	64.4903	73.2904	71.6938	72.8569	77.5204	77.5964	80.3532	58.6003	69.591	69.1063	69.2801
ENSMUSG00000014198	0.198999	0.210755	0.239931	1.0389	0.419994	1.69728	0	0.241693	0.592686	0	1.19831	0.887632	0.511807	0.25912	0.910607	0	0	0.219355	0.5389	0.21992	0.582855	0.912004	2.04201	1.52846	0.231622	0.28289	0.254067	0.505694
ENSMUSG00000014226	18.5069	25.2906	23.9931	41.5558	56.0692	36.4915	25.5294	27.553	32.9928	31.3467	28.7594	21.747	23.799	53.6378	37.1072	27.4205	27.6126	27.6387	36.3758	19.7928	30.1142	49.0202	48.1915	52.1859	28.7211	27.7233	30.4881	25.7904
ENSMUSG00000014232	4.17898	5.05811	5.03855	9.14229	8.60987	6.15264	7.9918	5.31725	6.51954	3.73175	5.75189	7.10105	1.79133	5.70063	5.46364	6.32782	6.16591	5.92258	7.0057	5.71791	4.07999	7.98004	8.37224	6.76889	5.3273	8.48671	3.55694	7.83825
ENSMUSG00000014243	2.78599	2.95057	2.15938	3.32447	2.93996	2.75808	3.10792	2.65862	3.16099	2.9854	3.59493	4.66007	3.32675	1.81384	3.41478	1.87491	3.217	1.31613	2.1556	3.29879	3.8857	2.50801	2.45041	1.96516	3.70595	2.8289	3.04881	1.76993
ENSMUSG00000014245	4.57698	5.26887	6.23821	6.64893	4.61993	7.84991	4.66188	7.0091	8.10004	5.47323	6.47087	7.10105	6.65349	6.47799	7.51251	5.39036	6.70208	6.14193	5.65845	4.83823	5.82855	7.52403	8.78065	12.2277	7.18027	8.20382	4.57321	8.34395
ENSMUSG00000014294	76.2167	59.6436	60.4627	70.6449	55.2292	82.9545	60.1605	62.8402	70.5296	79.113	62.0724	50.595	76.5152	87.3233	90.6054	51.56	61.6591	70.8516	85.4157	41.3449	55.3713	73.8723	76.7796	69.4357	56.0525	72.4199	63.5168	49.3052
ENSMUSG00000014301	3.38298	2.95057	2.87917	4.15558	3.14995	5.304	2.88593	4.10878	2.76587	2.48783	5.27256	2.66289	2.55904	4.66415	4.78069	2.10927	3.75317	3.94838	3.50285	1.75936	1.55428	4.33202	5.71763	4.58537	3.2427	2.26312	2.79474	3.28701
ENSMUSG00000014303	8.15896	6.74415	7.19794	10.389	12.3898	10.1837	9.32377	8.45926	5.72929	10.2001	8.86749	5.32579	9.21253	13.9925	15.9356	11.9525	13.1361	5.26451	10.5086	3.29879	5.05141	12.9961	13.4773	13.7561	9.03325	7.07226	7.36795	13.4009
ENSMUSG00000014313	144.871	115.283	131.722	113.863	113.398	133.661	116.769	126.405	124.859	106.728	116.476	126.266	127.952	139.925	116.33	140.618	123.586	109.458	130.953	103.802	120.651	124.945	129.259	140.618	123.223	128.149	111.536	113.275
ENSMUSG00000014329	10.746	6.11189	6.23821	12.4668	10.7098	15.0633	5.32787	6.7674	5.72929	6.46836	6.71053	7.32296	9.98024	14.2516	13.4315	9.37454	7.23825	5.70322	6.4668	5.05815	4.66284	7.75204	9.59745	12.8827	5.55892	3.96046	5.33541	5.81548
ENSMUSG00000014349	48.3568	39.8327	37.6692	66.2816	56.0692	56.8588	42.8449	44.2298	45.0441	44.0346	45.2961	45.2692	36.0824	60.3749	58.9618	60.4658	51.7401	39.7032	56.0456	27.0501	33.417	59.5083	74.7376	71.8375	51.1884	42.4335	33.7909	35.1457
ENSMUSG00000014353	21.0939	19.1787	21.1139	33.4525	31.0795	27.1565	21.0895	19.0937	21.3367	19.9026	23.7265	22.4127	18.681	33.6855	27.0906	19.2178	13.9403	25.4451	23.9811	17.1537	20.2057	33.2882	29.2008	29.0407	20.846	20.0852	18.0388	21.9977
ENSMUSG00000014355	105.271	108.749	106.05	98.2796	113.818	99.2908	76.5881	73.7164	105.696	98.0205	106.41	123.825	124.881	109.608	98.8008	83.6678	85.7866	114.503	115.864	85.9886	98.5026	110.353	97.1997	106.337	74.5822	108.913	96.2915	116.562
ENSMUSG00000014361	38.6058	37.5143	34.79	20.5701	18.0597	19.7309	46.6188	41.3295	45.4392	37.5662	38.1062	31.0671	32.7557	23.839	23.6758	53.4349	39.4082	34.2193	33.6813	35.4071	30.8913	20.9761	24.2999	18.1231	39.1441	40.7362	40.9048	32.1116
ENSMUSG00000014402	14.3279	17.9142	14.8757	27.2191	26.0396	21.4281	16.2056	20.5439	21.7318	19.4051	13.4211	15.7555	14.8424	26.9484	23.9034	16.1711	14.7446	12.2839	18.8615	11.4358	11.8514	26.9041	26.3419	29.4774	17.8349	14.7103	19.055	21.492
ENSMUSG00000014418	4.37798	3.58283	3.8389	4.77892	6.08991	4.45536	4.66188	3.86709	6.12442	3.23418	4.79324	5.10388	3.58265	6.47799	6.37425	4.92163	4.8255	5.48387	6.4668	3.73863	4.66284	6.15603	5.10503	5.24043	5.09568	5.65781	5.58948	6.32117
ENSMUSG00000014426	17.7109	14.3313	11.7566	18.7001	19.7397	20.1552	11.9877	14.2599	12.8415	13.1855	14.859	14.424	11.0039	20.4704	15.9356	16.8742	11.5276	12.9419	12.6642	10.5561	12.0457	21.2041	23.2789	22.0535	12.7392	14.4274	12.1952	15.6765
ENSMUSG00000014444	8.15896	6.5334	7.91773	9.76562	8.39987	7.84991	7.32582	7.97587	7.30979	5.47323	6.47087	11.0954	14.8424	11.1421	10.472	8.67145	9.38291	4.16774	8.89185	4.39839	8.35426	8.66404	9.39325	10.2625	8.80163	7.92093	7.11388	9.60818
ENSMUSG00000014470	21.4919	21.0755	20.3941	8.51895	9.02986	8.27423	11.0997	8.70095	20.1513	14.6782	18.9333	19.9717	21.4959	10.3648	10.2443	12.1869	11.7957	14.0387	13.742	14.2948	18.0685	12.0841	7.55544	7.42394	9.72811	18.9537	17.2766	14.918
ENSMUSG00000014496	31.0439	30.1379	31.9108	24.3102	20.5797	28.4294	32.1892	27.7947	32.4001	28.3613	32.594	35.0614	34.547	27.2076	27.7735	29.2954	29.2211	36.4129	28.5617	30.7887	30.1142	23.0281	27.3629	29.4774	33.5852	38.4731	32.2665	37.6742
ENSMUSG00000014498	68.8537	59.2221	62.622	90.7995	93.6586	98.0179	73.2582	72.2662	65.9857	62.1958	66.1467	64.7971	65.7672	94.5786	81.9546	90.9331	71.8463	51.7677	81.6434	39.3656	58.2855	91.2004	90.8695	108.957	70.413	60.2556	63.5168	64.476
ENSMUSG00000014503	7.76097	8.21944	7.6778	15.7912	12.8098	14.4269	7.9918	6.7674	9.87809	6.46836	7.66918	7.98868	5.62988	15.0289	15.2527	7.734	8.0425	10.0903	9.7002	4.83823	6.60569	11.1721	13.2731	13.5378	7.87514	5.09203	7.36795	8.34395
ENSMUSG00000014504	15.7209	18.9679	19.9143	16.8301	27.7196	21.6403	15.3176	17.4019	20.5464	18.1612	15.3384	13.5364	14.5865	22.8025	20.261	17.1085	11.5276	17.5484	20.7477	12.5354	15.9314	28.0441	26.9545	27.7306	17.6033	18.9537	21.0876	23.7676
ENSMUSG00000014547	3.58198	4.84736	3.11911	8.10339	7.55989	9.54719	6.65983	7.25079	5.33417	4.97566	7.42952	3.77243	5.88578	9.58742	7.74016	5.156	6.16591	4.8258	12.1253	2.41912	4.46856	7.98004	6.12603	6.55053	4.40081	4.52625	4.31914	7.33256
ENSMUSG00000014550	28.8549	28.2411	30.4713	39.4781	39.8994	35.0064	28.8593	31.4201	34.5733	37.815	31.875	34.8395	34.547	35.7585	41.4326	36.7951	29.2211	32.6839	30.7173	30.129	25.0628	37.6202	38.1856	35.8096	33.8168	33.3811	27.4393	32.6173
ENSMUSG00000014551	9.94996	8.21944	9.83718	13.9212	18.4797	13.1539	11.3217	11.1179	13.4342	10.6977	14.3797	7.32296	10.748	17.361	14.3421	10.7807	12.0637	10.7484	13.4725	4.61831	9.90854	14.1361	14.2941	17.4681	11.1178	13.013	9.14642	13.148
ENSMUSG00000014554	8.95496	10.327	8.15766	7.48005	6.7199	6.15264	5.32787	5.55894	8.2976	5.72201	6.71053	10.4297	11.5157	5.95975	7.28485	5.62473	4.28933	11.4064	7.0057	7.69719	8.74283	7.98004	8.16804	5.89548	4.40081	11.5985	7.11388	9.60818
ENSMUSG00000014592	206.163	197.266	213.539	442.57	473.963	453.173	335.656	333.053	270.857	248.783	278.727	230.784	220.589	430.398	428.668	338.187	372.904	231.858	343.818	163.4	187.097	419.066	464.966	458.974	339.094	185.293	229.677	264.731
ENSMUSG00000014599	11.3429	8.43019	9.59725	23.4791	26.8796	25.247	14.8736	12.8097	16.2001	9.70254	13.6607	12.6488	13.8188	27.9849	21.3993	14.0618	14.4765	11.4064	19.6699	4.83823	7.18855	27.3601	29.2008	31.4426	11.1178	16.4076	11.6871	14.918
ENSMUSG00000014601	21.2929	12.013	17.275	66.6971	74.9689	57.2832	47.7288	55.8311	32.2026	32.093	34.751	17.3088	18.9369	72.5535	66.4743	64.6843	58.7102	28.0774	44.1898	10.5561	14.1828	79.5724	74.3292	76.6413	54.6627	31.6837	29.7259	40.4555
ENSMUSG00000014602	1234.39	1005.51	1039.14	1665.77	1720.71	1801.24	1511.78	1605.81	1207.5	1225.01	1277.16	1059.61	1115.74	1706.3	1626.12	1774.37	1661.31	1050.93	1545.03	770.158	961.129	1562.95	1790.84	1653.57	1588.46	1002.28	1054.38	1164.11
ENSMUSG00000014606	28.4569	26.3443	32.3907	40.3092	29.8196	30.9753	28.8593	23.4442	36.1538	33.3369	37.3873	32.6205	28.1494	34.2038	34.1478	26.0144	24.9317	32.2451	33.9507	27.49	27.9771	37.1642	33.6932	47.8189	30.5741	37.6244	35.0613	36.41
ENSMUSG00000014633	6.96497	6.74415	10.0771	13.2979	11.1298	13.5782	15.0956	12.0847	10.6683	8.95619	8.62783	12.2049	6.65349	19.1748	14.1144	18.2804	12.5999	5.92258	11.5864	6.81751	7.77141	15.0481	14.7025	9.8258	16.2135	8.7696	11.433	7.83825
ENSMUSG00000014668	14.3279	10.327	11.7566	11.0123	9.23986	11.4566	11.5437	10.1511	11.4586	10.9465	13.6607	11.0954	10.748	12.1786	12.7485	11.9525	14.4765	14.0387	12.9336	9.67646	12.6285	12.0841	10.0059	12.8827	17.3716	10.4669	14.4818	12.8952
ENSMUSG00000014748	17.7109	15.1743	16.5553	14.7523	13.8598	15.6998	13.5417	13.0514	16.5952	15.1758	15.0987	15.7555	17.6574	22.8025	17.0739	14.7649	12.0637	12.0645	11.8558	10.7761	11.6571	17.1001	18.1739	20.9617	15.287	15.559	19.3091	13.148
ENSMUSG00000014763	46.9638	46.9983	45.8269	62.126	72.2389	64.7088	34.4091	36.0123	61.2442	50.503	51.048	39.7215	43.2477	72.5535	57.8235	43.1229	38.8721	44.3097	56.0456	37.8262	40.7999	66.5763	74.9418	76.8596	40.0706	55.4465	47.0024	47.2824
ENSMUSG00000014767	45.7698	45.1015	39.8286	37.1925	42.2094	36.4915	33.5212	33.1119	50.5758	36.3223	42.8995	45.9349	37.106	38.3497	31.8712	46.1696	50.1316	45.6258	42.5731	33.2079	39.0513	38.5322	51.8671	43.2335	39.8389	42.9993	37.856	43.7425
ENSMUSG00000014769	44.1778	54.5855	54.9442	78.9561	67.619	69.3763	44.8429	47.6135	57.2929	52.4932	59.4362	50.1512	49.6453	75.922	69.8891	52.9662	55.2251	58.7871	56.5845	47.2827	46.8227	79.3444	66.978	85.812	48.1773	63.0845	50.3053	50.0637
ENSMUSG00000014773	8.95496	5.69038	6.71807	3.53225	5.24992	5.09184	1.55396	1.69185	6.12442	6.46836	5.0329	4.43816	5.11807	2.5912	2.73182	0.468727	2.94892	4.16774	8.6224	3.73863	6.79998	3.87602	6.12603	5.24043	2.0846	5.9407	8.63829	6.06833
ENSMUSG00000014776	3.58198	2.95057	4.07883	8.31117	7.34989	7.63775	4.21789	5.80063	6.12442	5.72201	5.75189	3.55053	6.9094	8.55095	7.28485	5.62473	7.50633	6.14193	7.81405	3.29879	4.46856	7.52403	8.78065	6.98724	8.57	6.50648	4.82728	8.5968
ENSMUSG00000014778	2.18899	2.73981	1.19966	3.32447	3.35995	1.90944	0.887978	0.725079	2.37074	1.4927	1.67763	2.21908	2.55904	4.92327	3.64243	3.28109	0	1.97419	1.34725	2.85895	2.91428	3.19201	2.85881	3.05692	1.38973	1.69734	2.54067	2.52847
ENSMUSG00000014786	24.2779	25.7121	23.9931	14.3368	10.2898	9.12287	12.8757	9.66772	16.5952	16.4197	14.3797	27.7385	15.6101	16.3245	13.4315	16.8742	13.4042	11.4064	14.8198	24.631	24.6742	13.9081	11.4353	16.813	14.3605	17.8221	14.4818	15.4237
ENSMUSG00000014791	1.59199	1.05377	1.91945	2.70113	2.09997	0.848639	1.33197	0.966772	2.37074	1.74148	2.15696	1.33145	3.83855	3.88679	3.18712	2.34364	1.87658	2.85161	2.6945	2.85895	2.33142	3.42002	2.04201	2.18351	0.926487	3.11179	1.77847	3.53986
ENSMUSG00000014813	21.8899	20.654	25.4327	8.10339	8.60987	8.91071	4.88388	6.28402	12.8415	10.4489	11.0244	13.3145	18.4251	8.03271	8.19546	6.09345	3.217	8.77419	10.5086	13.1952	15.5428	10.032	10.2101	8.51569	3.93757	11.5985	13.7196	13.4009
ENSMUSG00000014837	1.79099	1.89679	2.39931	5.19448	5.24992	6.57696	6.21584	7.25079	4.74148	4.97566	2.87594	3.10671	3.07084	6.47799	7.0572	6.56218	6.434	3.72903	6.4668	0.879678	2.33142	9.57604	6.33023	8.07899	6.71703	3.11179	4.31914	3.28701
ENSMUSG00000014846	4.77598	2.52906	4.31876	9.76562	12.1798	9.54719	2.66393	2.65862	2.5683	2.73661	3.83459	3.77243	3.83855	16.5837	9.56137	2.578	2.14467	3.29032	4.58065	2.1992	1.55428	12.0841	13.8857	15.7213	2.77946	4.80914	4.57321	3.28701
ENSMUSG00000014850	11.5419	11.3808	9.83718	10.1812	10.2898	7.63775	8.87978	8.70095	11.261	10.2001	12.4624	7.76678	9.46843	10.1057	8.19546	7.734	8.84675	14.2581	12.6642	9.67646	10.6857	8.89204	8.16804	8.73405	9.26487	13.013	13.9737	9.86103
ENSMUSG00000014856	3.78098	4.2151	4.31876	3.53225	6.29991	4.45536	3.10792	4.10878	3.75368	3.23418	4.31391	4.21625	4.35036	8.55095	4.09773	5.85909	4.28933	4.8258	5.11955	4.39839	3.8857	4.33202	5.51343	6.33218	4.40081	7.35515	4.31914	5.05694
ENSMUSG00000014859	15.7209	15.5959	18.9546	12.4668	14.9098	13.3661	21.0895	15.9517	18.1757	13.1855	14.6194	17.0869	16.1219	16.3245	15.2527	23.4364	19.5701	13.8193	15.3587	14.7346	18.4571	15.5041	13.8857	17.9048	19.4562	14.9932	17.0225	18.9635
ENSMUSG00000014867	41.5908	37.9359	35.5098	43.4259	42.4194	50.494	36.6291	36.254	48.7978	38.3126	46.9737	49.4855	45.8068	60.1157	46.8963	42.6542	34.5827	34.658	41.7648	23.3115	33.6113	49.2482	44.3116	53.7144	36.8279	40.4533	35.0613	36.9157
ENSMUSG00000014873	8.95496	8.43019	8.63752	12.259	15.9598	13.1539	9.98975	10.6345	10.0757	8.45862	11.5038	11.983	8.18892	16.5837	6.82955	15.2336	8.31058	8.55483	10.5086	7.25735	9.1314	17.3281	13.8857	17.9048	10.6546	11.8814	10.1627	10.6196
ENSMUSG00000014905	31.4419	30.981	28.3119	47.997	57.1191	47.9481	33.7431	36.979	36.3514	33.0881	40.2632	30.1795	34.8029	51.5648	46.4409	24.1394	37.2636	32.2451	39.0703	26.8302	26.4228	56.3163	56.3595	62.0117	34.9749	33.9468	34.8072	40.2027
ENSMUSG00000014907	7.16397	10.1162	8.87745	11.2201	14.4898	9.97151	6.88183	8.45926	9.48297	9.45376	9.10715	7.98868	9.98024	11.1421	10.0167	13.5931	8.84675	9.43225	8.0835	5.05815	9.1314	9.57604	14.4983	12.0093	10.8862	8.20382	9.90862	10.3667
ENSMUSG00000014932	6.76597	9.48396	10.317	12.4668	12.1798	9.75935	5.99385	5.80063	7.90247	9.45376	11.7434	8.65441	12.5393	10.883	10.0167	7.26527	4.8255	8.55483	7.5446	7.69719	7.38284	12.5401	14.0899	16.3763	4.86406	13.5787	8.38422	11.8838
ENSMUSG00000014956	206.163	219.817	220.017	189.91	183.537	186.701	159.836	162.176	228.381	198.529	198.44	213.919	228.778	186.825	195.325	164.523	172.914	198.297	191.31	170.218	212.742	187.645	203.384	211.364	168.621	190.951	198.681	194.439
ENSMUSG00000014959	198.999	155.326	140.84	221.493	218.397	205.371	159.836	174.261	187.091	174.895	176.871	167.097	161.219	226.73	209.667	192.412	178.543	168.464	208.285	124.035	155.428	195.625	250.351	218.133	163.062	178.787	160.825	185.084
ENSMUSG00000014980	3.18399	2.95057	3.11911	5.61004	7.34989	4.66752	3.55191	3.6254	2.96343	3.98053	3.59493	2.21908	3.07084	6.21887	5.00834	4.45291	4.55741	2.63226	3.7723	1.53944	2.33142	7.29603	7.35124	4.36702	3.70595	1.98023	3.30287	3.03416
ENSMUSG00000015002	30.8449	23.6045	41.5081	169.34	150.988	180.124	221.772	210.756	75.0735	80.6057	69.0226	54.5893	54.5075	163.504	187.585	224.52	253.071	51.9871	99.6965	19.3529	26.4228	146.377	183.168	156.776	242.508	38.1902	58.6895	81.4167
ENSMUSG00000015013	17.7109	15.5959	15.8355	23.0635	21.8397	17.6093	8.87978	10.6345	19.5586	20.649	18.2143	15.9774	17.4014	23.0616	21.1716	15.2336	12.3318	20.6193	22.9033	10.996	19.8171	18.2401	19.6033	16.5947	10.423	24.3286	16.2603	18.205
ENSMUSG00000015016	3.58198	1.89679	2.87917	5.61004	5.03992	4.2432	2.88593	2.65862	5.92686	4.72688	5.0329	3.10671	3.83855	4.14591	4.55303	3.51545	4.02125	2.63226	2.1556	2.1992	2.91428	4.78802	4.28822	5.89548	4.16919	4.80914	3.81101	5.30979
ENSMUSG00000015023	29.0539	32.2455	21.5938	29.5046	27.9296	26.7321	18.2035	20.3022	19.7562	19.1563	24.6852	22.6346	27.1258	28.244	25.0417	20.1553	18.4977	23.471	26.1367	27.0501	23.3142	28.7281	27.7713	28.1673	17.6033	30.2693	19.055	30.8473
ENSMUSG00000015027	7.56197	5.47962	6.958	11.2201	14.0698	15.0633	6.21584	7.0091	8.69272	6.71714	8.38817	3.55053	6.65349	16.3245	10.2443	7.96836	5.62975	6.36129	11.0475	2.1992	2.52571	13.9081	13.4773	13.9745	4.86406	9.90116	6.35168	6.82687
ENSMUSG00000015053	2.38799	2.52906	2.63924	2.70113	3.98994	1.90944	3.7739	1.45016	4.34636	2.9854	2.15696	4.21625	3.32675	4.14591	2.95947	3.98418	2.68083	2.19355	3.50285	1.97928	3.10856	3.64802	5.51343	3.05692	1.62135	1.98023	2.28661	2.52847
ENSMUSG00000015083	0.198999	0.42151	0	0	0.209997	0.21216	0.443989	0.966772	0.395124	0.497566	0.718986	0.221908	0.511807	1.03648	0.227652	0.703091	0.268083	0.438709	0.5389	0.21992	0.777141	0.684003	1.02101	0.655053	0.463243	0.28289	0	0.505694
ENSMUSG00000015085	3.38298	3.79359	3.59897	6.23338	7.97988	7.63775	3.55191	3.86709	7.11223	5.97079	8.14851	2.8848	4.60627	8.55095	9.33372	4.68727	4.28933	3.72903	7.27515	3.07887	4.27427	11.4001	9.39325	9.60745	4.63243	6.50648	6.09761	7.33256
ENSMUSG00000015087	94.7236	91.4676	75.8182	71.6838	68.249	72.1344	74.3681	79.7587	84.3589	78.8642	72.6176	97.4176	90.8458	74.8856	76.0357	90.4643	84.4462	81.8193	77.3322	83.5695	81.9883	77.9764	77.3922	78.6064	86.3949	82.8869	79.523	75.8541
ENSMUSG00000015090	57.5107	59.2221	56.8637	372.756	123.478	176.517	143.408	65.2571	83.1735	92.5473	92.5095	60.5809	66.279	788.501	529.063	221.005	67.557	69.3161	100.235	46.623	49.9313	147.745	432.294	426.876	71.1079	86.2815	105.438	92.542
ENSMUSG00000015092	17.1139	24.6583	25.4327	29.5046	28.9796	24.8227	23.9754	29.4865	22.7196	26.371	24.9248	17.9745	23.799	38.0906	22.3099	33.2796	27.8807	20.4	26.945	19.133	24.6742	30.7801	27.7713	40.1766	28.2579	26.0259	23.3742	18.9635
ENSMUSG00000015094	24.4769	20.2325	21.1139	37.1925	47.0393	40.0982	45.0649	37.4624	30.4245	22.1417	28.0404	28.4042	22.7754	50.7874	42.1156	45.4665	46.6465	23.471	30.7173	17.3736	23.1199	47.6522	46.5578	53.7144	47.9457	27.1575	28.9637	31.6059
ENSMUSG00000015095	72.0377	42.994	45.347	39.8936	36.1195	51.3427	45.9528	46.4051	50.7734	37.815	43.1391	52.5922	50.9248	49.751	45.3027	65.1531	54.1528	40.3613	48.2316	38.266	41.1884	42.6362	54.5217	48.474	42.3868	48.6571	44.9699	47.0295
ENSMUSG00000015112	1.98999	1.26453	2.39931	2.28557	2.30997	2.75808	1.33197	0.966772	2.37074	2.23905	2.63628	1.10954	3.07084	1.55472	2.04887	1.40618	0.80425	1.97419	2.42505	1.75936	2.71999	2.50801	3.67562	2.40186	1.38973	0.848671	2.79474	2.78132
ENSMUSG00000015120	10.746	8.64095	10.0771	5.81782	7.55989	5.94048	8.43579	7.0091	10.2732	9.45376	9.34682	11.983	11.2598	13.2151	8.87842	9.84327	9.91908	10.0903	9.1613	7.91711	9.32569	8.89204	9.18905	9.8258	6.71703	11.3156	11.179	11.631
ENSMUSG00000015126	0.994996	1.26453	1.43959	2.49335	1.46998	1.90944	1.55396	2.90032	2.37074	1.74148	2.15696	1.99717	3.07084	1.03648	1.59356	1.17182	1.87658	1.53548	2.6945	1.0996	1.94285	2.05201	2.24621	1.96516	1.85297	2.26312	1.5244	1.01139
ENSMUSG00000015127	18.1089	11.8023	13.4361	8.51895	10.9198	9.12287	9.98975	9.42603	13.0391	12.4392	9.82614	14.6459	13.0511	12.956	12.2932	11.7182	9.11483	10.9677	12.6642	10.5561	9.90854	14.1361	12.8647	13.9745	9.95973	10.4669	9.14642	14.6651
ENSMUSG00000015133	3.58198	2.95057	1.67952	4.15558	2.72996	4.2432	3.32992	2.17524	2.5683	2.23905	4.07425	3.10671	3.58265	3.36855	2.04887	3.98418	2.41275	1.09677	4.04175	2.63904	2.13714	3.64802	3.87982	2.18351	1.38973	3.96046	2.79474	5.81548
ENSMUSG00000015143	128.951	133.619	137.72	33.4525	28.9796	17.8214	50.6147	45.9217	81.3955	66.6739	61.1138	167.319	163.011	31.0944	31.6436	56.9503	53.6166	73.9225	54.4289	146.906	150.182	23.2561	25.9335	31.8793	60.9165	79.4922	78.7608	60.9361
ENSMUSG00000015149	138.503	136.148	141.799	177.443	173.037	185.003	124.983	125.439	166.15	142.801	151.227	138.027	156.357	173.351	144.786	123.041	124.123	150.916	192.387	100.503	108.994	183.997	170.508	161.58	128.782	168.603	143.802	172.694
ENSMUSG00000015165	123.777	118.023	111.568	119.265	116.968	105.868	98.7875	116.013	124.464	104.24	121.269	133.81	115.413	102.611	106.086	111.323	102.676	114.284	117.211	111.279	121.817	119.701	131.301	123.587	105.156	136.636	116.109	110.747
ENSMUSG00000015176	47.9588	45.9445	46.0668	58.8015	65.099	52.1913	52.1687	48.822	51.1685	53.7371	54.6429	47.9321	48.3658	73.59	56.23	63.0438	57.3698	46.2838	46.3454	42.6644	54.2056	55.8603	68.4074	60.2649	51.42	56.2952	47.5106	49.558
ENSMUSG00000015189	67.4607	69.3383	78.9374	66.2816	81.8988	66.1939	54.8326	55.106	75.8638	66.6739	72.8572	77.2239	70.3735	82.9183	71.255	60.2314	54.689	68.4387	73.021	61.1377	65.4741	77.0643	80.8636	66.8155	53.273	69.8739	62.2465	57.1434
ENSMUSG00000015202	3.97998	3.37208	3.59897	7.89561	5.45992	9.33503	2.88593	1.69185	4.34636	3.23418	3.59493	3.55053	3.83855	3.88679	4.78069	3.04673	1.6085	3.94838	4.8501	1.97928	1.16571	5.24402	8.78065	5.45878	2.31622	3.67757	3.30287	4.2984
ENSMUSG00000015214	19.3029	15.5959	17.9948	16.6223	23.3097	16.3363	22.8654	19.5771	23.905	15.9221	17.9746	20.4155	19.7046	23.0616	16.1633	24.1394	26.5402	17.329	22.0949	11.4358	18.6514	15.7321	17.7655	20.525	20.3827	16.1247	20.5794	19.9749
ENSMUSG00000015217	2.98499	2.95057	2.87917	2.90891	3.14995	2.54592	1.10997	0.966772	1.77806	1.74148	2.15696	1.10954	3.32675	2.07296	3.64243	0.468727	0.536166	3.29032	2.6945	1.31952	3.10856	1.82401	0.816804	3.93032	1.38973	2.26312	1.77847	3.7927
ENSMUSG00000015222	1592.39	1419.01	1345.77	2089.64	2368.13	1902.86	2077.87	2114.57	1951.52	1864.13	1851.15	1508.97	1458.14	2100.94	2203.67	2262.08	2222.95	1802.66	2003.9	1183.83	1278.78	2078.91	2037.11	2001.62	2069.31	1694.8	1597.07	1786.36
ENSMUSG00000015224	10.547	13.4883	13.916	40.1014	39.8994	33.0969	11.9877	13.5348	19.1635	25.1271	23.0075	10.6516	16.8896	35.7585	31.1883	18.046	13.1361	16.2322	33.9507	10.3362	11.6571	36.0242	37.573	42.3601	13.8973	19.2365	19.5632	27.8132
ENSMUSG00000015243	80.5946	53.7425	77.7377	72.0994	76.6489	94.199	36.1851	49.3054	94.8297	92.2985	88.6749	64.7971	82.401	72.5535	66.4743	46.1696	40.7486	71.2903	95.6548	42.4445	56.1484	64.2963	88.2149	78.1697	41.2287	75.2488	87.9073	95.0704
ENSMUSG00000015247	1.39299	1.68604	0.719794	2.07779	3.14995	3.60672	1.77596	0.483386	1.38293	2.23905	3.35527	0.665724	1.02361	3.62767	2.95947	0.937454	1.07233	1.97419	3.2334	1.53944	1.16571	3.19201	3.26722	4.58537	2.0846	1.13156	3.30287	4.2984
ENSMUSG00000015289	3.18399	3.58283	4.55869	4.15558	2.30997	3.81888	3.9959	5.07555	3.95124	2.23905	5.51222	4.66007	4.09446	3.88679	5.69129	7.49963	5.09358	4.8258	5.65845	2.41912	3.49713	5.92803	4.69662	8.73405	5.09568	4.24335	4.31914	4.2984
ENSMUSG00000015290	47.7598	35.6176	40.3084	32.2058	24.7796	32.6726	33.5212	30.695	42.6734	29.6052	33.7923	40.8311	35.5706	35.2403	33.0095	41.0136	32.7062	29.3935	35.298	32.5481	35.7485	27.8161	40.636	39.3032	35.4381	32.2495	37.602	27.5603
ENSMUSG00000015291	730.725	591.378	550.882	911.527	866.447	1028.98	757.667	651.121	746.981	699.329	690.706	752.046	700.408	945.527	1062.68	811.132	758.676	704.567	868.707	501.857	559.347	846.796	930.34	796.763	726.597	622.924	668.451	777.251
ENSMUSG00000015305	128.951	102.216	118.046	231.258	213.567	301.055	91.9057	96.6772	140.862	142.304	155.541	118.499	134.094	241.499	215.359	101.245	101.067	109.458	206.938	92.1463	80.434	225.721	254.23	233.636	96.3546	104.952	127.288	137.549
ENSMUSG00000015312	2.98499	2.3183	3.8389	1.0389	1.04998	0	2.44194	2.17524	2.17318	2.23905	2.15696	5.5477	3.07084	1.2956	1.13826	2.10927	2.41275	1.09677	1.0778	1.75936	1.55428	1.36801	0.612603	1.74681	2.0846	1.13156	1.5244	1.01139
ENSMUSG00000015335	4.97498	1.47528	3.11911	0.831117	2.72996	1.90944	2.88593	2.41693	3.16099	1.4927	3.83459	3.77243	3.07084	1.55472	2.04887	2.10927	2.94892	1.97419	3.2334	2.41912	3.10856	2.28001	2.85881	1.96516	2.77946	3.39468	3.04881	2.02278
ENSMUSG00000015337	0.795996	0.42151	0.239931	0.623338	2.30997	1.0608	0.887978	0.725079	1.18537	0.497566	0.958648	1.33145	0.767711	1.55472	0.910607	1.64054	0.80425	0.438709	1.0778	0.659759	0.38857	1.36801	1.42941	1.31011	0.694865	0.565781	0.762202	0.252847
ENSMUSG00000015340	0.994996	0.843019	0	0.623338	0.209997	0.21216	0.665983	0.966772	0.592686	0.995132	0.479324	0.665724	1.27952	1.81384	1.82121	0.937454	0.536166	1.09677	0.80835	0.439839	0.194285	0	1.42941	0.655053	0.463243	0.848671	0.254067	0.505694
ENSMUSG00000015341	14.7259	13.9098	10.557	18.4923	14.4898	18.4579	13.0977	14.985	16.7928	15.4246	15.578	17.9745	19.4487	17.361	17.7568	10.7807	14.7446	19.5226	17.7837	11.4358	13.2114	18.2401	20.0117	18.1231	14.5922	14.7103	14.7359	19.9749
ENSMUSG00000015342	18.7059	13.4883	11.7566	20.3624	27.2996	17.3971	16.2056	15.9517	19.3611	20.649	18.9333	11.983	15.0983	19.434	19.1227	20.1553	22.2509	16.4516	21.0171	12.9753	14.5714	27.1321	25.3209	26.6388	19.2246	15.8419	13.2115	18.9635
ENSMUSG00000015354	8.15896	4.2151	5.51842	13.7134	6.5099	17.6093	7.54781	6.04233	6.91466	3.73175	4.55358	8.4325	17.6574	11.6604	10.472	3.98418	4.55741	1.97419	5.65845	4.83823	5.43998	7.52403	16.5403	10.2625	8.10676	3.67757	4.06508	4.04555
ENSMUSG00000015357	9.35296	6.5334	10.7969	13.9212	10.2898	11.4566	7.10382	7.97587	11.261	9.20497	9.58648	8.21059	9.98024	13.2151	10.6996	9.14018	9.651	13.6	8.6224	11.6557	8.15998	13.6801	12.4563	15.0662	10.6546	11.0327	12.1952	10.8724
ENSMUSG00000015363	5.77097	3.16132	3.35904	5.61004	4.82993	4.03104	2.88593	3.6254	2.96343	4.72688	3.59493	3.32862	3.83855	6.73711	4.55303	4.45291	3.217	3.07097	5.11955	1.75936	2.52571	4.78802	6.94284	6.98724	2.77946	3.39468	3.81101	4.80409
ENSMUSG00000015377	22.8849	13.0668	12.9563	21.4013	20.1597	21.216	19.7575	13.2931	27.066	21.3953	18.2143	20.1936	18.9369	25.6528	27.7735	26.0144	23.3232	22.8129	26.945	14.2948	22.9256	36.2522	36.3478	29.6958	31.7322	23.197	22.3579	36.1571
ENSMUSG00000015396	1.39299	0.843019	3.35904	26.5957	30.8695	22.9133	3.55191	4.10878	6.7171	6.71714	7.90884	1.33145	2.55904	39.3862	26.4076	9.60891	10.1872	6.36129	13.742	0.879678	1.36	38.5322	28.7924	34.9362	3.2427	3.39468	5.84355	7.33256
ENSMUSG00000015405	1.19399	3.16132	2.39931	2.28557	1.88997	4.03104	0.887978	2.90032	0.790247	1.4927	3.11561	1.55336	1.27952	1.55472	2.50417	2.10927	1.6085	1.31613	2.1556	1.53944	1.74857	1.14001	1.63361	1.31011	0.926487	1.98023	1.77847	0.505694
ENSMUSG00000015461	21.2929	16.0174	13.4361	11.8434	12.1798	14.2147	15.7616	17.1602	18.7684	14.6782	16.0574	20.4155	16.6337	17.8793	12.7485	20.3896	20.1062	14.0387	17.7837	12.0956	14.1828	14.5921	15.7235	13.7561	21.7724	17.5392	13.7196	14.6651
ENSMUSG00000015467	1.39299	0.843019	0.479862	0.623338	0.209997	1.27296	0.665983	0.483386	0.790247	0.746349	1.19831	1.77526	1.79133	1.03648	0.910607	0.703091	0.268083	1.09677	1.0778	1.31952	0.971426	0.456002	0.816804	0.218351	0.694865	1.41445	1.5244	2.02278
ENSMUSG00000015468	2.98499	4.00434	2.63924	4.57114	5.45992	4.45536	4.21789	4.10878	3.95124	4.22931	3.35527	4.43816	3.83855	6.73711	4.32538	3.51545	3.217	3.29032	4.8501	3.07887	3.10856	5.01602	5.51343	3.71197	3.47433	4.24335	4.31914	4.2984
ENSMUSG00000015474	9.75096	8.00868	10.317	10.1812	9.02986	8.27423	9.54576	7.25079	9.08785	7.96106	12.9417	13.3145	13.5629	13.9925	7.74016	10.0776	8.31058	9.65161	13.2031	9.0167	9.71426	9.80404	12.0479	9.60745	6.94865	12.1643	11.6871	7.33256
ENSMUSG00000015476	112.236	95.2612	125.004	60.6715	93.4486	64.9209	88.3538	95.227	94.4346	83.3423	85.3197	107.182	107.735	92.7648	58.7341	118.354	113.399	89.058	95.3853	103.142	104.137	87.0964	60.0351	85.1569	84.7736	86.8473	80.5393	87.7379
ENSMUSG00000015478	15.5219	8.43019	11.7566	10.8045	9.44986	8.48639	7.32582	8.45926	9.08785	8.45862	11.7434	10.6516	9.21253	11.6604	6.37425	10.0776	9.91908	9.65161	7.81405	6.59759	7.96569	12.5401	15.5193	11.3543	8.10676	9.90116	11.179	11.8838
ENSMUSG00000015484	14.1289	14.1206	11.9966	13.9212	8.60987	20.7917	8.87978	9.66772	12.8415	8.70741	7.18986	19.7498	13.5629	11.4013	13.8868	12.1869	12.868	8.77419	9.43075	12.0956	13.4057	11.8561	19.8075	13.7561	9.03325	8.48671	6.35168	7.33256
ENSMUSG00000015488	9.55196	10.5377	10.317	17.2457	15.3298	16.1241	12.2097	15.2267	13.2366	13.1855	13.1814	10.2078	12.2834	15.0289	17.9845	19.2178	16.8892	11.4064	15.8976	7.91711	8.93712	13.9081	20.8285	19.4333	15.5187	12.1643	11.179	12.3895
ENSMUSG00000015501	447.748	455.863	427.797	184.923	196.347	215.13	738.353	773.418	332.101	300.281	301.015	584.062	443.993	186.307	290.484	889.175	779.05	331.226	245.469	406.631	442.387	168.949	197.871	190.402	737.947	297.601	302.086	291.027
ENSMUSG00000015522	21.2929	16.2281	17.0351	24.5179	21.8397	18.6701	16.2056	16.4351	21.3367	16.1709	19.4126	19.306	18.9369	22.8025	16.1633	19.9209	21.1786	14.6968	15.3587	15.3944	18.6514	23.0281	23.6873	16.5947	17.6033	20.651	17.5306	20.2278
ENSMUSG00000015533	0.795996	0.210755	0.479862	0.415558	0.629991	1.27296	0	0.241693	0.987809	0	0.479324	0.665724	0.511807	0.518239	0.682955	0	0.536166	0.438709	1.34725	0.21992	0.194285	0.456002	1.42941	0.436702	0.231622	0.28289	0	0.252847
ENSMUSG00000015536	48.9538	46.5768	47.9862	68.1516	67.829	70.4371	57.9405	66.949	61.0466	57.4689	58.2379	49.9293	54.2516	71.2579	72.6209	58.3565	48.7911	55.9355	51.1955	52.7807	47.7941	60.4203	72.083	71.6192	49.3354	52.9005	54.8785	53.8564
ENSMUSG00000015542	2.78599	1.89679	3.11911	4.77892	3.56995	4.66752	1.99795	5.07555	1.97562	2.23905	2.87594	3.99434	3.32675	3.36855	3.87008	4.21854	3.75317	2.4129	3.50285	1.97928	2.13714	5.24402	3.47142	3.71197	2.77946	3.67757	1.5244	2.02278
ENSMUSG00000015568	45.3718	39.6219	38.1491	1.66223	2.93996	2.75808	4.66188	5.80063	26.4733	19.1563	24.4455	47.4883	34.8029	3.36855	1.82121	5.62473	4.02125	30.0516	13.4725	50.3616	47.017	3.19201	1.63361	4.58537	3.93757	25.743	28.9637	17.4464
ENSMUSG00000015575	30.0489	17.7034	18.7146	28.6735	28.5596	31.6118	19.3135	17.4019	29.4367	25.8734	25.1645	29.5138	27.6376	25.3937	26.4076	22.0302	19.0339	23.471	27.2145	17.3736	19.8171	28.0441	32.6722	22.9269	19.4562	26.3088	22.8661	27.5603
ENSMUSG00000015597	59.8987	49.7381	55.904	68.7749	87.9887	70.4371	62.3804	73.233	71.715	58.2152	65.6674	69.6791	53.228	86.2868	76.2633	79.4492	65.9485	64.2709	67.3625	55.4197	58.2855	68.8563	79.8426	79.0431	73.8873	65.3477	61.9924	66.2459
ENSMUSG00000015599	112.236	92.9429	97.1721	88.7217	80.6388	94.4111	131.643	128.339	93.8419	91.801	92.2698	103.631	105.432	82.6591	93.7925	172.023	146.105	73.7032	101.852	90.8268	100.251	87.0964	85.1518	87.3405	119.054	76.6633	82.8259	72.3142
ENSMUSG00000015605	96.5146	74.3964	60.7026	34.2836	34.0195	35.855	53.0567	52.4474	61.4417	58.9616	57.9982	70.7886	59.6255	31.8717	38.0178	50.8569	48.255	60.1032	42.5731	61.3576	75.1883	36.9362	34.1016	35.8096	40.0706	49.5058	52.846	54.3621
ENSMUSG00000015619	0.397998	0	0.479862	2.90891	0.629991	2.75808	0.665983	0	0	0.248783	0	0.221908	0	2.85032	0.227652	0	0	0.219355	0.26945	0	0	1.14001	2.65461	0.873405	0	0	0	0.758541
ENSMUSG00000015647	5.37298	6.5334	7.43787	8.93451	10.7098	9.75935	5.99385	5.80063	8.2976	7.21471	5.51222	8.21059	11.7716	10.883	8.65077	9.84327	9.651	6.14193	7.27515	5.05815	6.60569	10.944	12.0479	7.64229	6.02217	7.92093	7.62202	8.0911
ENSMUSG00000015653	7.36297	4.63661	13.916	29.0891	31.9195	29.9145	15.0956	14.0182	18.1757	26.371	19.173	7.10105	28.1494	29.7988	25.7246	12.89	14.7446	12.9419	28.5617	3.95855	5.82855	35.3402	33.0806	33.8444	13.8973	12.1643	17.7847	29.5831
ENSMUSG00000015656	157.806	186.096	187.146	356.757	280.976	326.726	277.049	239.034	225.023	248.783	206.828	180.633	197.558	329.082	334.42	264.596	272.909	199.613	261.636	144.267	190.399	300.961	305.485	315.736	278.409	182.747	231.963	212.644
ENSMUSG00000015659	14.7259	10.1162	11.7566	20.3624	26.4596	20.5795	19.0915	18.3687	21.9294	16.6685	17.9746	12.8707	16.8896	22.0252	22.7652	22.9676	17.9616	20.4	25.0589	8.79678	12.0457	22.1161	27.1587	23.5819	24.0887	25.4601	16.7684	16.4351
ENSMUSG00000015668	12.7359	12.856	16.0754	21.4013	17.2197	18.6701	14.4296	15.4684	15.4098	15.1758	16.297	18.1964	14.0747	19.434	19.578	18.2804	16.085	14.4774	17.5143	12.5354	15.3485	22.8001	14.7025	15.2846	13.8973	13.2958	17.5306	15.6765
ENSMUSG00000015671	44.1778	34.9853	40.5484	57.9704	63.629	56.0102	40.847	41.3295	49.3905	40.5516	43.3788	38.612	44.0154	66.3346	60.5554	42.6542	45.5741	49.5742	47.1538	29.9091	37.1085	59.7363	60.6477	60.2649	40.0706	46.1111	43.9536	43.7425
ENSMUSG00000015672	3.38298	2.73981	1.19966	4.9867	5.87991	3.60672	3.32992	3.86709	3.95124	4.97566	5.27256	3.55053	5.37398	6.99623	5.46364	3.74982	4.55741	3.50968	2.42505	2.41912	4.46856	7.29603	5.71763	4.14867	3.47433	3.96046	4.57321	4.80409
ENSMUSG00000015697	26.2679	17.7034	21.8337	27.8424	24.1496	20.1552	25.5294	23.2025	25.4855	28.8588	23.2472	25.2975	26.614	25.1346	21.1716	26.9518	22.519	23.2516	28.5617	18.9131	24.8685	26.6761	35.1226	27.2939	23.857	27.4404	27.4393	25.7904
ENSMUSG00000015702	0.596997	0.210755	0.239931	0.831117	0.629991	0	0	0.241693	0	0.497566	0.239662	0.443816	0	1.2956	0.682955	0.468727	0	0.438709	1.0778	0	0.194285	0.228001	0.408402	0.218351	0.926487	0.565781	0	0.505694
ENSMUSG00000015709	127.359	102.638	121.885	163.938	160.228	151.694	192.469	199.155	155.679	145.787	162.491	112.951	130.767	173.092	165.73	228.036	214.735	152.89	173.256	83.3495	119.291	171.685	165.811	170.969	194.562	155.59	134.148	159.546
ENSMUSG00000015711	23.4819	15.8066	17.0351	26.1802	27.5096	26.52	24.8634	29.0032	18.9659	20.1514	22.0489	21.9689	17.4014	28.244	27.3182	29.0611	30.2934	21.7161	23.7116	16.0541	16.32	31.2361	31.0386	24.892	30.3424	17.8221	21.8498	20.2278
ENSMUSG00000015714	27.2629	21.0755	28.0719	39.0625	40.9494	48.1603	19.3135	18.6104	31.8075	26.6198	35.47	24.6318	31.7321	43.273	36.1966	14.0618	17.1573	31.1484	39.0703	18.4732	20.2057	44.0042	43.2906	40.8317	17.14	35.9271	28.9637	49.0523
ENSMUSG00000015733	63.6797	65.9662	69.82	62.3338	64.259	51.3427	61.9364	70.5744	61.6393	54.4835	63.0311	67.46	63.9759	60.1157	48.0345	64.45	72.9186	52.2064	54.6984	57.399	66.2512	63.6123	55.9511	74.6761	69.4865	72.4199	58.6895	55.8792
ENSMUSG00000015745	6.76597	6.11189	7.6778	9.76562	8.39987	12.7296	33.7431	29.9699	9.28541	9.20497	9.82614	12.2049	9.72434	7.25535	15.2527	29.5298	30.8296	6.14193	12.9336	5.27807	7.38284	11.1721	10.2101	5.02208	33.3535	5.65781	8.13015	8.5968
ENSMUSG00000015747	30.6459	29.7164	25.9126	34.6991	28.7696	29.4902	29.7473	25.6195	28.6465	31.8442	29.2388	26.6289	28.4053	36.0176	34.6031	35.8576	29.2211	27.2	29.1006	21.772	27.0056	40.3562	37.9814	34.7178	34.0484	28.289	28.2015	27.3075
ENSMUSG00000015748	15.9199	12.4345	15.3556	15.7912	16.3798	16.1241	13.7637	14.2599	20.5464	15.6733	14.859	16.6431	13.8188	17.6201	15.4803	18.046	17.9616	15.1355	12.9336	11.6557	14.96	16.6441	18.1739	16.158	15.9819	16.1247	15.7522	14.1594
ENSMUSG00000015749	27.0639	28.0304	29.0317	28.4658	29.1896	27.5808	26.1953	32.8702	29.6343	26.6198	25.8835	29.9576	29.173	26.9484	23.4481	35.3889	33.5104	25.6645	29.3701	22.8716	21.7599	24.3961	30.0176	27.9489	29.416	28.0061	24.3905	27.3075
ENSMUSG00000015750	3.38298	3.37208	3.8389	7.06449	5.45992	5.94048	5.77185	6.04233	4.93905	2.73661	4.55358	3.55053	4.35036	5.70063	5.23599	7.96836	4.02125	5.70322	5.389	2.85895	5.05141	6.84003	4.08402	5.24043	3.01108	4.52625	4.57321	5.05694
ENSMUSG00000015755	111.042	87.0417	100.291	95.3707	91.7686	88.895	69.9282	64.7737	95.6199	81.6008	85.799	91.4261	95.4521	88.3598	82.8652	79.918	73.4548	92.129	84.0684	75.6523	83.154	85.5004	96.9955	90.179	66.4754	97.88	90.1939	93.0477
ENSMUSG00000015757	33.4319	26.1336	29.0317	27.8424	31.7095	26.52	21.7555	28.5198	37.7343	35.0784	35.2303	36.3929	29.6848	27.7258	23.2205	33.2796	28.4168	37.2903	30.4479	27.49	31.8628	29.8681	33.0806	37.338	28.9527	47.5256	36.0775	36.9157
ENSMUSG00000015759	21.2929	22.5508	23.9931	28.8813	28.7696	33.0969	18.4255	22.7191	24.6952	25.6247	22.7679	24.8537	24.8227	34.2038	24.814	20.8584	26.2722	22.1548	22.3644	18.9131	23.1199	31.2361	26.1377	34.0628	25.2468	28.8548	26.1689	26.2961
ENSMUSG00000015766	16.9149	13.9098	17.9948	49.4515	54.5992	56.4345	27.9713	21.5107	33.388	20.1514	26.8421	12.2049	13.8188	49.751	42.3432	23.6707	21.1786	22.3742	26.945	14.5147	13.0171	52.8962	61.4645	65.0686	21.3092	16.9734	24.1364	32.1116
ENSMUSG00000015776	8.55696	5.47962	5.51842	10.8045	12.1798	12.7296	6.88183	11.6013	10.4708	7.96106	11.7434	9.76395	6.9094	16.8428	8.19546	11.7182	6.16591	8.77419	11.5864	7.69719	9.1314	9.34804	11.0269	14.4112	7.64352	9.05249	10.6708	9.10249
ENSMUSG00000015790	13.3329	13.0668	11.5167	18.4923	15.3298	17.1849	12.6537	15.4684	14.2245	12.9367	16.5367	13.3145	9.46843	20.4704	17.5292	16.8742	10.9914	12.5032	14.5503	9.23662	9.51997	22.1161	15.7235	23.1452	13.4341	14.4274	10.9249	12.8952
ENSMUSG00000015804	52.7348	30.981	37.4293	37.4003	41.7894	39.2496	28.4153	34.0787	48.2051	36.0735	38.3459	37.0586	35.8265	41.7183	41.8879	39.3731	30.0253	40.5806	47.6927	27.27	31.6685	42.8642	43.0864	43.4519	31.7322	36.7757	33.7909	39.1913
ENSMUSG00000015806	103.281	70.1813	63.8217	119.057	99.7485	154.24	69.9282	57.0396	76.654	72.3959	98.7407	97.8614	101.082	123.082	119.517	55.7785	55.2251	87.5225	108.319	50.3616	49.737	122.665	138.448	114.634	68.0968	110.044	67.5819	84.4509
ENSMUSG00000015829	71.6397	65.5447	65.0213	85.3973	91.7686	88.6828	100.341	93.7769	97.398	89.5619	89.8732	68.1257	65.5113	86.8051	96.2967	124.213	102.676	76.5548	102.391	45.7433	61.1998	80.7124	94.5451	81.445	104.925	82.0382	82.3178	94.5648
ENSMUSG00000015837	158.801	157.223	166.272	297.748	274.886	275.383	212.449	189.729	211.194	189.075	213.299	185.071	184.251	300.32	280.239	236.473	221.973	175.484	227.955	135.47	174.468	312.133	298.746	311.369	207.765	193.214	187.248	198.232
ENSMUSG00000015839	10.945	9.90547	9.35732	19.739	14.6998	12.5174	7.32582	7.0091	12.644	13.1855	9.58648	11.0954	9.98024	14.5107	14.3421	7.26527	8.84675	8.99354	13.742	6.37767	6.79998	12.7681	13.6815	15.0662	8.80163	10.4669	12.9574	10.6196
ENSMUSG00000015843	61.2917	63.0157	66.221	11.6356	11.1298	7.4256	3.10792	0.241693	18.5708	15.1758	27.5611	123.603	71.1412	10.1057	7.28485	1.87491	1.07233	35.3161	17.5143	133.491	68.9712	8.20804	7.96384	11.1359	0.694865	19.2365	26.1689	18.9635
ENSMUSG00000015846	28.8549	21.2862	24.9528	35.3225	32.1295	33.3091	21.9774	18.6104	24.3001	22.1417	24.2059	21.9689	22.0077	36.2767	28.0012	20.3896	16.8892	20.1806	35.0285	11.8757	19.4285	36.9362	35.7352	40.6133	18.2981	27.1575	23.6283	26.5489
ENSMUSG00000015850	8.55696	9.69472	8.15766	14.7523	11.3398	16.3363	8.21379	3.6254	5.72929	4.97566	6.23121	11.983	11.7716	15.2881	14.1144	5.39036	5.62975	4.60645	13.742	5.27807	6.99427	14.8201	19.8075	12.0093	6.25379	8.48671	5.58948	9.10249
ENSMUSG00000015852	10.149	8.00868	10.0771	6.85671	5.45992	7.4256	11.7657	9.18433	10.4708	13.4343	12.4624	8.87632	13.8188	6.99623	8.19546	12.6556	11.7957	9.87096	11.5864	9.0167	7.38284	7.52403	7.35124	6.33218	9.26487	14.9932	9.65455	10.3667
ENSMUSG00000015869	23.4819	17.9142	18.2348	33.6602	30.8695	38.1888	22.4214	19.0937	28.844	27.1174	24.4455	19.9717	29.4289	32.9082	26.4076	26.9518	20.6424	24.7871	26.1367	20.6724	22.1485	33.5162	36.9604	35.8096	25.4784	24.8943	23.8823	26.5489
ENSMUSG00000015879	20.2979	15.8066	16.5553	2.49335	4.40993	3.39456	2.66393	4.59217	17.7806	14.927	15.578	11.983	14.8424	2.85032	4.09773	6.09345	3.217	20.4	11.3169	15.1745	13.7942	5.70003	4.28822	4.80373	3.70595	22.9141	17.0225	18.205
ENSMUSG00000015882	16.7159	12.2238	17.9948	21.609	32.9695	20.7917	11.0997	15.9517	24.3001	19.4051	21.3299	14.424	15.866	23.0616	18.2121	10.0776	15.5488	20.6193	21.2866	13.4151	14.1828	24.1681	19.3991	28.1673	15.5187	20.9339	17.2766	27.0546
ENSMUSG00000015889	16.5169	14.5421	17.0351	16.2068	15.7498	17.1849	9.98975	11.843	16.9903	12.9367	16.297	16.4212	15.6101	21.2478	14.1144	14.9993	15.0127	13.6	18.0532	10.996	11.6571	16.6441	18.5823	17.9048	10.1914	18.6708	14.4818	14.6651
ENSMUSG00000015932	19.7009	19.3894	20.3941	36.9847	38.4294	35.0064	26.4173	27.7947	24.3001	18.4099	24.6852	25.7413	26.3581	41.4591	32.0989	29.2954	31.6338	23.9097	27.4839	15.6143	24.4799	47.1962	38.3898	43.4519	34.7433	25.4601	25.1527	27.0546
ENSMUSG00000015937	61.6897	41.0972	38.8688	85.8128	107.098	85.2883	42.6229	43.5047	64.9978	50.7517	57.2792	56.3646	59.6255	114.531	87.4183	39.1387	45.8422	48.0387	73.021	43.764	38.0799	100.092	96.5871	95.4195	36.133	45.5453	44.9699	58.1548
ENSMUSG00000015942	2.78599	3.79359	1.91945	7.48005	9.02986	8.27423	5.54986	4.10878	4.34636	3.48296	2.39662	1.55336	2.30313	9.32831	6.37425	4.92163	5.09358	3.07097	5.9279	2.41912	2.33142	10.26	6.12603	7.86064	3.01108	3.96046	2.28661	4.2984
ENSMUSG00000015943	4.37798	4.00434	3.59897	4.9867	2.93996	2.75808	3.55191	3.14201	3.35855	4.72688	5.99155	4.43816	3.32675	5.70063	4.78069	2.34364	1.07233	3.72903	4.8501	3.29879	3.30285	3.42002	5.10503	4.58537	3.70595	5.37492	4.57321	3.03416
ENSMUSG00000015944	141.09	99.2655	106.769	245.803	230.577	219.585	167.606	162.176	154.098	151.509	143.078	124.934	115.924	246.941	239.945	191.944	190.875	127.445	210.171	71.034	94.4226	228.457	231.972	241.496	175.338	108.63	121.19	145.134
ENSMUSG00000015947	3.58198	2.73981	1.91945	1.45445	1.25998	1.48512	1.33197	1.20847	3.95124	4.22931	2.63628	1.99717	1.79133	1.81384	1.59356	1.40618	1.07233	3.07097	2.96395	1.75936	3.30285	2.96401	1.63361	2.62021	1.15811	1.98023	2.54067	3.53986
ENSMUSG00000015950	4.37798	6.32264	5.03855	4.36336	6.08991	5.51616	2.88593	3.6254	5.92686	7.71228	6.71053	5.99151	5.88578	5.18239	5.46364	4.21854	2.68083	4.38709	6.73625	4.83823	5.82855	5.01602	4.08402	3.49362	4.86406	4.80914	5.33541	3.7927
ENSMUSG00000015961	28.6559	42.7832	48.2262	52.9837	46.8293	45.4022	47.5068	41.0878	39.7099	37.815	37.6269	44.1597	43.5036	45.8642	50.994	34.6858	49.0592	42.1161	36.3758	35.1871	37.8856	50.1602	41.4528	49.129	40.0706	34.5126	41.413	34.1343
ENSMUSG00000015966	1.19399	1.47528	1.43959	1.0389	0.839987	2.33376	0.887978	1.45016	1.38293	0.995132	1.9173	1.55336	2.30313	0.777359	1.36591	0.234364	1.34042	1.31613	0.80835	1.31952	0.971426	2.28001	1.22521	1.31011	1.85297	1.41445	1.27034	1.76993
ENSMUSG00000015968	46.3668	40.6757	36.9494	45.7114	52.4992	40.9469	65.7103	66.4656	43.6612	39.8053	34.032	50.1512	42.2241	51.3057	46.2133	65.3874	73.4548	34.8774	39.3397	39.8055	44.6856	47.6522	44.1074	37.1197	69.7181	48.0914	43.4455	41.9726
ENSMUSG00000015970	5.96997	3.79359	1.67952	7.27227	4.19994	5.304	3.32992	3.3837	2.5683	4.72688	6.23121	4.66007	7.42121	3.36855	3.64243	1.87491	3.75317	3.72903	5.9279	3.07887	2.33142	6.15603	7.35124	5.24043	3.2427	3.39468	2.03254	4.80409
ENSMUSG00000015971	29.2529	33.2993	33.8303	42.1792	42.8394	39.2496	29.5253	34.5621	39.9075	37.0687	39.5442	35.9491	29.173	47.4189	42.7985	37.0294	32.4381	33.5613	38.8008	32.1083	31.4742	51.3002	49.4167	53.0593	33.5852	31.9666	30.7421	33.6286
ENSMUSG00000015980	2.78599	3.58283	3.11911	4.77892	7.55989	5.09184	4.66188	3.6254	2.17318	4.72688	3.35527	3.55053	3.07084	5.18239	4.78069	5.39036	3.75317	3.72903	5.11955	3.51871	2.91428	6.15603	7.96384	6.33218	3.93757	3.39468	4.31914	3.7927
ENSMUSG00000015981	81.5896	103.059	96.2124	45.9192	41.3694	47.736	64.3784	67.4324	62.6271	55.2298	58.4775	116.058	80.0978	51.5648	41.8879	79.2149	62.1953	48.4774	52.2733	93.2459	101.223	54.7202	48.5999	57.4264	70.6446	67.3279	67.3278	44.2482
ENSMUSG00000015994	20.4969	22.1293	28.0719	40.1014	39.2694	36.7037	19.5355	24.6527	25.2879	29.3564	26.3628	18.1964	25.3345	45.0868	32.7818	22.2645	17.9616	27.6387	27.7534	15.8342	20.5942	44.0042	34.7142	47.3822	18.2981	21.4997	20.0713	29.8359
ENSMUSG00000016018	36.0188	40.8864	33.1105	44.257	39.0594	46.2508	32.8552	30.4533	47.0197	40.8004	36.189	44.8254	40.1769	47.678	43.4815	44.2947	36.9955	39.7032	46.076	33.8676	44.297	54.0362	51.4587	48.2556	40.0706	39.0389	40.6508	45.7653
ENSMUSG00000016024	2.18899	0.210755	0	1.24668	1.88997	1.48512	1.33197	0.725079	0.197562	0.995132	0.479324	0	5.88578	4.92327	2.95947	0.234364	0.268083	0	0.5389	0.21992	0	2.05201	1.02101	2.62021	0	0	0.254067	0
ENSMUSG00000016028	14.9249	3.79359	4.31876	8.10339	8.60987	6.3648	3.10792	4.59217	4.74148	4.97566	4.55358	7.76678	4.86217	7.25535	7.28485	7.03091	6.70208	5.92258	4.3112	4.39839	6.41141	7.75204	4.90083	4.36702	5.09568	5.65781	4.82728	4.55124
ENSMUSG00000016087	6.56697	5.05811	5.99828	9.9734	8.39987	5.94048	4.66188	4.83386	6.32198	4.72688	7.42952	4.66007	9.46843	5.44151	5.00834	6.79654	2.68083	5.92258	5.389	3.95855	6.41141	5.47202	4.69662	5.67713	5.3273	6.50648	5.58948	6.06833
ENSMUSG00000016128	5.96997	6.11189	7.19794	8.31117	9.44986	9.54719	7.10382	3.3837	9.68053	7.21471	7.90884	5.99151	8.18892	8.81007	10.6996	7.03091	7.77441	8.99354	10.5086	4.83823	3.8857	9.80404	11.2311	11.3543	4.16919	11.0327	7.36795	6.82687
ENSMUSG00000016150	35.8198	33.9315	47.5064	163.73	176.397	178.214	60.1605	70.3327	133.749	142.801	134.45	39.9434	51.6925	167.65	156.624	53.9036	58.4421	120.426	184.304	20.0127	37.1085	136.345	171.529	166.165	60.6849	93.6367	126.525	141.594
ENSMUSG00000016179	39.9988	32.0347	20.6341	38.0236	41.3694	24.1862	38.405	29.9699	48.7978	37.0687	36.4286	16.4212	19.9605	43.0139	40.2944	48.5133	31.6338	44.0903	40.9564	14.5147	30.5028	27.5881	34.1016	38.6482	36.133	43.5651	48.5268	47.2824
ENSMUSG00000016181	10.149	10.327	7.91773	8.31117	9.44986	8.69855	13.3197	12.8097	10.6683	8.20984	9.82614	14.2021	12.0275	9.58742	12.0655	12.89	12.0637	8.33548	8.6224	10.3362	10.1028	11.4001	8.37224	9.3891	15.7503	9.90116	9.14642	7.83825
ENSMUSG00000016194	0.397998	1.05377	1.19966	6.44116	4.19994	4.66752	6.88183	5.07555	0.987809	1.74148	1.67763	1.99717	1.53542	5.44151	3.18712	6.56218	7.50633	0.877419	2.1556	1.53944	0.971426	5.24402	3.26722	4.58537	3.70595	0.565781	0.508134	1.76993
ENSMUSG00000016200	11.7409	16.6496	17.7549	11.2201	11.7598	11.881	8.65778	8.21756	14.8171	11.9416	10.5451	19.5279	20.7282	11.9195	15.025	12.1869	15.8169	12.7226	12.6642	13.1952	14.7657	12.5401	11.6395	11.791	10.423	12.7301	10.1627	9.35534
ENSMUSG00000016206	0.994996	0.42151	0	0.623338	1.04998	1.48512	0.443989	0.966772	0.987809	0.746349	0.239662	0.221908	0.767711	1.2956	2.50417	1.40618	0.80425	0.438709	1.0778	0.879678	0	1.36801	1.83781	2.40186	0.694865	0.28289	0	0.758541
ENSMUSG00000016239	0.994996	1.68604	1.19966	1.66223	3.77994	1.69728	0.443989	1.45016	1.77806	2.73661	1.19831	1.55336	1.02361	1.55472	2.04887	0.703091	1.34042	0.658064	1.0778	1.31952	1.55428	0.912004	3.06302	3.27527	0.926487	1.13156	0.508134	3.03416
ENSMUSG00000016252	49.5508	76.2932	81.0967	91.6306	83.5787	82.1059	88.7978	92.8101	79.0247	73.1422	85.5593	78.3335	82.6569	102.352	88.1012	87.652	88.1994	86.2064	79.7572	59.3783	78.8798	87.7804	70.8578	84.2835	78.5198	59.1241	76.4742	77.624
ENSMUSG00000016253	19.5019	13.2776	16.0754	26.5957	26.0396	27.1565	22.6434	15.71	21.1391	20.4002	20.6109	16.865	16.8896	26.4302	25.7246	21.5614	21.9828	17.5484	21.8255	9.89638	15.1542	34.2002	27.7713	32.7527	26.8681	19.2365	18.2928	23.5148
ENSMUSG00000016256	24.4769	20.4432	16.5553	17.6612	12.8098	15.2755	15.3176	14.0182	19.5586	19.4051	17.2557	25.0756	30.1966	19.1748	17.5292	15.7024	13.4042	20.6193	27.4839	18.2533	18.6514	23.2561	18.5823	17.2497	18.5297	21.7826	14.4818	17.9521
ENSMUSG00000016257	7.16397	8.8517	8.39759	13.7134	13.6498	10.608	15.3176	9.66772	10.8659	13.6831	8.86749	8.4325	8.70072	13.2151	10.2443	12.4213	12.3318	7.67742	8.35295	6.37767	7.77141	13.6801	11.4353	11.791	14.1289	8.20382	9.90862	6.57402
ENSMUSG00000016262	33.0339	31.1917	27.1122	15.3757	14.6998	11.0323	10.2117	13.2931	28.6465	23.3856	24.4455	31.5109	28.9171	15.2881	11.1549	11.7182	9.91908	30.929	22.6338	33.4278	29.7256	14.3641	15.7235	16.158	11.5811	35.3613	24.6445	23.7676
ENSMUSG00000016308	5.37298	7.16566	5.99828	6.23338	6.7199	5.51616	6.65983	4.59217	4.34636	3.73175	5.27256	7.54487	4.35036	5.18239	5.23599	4.21854	4.55741	3.29032	4.58065	3.73863	5.43998	5.70003	5.10503	8.29734	4.63243	3.39468	2.79474	8.0911
ENSMUSG00000016319	17.7109	14.1206	18.2348	15.1679	13.2298	16.1241	15.0956	12.8097	12.644	14.927	16.7763	18.4184	17.1455	15.5472	13.4315	17.3429	15.5488	14.4774	16.9754	12.7553	16.7085	15.2761	15.1109	16.813	18.5297	14.9932	16.0062	12.3895
ENSMUSG00000016344	2.78599	2.95057	4.55869	3.32447	3.56995	2.1216	3.55191	1.93354	4.74148	3.23418	4.07425	4.88197	3.07084	3.36855	4.55303	5.85909	2.14467	3.29032	4.58065	2.41912	3.8857	3.42002	5.30923	5.02208	2.54784	4.80914	2.03254	3.03416
ENSMUSG00000016346	507.846	465.136	420.599	280.917	266.696	270.716	322.114	326.044	415.67	359.989	382.261	456.243	443.993	289.437	312.793	395.606	346.364	380.58	389.086	371.444	436.559	272.689	301.809	265.297	330.061	379.073	354.932	301.899
ENSMUSG00000016349	344.467	363.763	363.256	442.778	374.634	454.234	554.542	520.365	381.097	387.355	365.484	387.229	375.667	434.544	460.539	581.456	538.847	330.129	393.667	333.398	330.868	438.446	468.641	437.576	537.362	330.133	351.883	348.929
ENSMUSG00000016356	1.79099	1.68604	0.479862	1.24668	1.25998	1.48512	2.44194	1.45016	1.58049	0.497566	2.15696	2.21908	2.04723	0.777359	1.13826	2.578	1.87658	0.438709	1.34725	0.659759	1.94285	0.228001	0.612603	0.873405	0.694865	1.98023	1.5244	1.26423
ENSMUSG00000016382	62.6847	51.2134	73.179	132.563	135.448	147.875	128.979	117.946	82.5809	77.6203	76.9315	97.6395	79.0742	130.078	134.997	108.745	119.833	75.458	99.4271	60.4779	68.1941	120.385	142.124	120.53	141.289	72.9857	69.8685	98.6103
ENSMUSG00000016386	47.9588	54.164	43.9074	14.129	22.4697	10.8202	15.0956	21.7524	36.1538	33.0881	35.2303	52.1484	50.6689	21.5069	13.4315	24.8425	17.4254	41.0193	30.7173	52.1209	60.2284	18.4681	20.4201	19.87	24.3203	37.3415	36.5857	44.5011
ENSMUSG00000016409	6.56697	5.05811	7.19794	11.0123	8.60987	9.33503	6.43784	7.0091	8.89028	8.20984	8.14851	6.43533	8.44482	8.81007	7.51251	4.68727	6.70208	10.0903	9.7002	4.61831	6.02284	10.26	8.98485	11.5726	8.80163	11.0327	6.09761	7.58541
ENSMUSG00000016427	41.3918	36.6713	35.9897	30.7513	32.5495	34.5821	28.8593	31.4201	30.227	25.3759	37.1476	47.9321	33.5234	33.6855	27.7735	27.1862	27.6126	29.8322	30.9868	38.7059	35.7485	31.0081	29.2008	34.7178	24.0887	35.0784	27.9474	25.0318
ENSMUSG00000016477	33.6309	24.6583	24.233	27.0113	28.7696	27.7929	30.8572	35.5289	24.1025	25.1271	31.1561	21.9689	24.5667	25.6528	21.6269	37.0294	31.0977	28.7355	23.1727	24.631	27.9771	22.3441	28.5881	23.1452	34.7433	22.0654	26.9311	24.2733
ENSMUSG00000016481	9.55196	9.06246	8.87745	10.1812	11.7598	10.608	7.32582	6.04233	8.2976	10.9465	8.14851	6.65724	14.0747	10.6239	11.6102	9.60891	7.77441	7.67742	12.3947	10.5561	8.93712	11.1721	9.59745	13.3194	8.57	12.4472	9.90862	6.06833
ENSMUSG00000016487	10.348	5.90113	8.15766	19.9468	20.1597	14.4269	12.6537	15.9517	13.6318	8.95619	12.9417	7.10105	6.9094	16.3245	15.4803	11.4838	12.868	10.7484	8.89185	5.71791	8.93712	12.9961	16.9487	19.2149	14.3605	6.78937	8.63829	8.5968
ENSMUSG00000016493	0.994996	1.05377	0.719794	1.24668	0.839987	1.0608	0.665983	2.41693	0.790247	0.497566	1.43797	0.665724	0.511807	0.777359	1.36591	1.64054	0.80425	0.658064	1.0778	0.879678	0.194285	1.14001	1.63361	1.52846	0.694865	0.848671	2.54067	1.01139
ENSMUSG00000016494	13.3329	11.3808	15.1157	15.3757	12.5998	15.2755	85.6898	90.1515	14.2245	18.4099	17.2557	20.4155	17.4014	13.7333	32.3265	115.776	98.1185	16.4516	25.5978	10.996	9.90854	13.6801	17.7655	18.3415	76.4352	16.6905	12.4493	16.6879
ENSMUSG00000016495	3.78098	4.63661	1.91945	3.53225	2.72996	2.33376	2.88593	3.14201	3.16099	2.73661	0.958648	5.32579	4.86217	2.33208	3.87008	3.04673	2.41275	1.97419	3.50285	2.63904	2.71999	3.42002	3.26722	2.83856	1.15811	4.24335	3.04881	4.04555
ENSMUSG00000016496	3.78098	0.632264	2.63924	10.389	8.81987	7.21344	3.10792	2.90032	1.97562	4.72688	3.35527	1.55336	2.81494	7.77359	11.1549	3.28109	3.48508	3.29032	5.65845	0.439839	3.69142	8.43604	7.14704	5.02208	1.62135	2.54601	2.79474	2.27562
ENSMUSG00000016503	7.16397	5.47962	3.8389	5.61004	9.02986	7.21344	6.43784	5.31725	6.12442	4.97566	5.0329	4.66007	5.37398	6.73711	8.87842	7.03091	5.89783	6.36129	6.4668	2.63904	4.27427	7.52403	9.39325	6.55053	7.18027	6.78937	6.85982	6.57402
ENSMUSG00000016510	7.56197	5.90113	7.43787	10.5967	9.23986	8.06207	7.9918	8.70095	8.49516	10.9465	8.62783	8.65441	8.18892	10.6239	7.74016	11.2495	7.50633	9.2129	5.9279	6.59759	7.96569	11.6281	8.37224	13.5378	5.79054	6.22359	11.6871	10.3667
ENSMUSG00000016520	2.78599	3.79359	0.719794	6.85671	4.82993	5.51616	3.9959	3.86709	5.72929	5.97079	4.55358	4.43816	4.35036	2.85032	3.87008	4.21854	5.36166	3.94838	5.9279	3.29879	2.71999	5.01602	4.69662	7.20559	6.25379	4.52625	5.84355	3.28701
ENSMUSG00000016526	1.98999	0.632264	0.719794	3.32447	3.98994	2.54592	2.88593	2.17524	1.18537	1.99026	2.15696	1.10954	1.27952	4.92327	2.95947	3.74982	3.217	1.97419	1.6167	0.439839	0.582855	3.87602	2.45041	5.02208	1.85297	2.26312	1.01627	2.02278
ENSMUSG00000016528	9.55196	8.8517	6.71807	15.3757	15.5398	14.8512	11.0997	12.8097	11.0635	7.21471	11.5038	6.65724	8.95663	19.1748	13.4315	16.8742	17.9616	6.58064	14.5503	6.37767	7.77141	19.8361	20.2159	16.3763	17.3716	9.61827	7.36795	14.1594
ENSMUSG00000016534	91.3406	77.1362	97.652	145.861	143.638	149.785	103.005	109.004	113.796	108.469	110.963	94.5328	113.109	166.096	134.315	108.276	95.4376	98.929	129.336	68.6149	80.2398	131.557	143.758	151.536	104.23	100.992	94.513	118.08
ENSMUSG00000016541	136.115	114.861	118.766	242.894	249.686	260.744	151.622	132.448	165.359	172.407	173.755	137.361	129.999	253.419	228.107	150.93	165.139	166.929	199.124	97.2045	118.903	249.205	246.062	251.977	153.797	142.011	171.495	183.82
ENSMUSG00000016552	12.5369	11.5915	10.7969	30.9591	33.8095	20.7917	15.3176	19.3354	12.4464	13.4343	15.8177	14.2021	12.5393	31.3535	23.4481	19.9209	17.9616	13.3806	19.6699	10.996	9.71426	26.9041	22.4621	26.8572	19.4562	13.2958	13.7196	18.7107
ENSMUSG00000016554	40.9938	34.5638	29.7515	48.8281	48.2993	44.5536	33.7431	36.979	37.7343	37.815	40.0235	37.7243	34.0352	47.4189	46.2133	40.3105	29.7572	35.3161	39.6092	28.5895	33.6113	51.7562	47.3746	55.4612	42.6184	39.3218	34.2991	48.0409
ENSMUSG00000016559	58.7047	52.8994	60.7026	93.9162	94.7086	95.8963	47.5068	57.2812	79.2223	64.186	91.7905	64.3533	70.8853	104.425	100.394	39.8418	54.1528	76.9935	99.4271	49.0421	40.7999	101.004	97.6081	108.302	49.7987	74.1173	55.6407	72.0614
ENSMUSG00000016619	57.7097	41.5187	46.7866	80.2028	83.5787	74.4681	51.0587	40.3627	64.9978	61.2006	54.4033	45.0473	51.4366	83.4365	65.5637	43.3573	43.4295	53.3032	73.5599	33.2079	40.7999	65.6643	86.9897	74.6761	49.5671	55.1636	63.2627	52.3393
ENSMUSG00000016624	6.36797	2.95057	2.39931	3.74003	5.45992	3.60672	4.43989	8.21756	4.74148	3.48296	2.87594	3.55053	2.30313	5.70063	3.18712	6.79654	5.89783	2.19355	1.88615	2.41912	2.52571	4.78802	5.51343	4.80373	6.94865	2.8289	3.81101	3.53986
ENSMUSG00000016637	5.17398	7.37642	7.43787	5.61004	7.13989	5.72832	4.43989	4.59217	4.93905	6.46836	6.9502	4.21625	6.65349	6.73711	5.46364	5.85909	4.55741	3.50968	6.19735	4.39839	6.60569	8.20804	4.90083	4.58537	4.40081	6.50648	6.35168	5.05694
ENSMUSG00000016664	22.0889	18.5464	27.832	34.9069	31.4995	42.2198	31.9672	32.6286	28.844	26.371	31.875	26.407	26.3581	38.8679	32.3265	35.6233	32.17	21.7161	35.298	24.4111	19.6228	38.0762	40.8402	40.8317	36.133	23.7628	25.6608	28.5717
ENSMUSG00000016757	10.746	8.21944	11.0368	16.2068	13.4398	16.1241	14.2076	11.1179	11.0635	11.1952	15.578	7.76678	11.0039	16.0654	15.4803	12.1869	14.2084	12.7226	13.2031	8.57686	7.96569	17.3281	15.1109	17.0314	13.6657	11.5985	10.6708	16.4351
ENSMUSG00000016763	3.18399	3.58283	3.35904	13.0901	16.7997	11.881	130.755	110.695	6.12442	6.71714	7.18986	15.7555	2.81494	11.9195	33.0095	188.194	134.578	2.85161	8.6224	2.41912	6.21712	12.3121	12.4563	13.3194	141.521	4.24335	3.55694	5.81548
ENSMUSG00000016831	40.5958	39.2004	28.5518	42.1792	44.5193	42.6441	36.4071	37.2207	41.0929	40.8004	35.9493	39.2777	41.7123	49.2327	40.9773	38.67	42.3571	42.9935	42.3037	31.0087	40.4113	46.5122	41.8612	47.6006	40.0706	45.8282	37.856	44.7539
ENSMUSG00000016833	6.56697	13.6991	12.2365	10.5967	9.86985	7.21344	7.7698	6.28402	10.6683	8.20984	10.0658	8.87632	8.18892	9.84654	8.87842	6.56218	7.77441	8.55483	7.0057	6.15775	11.2685	8.43604	7.96384	11.3543	7.4119	9.61827	9.40049	9.35534
ENSMUSG00000016918	7.76097	5.05811	7.43787	35.1147	34.8595	23.9741	13.7637	10.3928	13.2366	21.1466	19.173	16.1993	33.5234	34.4629	26.1799	10.7807	6.434	28.5161	17.5143	3.73863	10.88	28.7281	34.51	31.8793	15.5187	13.2958	15.7522	14.918
ENSMUSG00000016921	15.3229	21.0755	17.7549	28.6735	30.2395	28.6416	16.4276	18.8521	27.4611	20.1514	28.5198	26.6289	26.3581	29.5396	23.2205	16.4054	18.4977	22.3742	28.0228	18.2533	18.6514	30.3241	27.9755	34.0628	20.1511	26.8746	23.3742	28.8246
ENSMUSG00000016933	32.8349	35.8283	35.9897	41.5558	39.2694	38.4009	36.1851	39.8793	39.7099	34.8296	36.9079	41.2749	41.7123	43.5321	40.522	44.0603	40.7486	39.0451	38.5314	31.0087	32.6399	41.9522	44.1074	45.6354	37.0595	42.4335	36.5857	41.7197
ENSMUSG00000016940	20.8949	14.5421	13.916	23.6868	25.6196	27.1565	38.183	29.4865	18.1757	22.888	20.3713	16.1993	17.1455	31.8717	25.2693	31.6391	32.7062	11.8452	22.3644	12.5354	13.9885	31.6921	32.0596	30.3508	31.5006	20.0852	16.5144	14.4123
ENSMUSG00000016942	1.39299	0.210755	0.479862	0	0.419994	0	0	0.483386	0.395124	0.248783	0.239662	0.443816	1.02361	0	0	0	0	0	0.26945	0.879678	0.194285	0	0.204201	1.09176	0	1.41445	0	0.505694
ENSMUSG00000016946	7.36297	6.11189	5.03855	8.31117	7.97988	7.4256	4.66188	4.35047	7.90247	6.71714	4.79324	7.54487	3.07084	10.1057	6.6019	4.92163	5.62975	5.26451	9.43075	4.39839	4.66284	9.34804	11.2311	10.9176	5.09568	5.37492	6.85982	5.30979
ENSMUSG00000016984	3.38298	3.16132	3.8389	3.11669	5.03992	3.39456	2.88593	2.65862	4.34636	5.72201	1.9173	3.55053	3.83855	3.88679	4.09773	2.34364	1.87658	4.16774	2.6945	3.95855	2.52571	4.78802	4.90083	3.05692	4.40081	4.24335	4.06508	1.51708
ENSMUSG00000016995	1.19399	1.47528	0.959725	0.415558	1.46998	1.90944	0.443989	0.483386	1.58049	0.746349	1.67763	1.10954	0.511807	1.03648	1.59356	0	0.268083	0.877419	1.88615	1.31952	1.16571	2.05201	0.816804	0.436702	1.15811	0.565781	0.254067	2.27562
ENSMUSG00000017009	33.2329	25.0798	25.1928	52.7759	45.3593	51.1305	20.2015	20.0605	34.5733	32.093	36.9079	29.5138	32.2439	50.5283	38.2455	27.4205	24.1275	29.1742	33.9507	18.0334	26.6171	46.5122	60.8519	52.4043	22.2357	28.289	35.0613	28.3189
ENSMUSG00000017057	0.994996	3.58283	1.43959	4.9867	6.29991	3.60672	2.21994	1.45016	4.93905	4.72688	4.55358	2.66289	2.55904	7.25535	5.00834	1.64054	1.87658	3.29032	5.9279	1.97928	2.52571	6.38403	6.53443	7.64229	1.62135	2.26312	4.06508	4.04555
ENSMUSG00000017119	74.6247	66.8093	69.3401	68.1516	67.199	75.9532	67.4863	67.1907	86.7297	73.391	72.1382	79.6649	78.8183	69.9623	69.4338	67.028	65.1442	75.458	67.0931	63.3368	66.0569	70.9083	69.02	73.8027	75.5087	66.4792	71.3929	76.1069
ENSMUSG00000017132	15.1239	10.5377	10.7969	15.999	13.8598	15.4877	17.0936	18.3687	20.9416	16.4197	15.0987	13.9802	15.866	20.4704	12.5208	14.7649	18.7658	14.4774	15.0892	10.3362	14.5714	20.9761	19.6033	18.9965	17.8349	18.6708	11.179	16.9407
ENSMUSG00000017144	17.5119	18.1249	7.19794	26.8035	23.5196	18.6701	8.21379	8.94264	10.0757	11.6928	8.14851	8.65441	4.60627	20.9887	16.8462	8.90582	10.7233	8.11612	10.2391	6.81751	13.6	24.8521	22.6663	18.1231	7.87514	7.07226	10.1627	8.34395
ENSMUSG00000017146	3.38298	1.26453	2.39931	1.0389	2.09997	2.1216	1.10997	0.966772	2.5683	2.73661	1.19831	2.8848	2.30313	2.07296	1.36591	1.40618	1.6085	2.63226	3.7723	1.75936	1.94285	1.14001	1.83781	2.18351	0.926487	0.848671	2.28661	2.27562
ENSMUSG00000017167	174.92	174.926	182.828	131.524	120.328	134.085	192.691	171.602	88.7053	92.5473	93.2285	222.13	198.837	133.706	125.664	222.88	182.833	80.2838	116.133	194.189	179.325	121.297	137.632	145.859	202.437	54.5978	90.702	74.5898
ENSMUSG00000017176	31.4419	25.2906	26.6324	39.2703	34.4395	43.7049	28.1933	30.4533	33.9806	30.1028	29.9577	27.5166	34.547	37.8315	38.0178	34.4514	31.0977	27.4193	41.2259	25.7306	24.4799	38.9882	44.3116	45.8537	33.1219	22.6312	26.1689	23.2619
ENSMUSG00000017188	16.9149	15.8066	18.4747	28.258	19.7397	23.1254	20.2015	18.8521	22.5221	21.6441	19.4126	22.4127	22.0077	26.4302	28.2288	21.0927	20.1062	19.5226	20.2088	16.0541	17.6799	25.3081	26.1377	23.5819	18.2981	17.5392	19.8172	17.4464
ENSMUSG00000017210	37.2128	31.1917	32.1508	32.2058	26.2496	35.4307	44.3989	43.5047	36.5489	33.0881	37.6269	41.053	33.5234	30.5761	32.5542	55.5442	49.3273	28.2968	31.2562	27.7099	33.6113	32.8321	30.426	36.683	51.1884	29.7035	33.7909	28.8246
ENSMUSG00000017221	58.1077	51.6349	53.7446	63.1649	62.5791	63.4358	47.0628	50.7555	57.0954	53.4884	52.9653	59.6932	57.5783	66.8529	55.3194	56.0129	56.2975	50.2322	57.1234	52.1209	52.6513	75.4683	73.9208	72.2742	59.0635	56.5781	58.4355	60.6833
ENSMUSG00000017264	46.3668	35.196	40.0685	40.9325	41.9994	42.432	34.6311	23.6859	48.4027	33.8345	49.61	35.9491	41.4564	41.4591	44.1644	35.6233	27.8807	45.1871	43.6509	37.6063	35.7485	43.3202	42.0654	48.9107	32.1954	37.0586	39.3804	47.7881
ENSMUSG00000017286	12.1389	14.5421	10.0771	16.2068	15.5398	16.7606	13.9856	14.2599	17.7806	13.9319	20.3713	12.8707	12.0275	16.8428	15.2527	16.6398	13.9403	14.6968	14.8198	8.35695	13.4057	21.8881	21.2369	18.5598	16.4451	15.2761	10.1627	18.9635
ENSMUSG00000017288	62.6847	51.8457	60.7026	68.7749	70.9789	71.0736	61.0485	59.4565	72.3076	70.1568	63.2708	60.5809	64.7436	72.5535	64.8807	79.4492	68.3612	63.6129	67.632	50.3616	56.9255	74.3283	71.2662	68.999	64.1592	68.4595	59.9599	58.6605
ENSMUSG00000017291	298.897	315.289	307.352	269.905	343.765	267.746	283.487	294.382	319.26	291.076	290.95	297.578	310.923	272.853	255.198	284.283	292.211	307.755	270.797	249.389	277.633	277.477	308.548	314.207	293.233	279.496	276.171	307.209
ENSMUSG00000017299	10.547	10.327	9.83718	12.6745	11.9698	9.54719	7.32582	9.90941	10.0757	11.6928	8.86749	5.99151	9.46843	11.6604	10.6996	11.4838	11.5276	8.99354	9.96965	8.79678	7.77141	11.6281	13.6815	11.1359	7.64352	10.1841	8.13015	9.35534
ENSMUSG00000017307	0.795996	1.05377	1.19966	1.24668	0.839987	0.42432	1.33197	0.966772	1.58049	0.746349	1.67763	0.887632	1.27952	1.03648	1.82121	0.703091	0.536166	1.09677	1.6167	0.879678	1.55428	2.50801	1.63361	1.74681	0.694865	1.98023	0.762202	1.76993
ENSMUSG00000017309	1.19399	0.632264	0.479862	0.207779	0	0.42432	0.665983	0.725079	0.987809	0	0.479324	0.887632	1.53542	0	0.227652	1.17182	0.536166	0.219355	0	0.21992	0.194285	0.228001	0.408402	0.655053	0.463243	0	0.508134	0.505694
ENSMUSG00000017314	68.8537	59.4328	51.3453	53.607	58.5891	50.0697	70.3722	80.4838	66.7759	56.9713	55.3619	66.7943	56.5547	63.2252	55.547	102.651	77.208	56.1548	56.3151	38.266	57.5084	67.9443	68.6116	68.1256	73.4241	65.9134	54.3704	54.3621
ENSMUSG00000017344	31.4419	29.2949	32.3907	37.1925	26.4596	37.5523	28.8593	31.6618	30.8196	27.6149	30.1974	37.5024	44.0154	47.4189	43.9368	43.3573	24.1275	25.6645	33.6813	31.8883	28.9485	33.9722	32.2638	40.8317	25.0151	26.8746	27.4393	25.5375
ENSMUSG00000017376	85.7686	64.491	62.862	48.6203	50.1892	54.3129	194.689	189.246	67.9613	67.1714	70.7003	76.3363	61.6728	48.7145	86.7353	234.598	215.539	81.1612	73.8293	45.9632	60.8112	44.0042	44.9242	51.9676	185.761	65.9134	65.8034	69.0272
ENSMUSG00000017386	6.76597	2.10755	2.15938	7.68783	5.03992	7.00128	3.32992	3.86709	5.33417	6.21958	6.47087	3.32862	2.81494	7.77359	6.37425	4.45291	3.48508	3.94838	8.35295	2.63904	0.971426	6.61203	9.18905	9.17075	2.77946	5.37492	4.31914	4.2984
ENSMUSG00000017390	237.605	226.351	256.966	509.682	502.522	471.207	323.224	304.05	271.252	272.417	285.677	292.031	253.345	536.378	403.399	369.357	301.862	218.916	323.879	230.916	229.839	516.65	490.695	514.872	314.774	256.299	268.295	269.788
ENSMUSG00000017400	8.55696	6.74415	13.916	18.4923	16.1698	22.7011	140.522	132.931	20.3489	19.4051	24.2059	20.6374	15.3542	21.766	46.4409	155.149	168.356	13.8193	23.1727	4.61831	12.8228	19.3801	18.3781	17.9048	125.539	12.1643	16.0062	19.4692
ENSMUSG00000017404	1.98999	1.68604	0.719794	1.87001	1.25998	1.90944	2.44194	0.966772	1.18537	0.248783	1.9173	2.21908	1.02361	2.5912	2.04887	2.10927	1.87658	2.63226	2.42505	1.53944	1.74857	3.64802	2.65461	2.62021	1.85297	1.13156	1.5244	2.02278
ENSMUSG00000017405	1.39299	1.26453	0.239931	2.90891	2.09997	1.27296	1.10997	0.725079	1.77806	2.23905	2.15696	1.10954	0.767711	1.2956	1.59356	1.17182	2.14467	1.31613	1.88615	0.879678	0.971426	3.87602	2.85881	3.05692	0.926487	1.13156	2.79474	1.01139
ENSMUSG00000017412	336.11	290.842	272.082	154.38	141.118	174.608	379.166	363.99	252.089	206.241	212.82	330.421	285.077	140.702	199.423	422.557	423.035	273.316	184.573	275.999	271.028	134.977	181.126	156.776	371.985	214.714	206.557	190.141
ENSMUSG00000017417	8.15896	13.4883	11.5167	13.9212	15.3298	23.1254	22.8654	19.3354	4.34636	6.96593	5.99155	11.983	16.6337	17.361	13.4315	26.2487	20.1062	5.04516	8.89185	8.13703	11.6571	14.5921	17.5613	14.8479	23.3938	8.48671	6.09761	3.53986
ENSMUSG00000017418	14.3279	14.5421	10.557	21.609	27.2996	19.5187	16.4276	16.6768	17.9781	17.9124	13.4211	11.7611	10.2361	16.3245	16.1633	15.9367	20.3743	12.7226	12.9336	8.57686	11.8514	18.0121	16.7445	19.6516	23.857	13.8616	12.4493	14.1594
ENSMUSG00000017421	61.2917	49.7381	40.7883	55.477	72.6589	51.9792	47.2848	46.4051	55.7124	51.4981	53.6843	51.2607	52.2043	66.3346	53.7258	54.3723	45.3061	49.1355	52.8122	45.3034	51.8741	65.8923	60.0351	64.8503	51.42	48.3742	56.4029	65.4874
ENSMUSG00000017428	50.3468	47.8413	43.6675	64.8271	62.3691	57.9196	50.8367	52.6891	56.3051	44.5322	54.1636	50.3731	40.4328	69.1849	53.9535	64.6843	58.4421	49.5742	53.3511	39.8055	47.5999	63.3843	60.0351	66.1604	55.126	55.4465	48.7809	48.5466
ENSMUSG00000017446	0.795996	0.210755	0.479862	1.24668	1.46998	1.27296	1.99795	0.966772	0.197562	0.746349	0	0.443816	0	1.2956	0.910607	2.10927	2.14467	0.219355	0.5389	0.439839	0.582855	0.912004	1.02101	2.18351	1.85297	0.28289	0	0.252847
ENSMUSG00000017453	1.79099	2.73981	2.87917	4.77892	3.35995	2.75808	0.887978	0.483386	3.75368	1.74148	2.63628	3.77243	2.55904	3.62767	3.87008	0.703091	0.80425	1.97419	4.04175	3.29879	2.33142	7.06803	4.49242	4.80373	0.231622	0.848671	1.5244	2.78132
ENSMUSG00000017466	364.168	272.506	260.085	901.138	932.176	882.797	241.974	264.17	429.895	451.79	451.283	272.947	293.777	931.017	840.262	286.392	267.547	454.503	555.337	232.235	268.891	870.28	922.376	955.505	277.251	340.6	375.765	403.797
ENSMUSG00000017478	20.0989	23.6045	19.1945	19.5312	25.1996	22.2768	19.5355	25.1361	21.1391	22.3905	21.5696	22.6346	21.24	24.3572	17.3015	28.358	28.1487	15.7935	24.2505	22.6517	21.9542	26.4481	23.6873	23.5819	24.3203	23.7628	22.8661	22.7562
ENSMUSG00000017485	62.0877	54.164	59.7429	67.736	86.0987	63.4358	74.1461	70.5744	64.8003	57.7177	63.5104	67.0162	65.2554	73.8491	61.2383	68.9029	74.7952	65.5871	55.5067	59.1584	58.0913	73.8723	64.9359	77.733	72.0344	67.8937	57.4192	75.8541
ENSMUSG00000017491	73.2317	75.661	79.6571	6.64893	4.19994	4.45536	4.88388	4.10878	47.4148	30.8491	45.7754	83.2155	69.8617	5.44151	4.78069	5.39036	7.23825	68.658	28.8312	70.1544	86.8455	4.33202	5.92183	5.89548	6.02217	53.7492	49.5431	36.9157
ENSMUSG00000017493	26.8649	30.981	22.3136	4.57114	2.51996	4.45536	51.9467	41.0878	31.2148	25.1271	28.2801	17.0869	17.4014	7.25535	13.2038	49.9194	52.5443	15.5742	14.8198	14.0749	23.7028	5.24402	7.35124	6.33218	52.5781	39.8875	28.9637	25.5375
ENSMUSG00000017499	1.39299	0.210755	0	0.207779	0.209997	0	0.887978	0.483386	0	0	0.479324	1.55336	0.255904	0	0.455303	0.234364	0	0.438709	0.80835	0.21992	0.777141	0	0.612603	0.436702	0.463243	0.28289	0.508134	0
ENSMUSG00000017548	16.7159	16.6496	21.5938	25.5568	20.7897	18.6701	14.8736	18.3687	21.1391	19.9026	17.735	22.1908	17.6574	24.6164	20.261	14.2962	17.6935	25.0064	18.0532	16.7139	17.6799	25.5361	21.6453	23.1452	18.993	19.2365	18.0388	18.9635
ENSMUSG00000017550	7.76097	5.26887	4.07883	6.85671	9.02986	7.00128	4.43989	4.83386	9.08785	8.70741	7.42952	5.99151	5.88578	7.77359	6.82955	5.156	6.16591	8.11612	9.1613	5.27807	5.05141	9.57604	7.96384	8.9524	6.48541	5.65781	6.60575	9.86103
ENSMUSG00000017561	4.17898	3.37208	4.79862	5.40226	5.66992	4.03104	3.9959	4.10878	5.33417	3.98053	4.07425	5.10388	5.62988	4.40503	4.32538	2.10927	2.68083	4.60645	5.11955	2.41912	3.8857	5.47202	5.71763	4.80373	5.55892	3.39468	5.08134	3.7927
ENSMUSG00000017615	34.6258	26.7659	27.832	39.4781	38.0094	36.2793	41.513	40.3627	37.5368	30.3515	31.6354	28.6261	30.4525	47.1598	36.8796	46.6383	46.6465	28.2968	36.9147	21.1123	23.5085	40.1282	42.8822	44.9803	35.4381	35.0784	31.5043	34.64
ENSMUSG00000017631	223.078	206.329	206.101	361.744	363.715	337.758	353.193	407.494	353.636	322.423	320.188	195.723	198.837	370.023	365.153	503.647	436.708	303.368	344.357	137.23	214.297	378.482	363.274	396.526	383.102	302.41	302.086	297.601
ENSMUSG00000017639	158.005	145.842	143.959	167.47	150.568	180.336	208.009	208.823	138.688	138.323	139.244	155.114	153.542	157.804	166.413	273.737	230.552	116.258	136.611	102.263	141.44	158.461	185.619	172.061	228.842	132.958	139.991	120.102
ENSMUSG00000017664	14.9249	12.4345	15.8355	15.3757	11.5498	15.912	8.87978	13.0514	11.0635	11.9416	13.6607	15.9774	11.0039	18.1384	12.2932	18.5147	11.2595	12.9419	15.6281	13.635	12.4342	20.5201	17.1529	18.7782	12.7392	15.559	11.6871	13.4009
ENSMUSG00000017667	24.8749	26.5551	28.7917	38.6469	45.7793	36.9158	23.7534	21.269	36.9441	29.1076	32.594	27.0728	22.5195	45.605	33.0095	26.0144	26.2722	32.2451	30.7173	23.3115	23.3142	36.0242	43.4948	41.9234	28.7211	32.8153	27.6933	29.8359
ENSMUSG00000017670	27.8599	29.5057	35.5098	32.6213	32.9695	36.9158	45.7308	39.8793	32.5977	32.8394	29.2388	35.0614	35.5706	30.8352	37.1072	58.3565	45.5741	22.8129	29.909	27.0501	32.057	40.8122	37.7772	39.9583	50.0303	33.6639	28.2015	32.6173
ENSMUSG00000017677	16.3179	12.2238	16.0754	27.6346	21.8397	23.9741	13.3197	11.6013	29.4367	18.4099	21.0903	15.9774	19.1928	35.2403	32.5542	14.0618	19.0339	30.4903	35.298	8.35695	11.0743	28.2721	23.8915	26.4205	13.2024	17.8221	21.0876	26.5489
ENSMUSG00000017679	13.9299	17.7034	21.5938	15.7912	18.2697	18.4579	23.0874	17.8853	22.9172	19.9026	20.3713	21.3032	18.9369	21.766	18.2121	25.0769	23.8594	16.671	23.7116	11.4358	20.5942	17.3281	19.8075	18.5598	25.2468	21.2168	20.8335	21.2391
ENSMUSG00000017686	37.6108	41.0972	37.1893	45.9192	45.5693	48.1603	52.8347	47.6135	40.8953	41.5468	45.0564	50.3731	46.5745	54.156	50.0834	50.6225	47.9869	50.2322	52.2733	32.5481	39.2456	41.9522	51.8671	49.129	69.0233	39.6046	44.7158	36.1571
ENSMUSG00000017692	16.7159	14.5421	14.6358	11.8434	3.98994	8.69855	3.7739	3.3837	28.0538	21.3953	14.859	11.5392	13.307	12.4377	8.65077	3.28109	1.87658	14.6968	17.7837	10.1163	12.24	10.716	11.6395	11.3543	5.09568	22.0654	15.7522	6.82687
ENSMUSG00000017697	0.596997	0.632264	1.19966	1.45445	0.629991	0.63648	0.887978	0.725079	0.395124	0.497566	1.19831	1.33145	0.511807	1.2956	0.910607	0.937454	0.268083	0.658064	0.5389	1.0996	0.582855	1.14001	0.816804	1.74681	0.231622	0.565781	0.762202	1.01139
ENSMUSG00000017707	407.948	343.53	322.228	378.989	341.455	378.705	366.291	376.316	396.902	391.585	375.79	393.443	387.182	386.866	404.309	437.791	383.895	358.645	414.684	258.845	308.719	319.885	411.669	376.656	383.334	364.363	364.586	323.391
ENSMUSG00000017713	0.795996	0	0.479862	0.623338	0.839987	0.848639	0.443989	0.725079	1.18537	0.497566	0.479324	0.221908	0.511807	0.777359	1.13826	0.468727	1.07233	0.658064	0	0.659759	0.971426	1.14001	0.612603	0.655053	0.463243	0.565781	0.762202	0.758541
ENSMUSG00000017715	14.1289	12.856	15.8355	17.869	20.5797	22.0646	25.0854	21.9941	16.5952	20.4002	13.1814	15.7555	14.0747	19.9522	22.0822	28.8267	26.0041	16.2322	18.5921	11.8757	13.6	20.5201	23.8915	23.8003	26.1733	17.2563	17.2766	17.1936
ENSMUSG00000017716	1.59199	0.632264	0.479862	1.24668	0.419994	0.42432	1.33197	1.45016	0.790247	0.497566	0.239662	1.33145	0.255904	1.55472	0.682955	0.468727	0.80425	0.658064	1.0778	0.21992	0.582855	0.912004	1.83781	0	0.926487	0.848671	1.01627	0.758541
ENSMUSG00000017718	0.397998	0	0.239931	1.0389	0.839987	0.63648	0.665983	0	0.395124	0	0.239662	0	0	2.33208	2.04887	0.234364	0	0.877419	0.26945	0	0	1.36801	0.612603	2.18351	0.231622	0	0.508134	0.252847
ENSMUSG00000017721	65.2717	45.7338	58.3033	104.721	106.258	103.534	57.2746	59.6982	70.7271	68.1666	78.3695	51.4826	62.6964	107.794	91.9713	70.3091	53.0805	71.0709	88.9185	45.5234	45.2684	102.6	105.164	102.843	57.2106	57.9925	69.6144	87.2322
ENSMUSG00000017724	2.18899	0.42151	2.63924	1.87001	1.88997	2.97024	2.21994	1.45016	1.97562	0.995132	1.43797	1.33145	1.02361	1.55472	1.36591	2.34364	2.41275	0.658064	1.6167	0.659759	1.74857	2.96401	1.42941	2.62021	2.0846	2.54601	2.03254	2.78132
ENSMUSG00000017734	102.087	80.7191	81.8165	84.7739	63.4191	88.2585	49.5048	52.4474	74.2833	77.6203	82.923	99.6366	100.57	64.0025	71.0273	46.8727	50.9358	85.7677	80.2961	57.1791	79.6569	67.4883	82.0888	70.5274	47.9457	87.696	73.1714	59.6719
ENSMUSG00000017737	0.397998	0.210755	0	2.90891	2.09997	1.27296	1.33197	1.20847	0.395124	0.248783	1.19831	0.443816	0.255904	1.2956	1.36591	0.937454	1.07233	0.658064	0.80835	0.21992	0.582855	0.912004	1.42941	1.96516	0.231622	0.848671	1.01627	0.505694
ENSMUSG00000017740	197.208	208.858	212.579	221.7	230.787	215.13	228.876	237.826	207.242	195.543	205.39	212.366	213.68	253.678	200.561	300.688	256.288	172.852	220.41	159.222	207.302	230.509	231.564	264.205	232.085	207.641	193.345	176.234
ENSMUSG00000017747	1.79099	1.26453	1.91945	2.70113	1.67997	3.39456	2.21994	2.90032	1.77806	2.23905	2.63628	3.32862	2.55904	5.18239	3.18712	2.578	2.41275	1.31613	2.6945	1.0996	1.16571	4.10402	3.87982	5.24043	3.2427	1.69734	1.77847	1.51708
ENSMUSG00000017754	46.3668	37.9359	37.4293	50.9059	37.1694	64.7088	28.1933	40.6044	43.4636	32.8394	54.4033	45.2692	55.787	54.156	55.7747	56.4816	43.4295	40.1419	53.89	29.4692	30.6971	51.0722	52.8881	54.8061	33.5852	38.756	40.1426	40.4555
ENSMUSG00000017756	3.18399	3.58283	2.87917	8.51895	6.5099	5.51616	3.55191	2.17524	3.16099	5.97079	5.27256	1.99717	10.748	9.32831	10.6996	4.68727	1.6085	1.97419	5.65845	1.0996	1.74857	7.52403	5.92183	5.89548	1.85297	4.80914	5.08134	4.04555
ENSMUSG00000017760	89.7486	81.9836	81.3367	80.2028	66.569	85.9247	68.5963	65.2571	85.5443	86.3277	79.0884	80.7745	91.1017	79.0315	72.6209	76.8712	73.991	83.3548	94.0381	68.395	69.9427	83.9044	87.1939	82.9734	69.2549	93.9196	79.0149	89.0021
ENSMUSG00000017764	38.2078	27.3981	29.7515	53.3993	61.7391	50.0697	39.959	45.4383	43.0685	35.3272	45.7754	32.3986	33.2675	53.8969	49.6281	51.3256	42.8933	44.529	47.6927	29.6891	30.1142	52.6682	51.8671	50.6575	40.3022	31.6837	37.602	43.2368
ENSMUSG00000017765	5.77097	6.32264	5.51842	10.1812	9.65986	11.6688	8.43579	8.45926	7.50735	7.21471	8.62783	9.09822	12.7952	13.9925	9.56137	9.84327	8.0425	6.8	10.778	5.93783	7.18855	13.9081	12.6605	15.7213	6.71703	8.20382	4.57321	8.84964
ENSMUSG00000017774	4.77598	5.90113	6.71807	8.72673	8.81987	9.75935	10.4337	6.52571	11.261	8.45862	5.0329	6.65724	7.93301	18.6566	9.78902	13.8274	10.1872	7.23871	9.7002	4.83823	6.60569	12.0841	13.6815	18.3415	10.6546	8.20382	9.65455	8.34395
ENSMUSG00000017776	38.4068	45.9445	45.8269	53.3993	53.1292	47.736	56.6086	57.7646	52.9466	48.0151	51.2877	51.0388	47.854	64.7799	52.1322	54.6067	60.0506	50.0129	49.5788	36.5067	50.9027	55.1763	53.0923	59.1732	57.4422	45.8282	56.1489	43.4897
ENSMUSG00000017778	2.98499	4.00434	7.19794	3.32447	2.93996	5.51616	3.55191	3.6254	4.93905	3.48296	4.79324	4.21625	4.35036	5.44151	4.55303	3.28109	5.36166	5.92258	3.50285	5.05815	4.85713	5.47202	4.69662	4.36702	5.3273	6.22359	3.55694	3.28701
ENSMUSG00000017781	96.5146	137.412	144.918	249.958	223.437	249.288	272.831	266.104	165.754	162.455	164.648	151.341	149.96	263.525	224.692	295.064	298.645	131.832	198.854	104.242	132.891	251.485	271.179	268.135	301.34	148.8	167.176	154.237
ENSMUSG00000017801	9.15396	10.1162	10.557	8.72673	7.97988	8.27423	8.87978	8.21756	10.2732	8.70741	6.47087	8.4325	6.65349	8.03271	6.37425	10.0776	8.84675	7.01935	9.7002	7.69719	10.6857	10.944	9.59745	11.3543	6.94865	8.7696	10.1627	7.83825
ENSMUSG00000017802	12.9349	14.1206	13.1962	15.7912	13.6498	15.2755	17.5376	13.0514	14.422	13.9319	15.0987	15.9774	16.6337	17.1019	12.5208	20.624	12.5999	11.8452	14.2809	12.0956	16.5142	19.3801	13.2731	15.0662	13.4341	18.105	14.99	9.35534
ENSMUSG00000017817	1.19399	1.68604	0.959725	2.28557	1.25998	1.90944	1.10997	0.725079	1.18537	0.497566	0.479324	0.887632	0.511807	3.36855	1.59356	0.937454	0.268083	0.658064	0.26945	0.439839	1.74857	4.33202	2.85881	2.18351	0	0.565781	1.01627	1.26423
ENSMUSG00000017830	0.397998	0.210755	0.719794	0.831117	0.419994	1.48512	0.443989	0.241693	1.38293	0.995132	0	0.443816	0.255904	0.777359	0.682955	0.468727	0.80425	0.877419	0.26945	0.21992	0.38857	1.36801	0.204201	0.873405	0.231622	0.28289	0	1.01139
ENSMUSG00000017831	9.35296	14.3313	19.1945	19.5312	24.3596	18.8822	17.7596	15.2267	16.9903	16.4197	17.4953	17.0869	12.7952	19.1748	17.5292	10.0776	16.8892	13.1613	15.0892	11.6557	11.6571	19.3801	17.1529	23.5819	15.7503	14.4274	14.7359	16.4351
ENSMUSG00000017837	5.77097	2.52906	3.59897	2.28557	2.09997	3.60672	2.44194	1.69185	5.13661	3.23418	3.59493	3.32862	3.32675	3.10944	3.18712	2.81236	2.14467	3.29032	2.1556	2.1992	2.71999	4.78802	3.87982	4.80373	2.0846	3.39468	3.30287	4.04555
ENSMUSG00000017843	88.3556	93.3644	93.3332	116.356	116.548	111.808	119.877	112.146	120.71	108.221	99.939	98.0833	100.058	119.195	104.264	127.025	120.101	111.213	112.63	75.6523	102.388	116.053	116.803	116.163	119.98	94.2025	87.1451	101.644
ENSMUSG00000017858	22.0889	21.7077	18.2348	33.6602	31.7095	27.1565	16.8716	18.127	21.1391	24.132	26.3628	20.4155	20.2164	33.9447	22.7652	22.2645	21.9828	23.9097	26.1367	16.0541	19.2342	31.0081	31.0386	26.6388	18.7614	21.7826	21.5957	22.2505
ENSMUSG00000017868	2.98499	0.843019	0.719794	1.24668	0.629991	3.39456	0.887978	0.241693	0.987809	1.24392	2.39662	1.99717	1.79133	0.518239	2.27652	1.17182	1.07233	1.31613	1.34725	0.21992	0.582855	1.59601	1.42941	1.96516	0	1.13156	2.03254	0.505694
ENSMUSG00000017897	0.994996	0.632264	1.19966	4.57114	2.51996	3.1824	2.21994	1.20847	2.17318	2.23905	2.15696	0.665724	2.04723	6.73711	5.46364	2.578	1.6085	1.31613	2.6945	0.659759	0.777141	2.73601	3.87982	4.36702	2.0846	2.54601	3.30287	3.28701
ENSMUSG00000017929	31.2429	27.1874	30.7112	65.2427	51.2392	63.648	49.7267	57.7646	34.1782	37.0687	36.6683	31.0671	33.7793	68.1485	56.6853	58.3565	55.2251	27.4193	45.8065	21.992	31.8628	50.1602	69.8368	66.3787	50.4935	26.3088	34.5531	34.8929
ENSMUSG00000017943	24.2779	20.2325	21.3539	63.5804	54.5992	58.5561	48.1728	47.1301	33.388	40.3029	35.7096	21.9689	21.24	69.1849	54.4088	49.6851	50.1316	35.9742	47.1538	18.4732	21.5657	64.0683	59.4225	61.575	50.9568	37.6244	39.3804	45.2596
ENSMUSG00000017969	1.79099	1.05377	1.91945	1.45445	1.04998	0.21216	1.55396	3.3837	3.16099	1.24392	0.958648	2.66289	2.30313	1.81384	1.59356	3.28109	1.87658	0.877419	1.6167	1.0996	2.13714	2.50801	2.65461	0.873405	4.16919	0.565781	2.03254	1.01139
ENSMUSG00000017978	7.36297	6.11189	7.19794	51.3215	56.0692	49.8576	116.103	127.614	27.4611	28.1125	30.1974	30.6233	4.09446	68.1485	68.9785	112.963	129.216	17.1097	42.0342	3.29879	11.0743	74.1003	53.5007	64.6319	125.307	9.61827	19.055	20.9863
ENSMUSG00000017999	11.144	9.90547	11.7566	12.4668	11.9698	11.2445	11.9877	11.6013	12.644	11.1952	10.0658	10.2078	9.46843	16.3245	8.65077	14.0618	12.3318	8.55483	15.6281	10.996	10.4914	13.4521	15.1109	13.7561	12.9708	13.2958	10.4168	11.1253
ENSMUSG00000018001	24.8749	22.34	21.5938	26.8035	28.9796	36.9158	34.4091	35.2872	25.2879	26.8686	22.2886	22.6346	22.2636	34.9811	35.0584	33.0453	31.6338	23.471	28.5617	12.0956	17.0971	28.7281	30.6302	24.892	30.8057	19.2365	27.1852	22.5034
ENSMUSG00000018008	6.16897	3.79359	6.958	4.36336	2.30997	5.94048	2.66393	2.90032	9.28541	8.20984	7.18986	5.10388	7.42121	4.92327	3.41478	6.09345	5.62975	6.58064	8.89185	4.39839	5.63427	5.47202	4.90083	3.71197	4.40081	9.05249	5.84355	5.81548
ENSMUSG00000018012	2.98499	2.3183	3.11911	12.0512	15.1198	15.2755	4.43989	5.80063	7.70491	7.21471	6.47087	1.55336	4.60627	18.9157	14.5697	6.56218	5.09358	3.72903	10.2391	1.97928	3.30285	14.3641	15.9277	14.4112	8.10676	5.65781	5.58948	9.10249
ENSMUSG00000018040	20.0989	16.6496	17.0351	17.6612	18.6897	15.6998	15.0956	15.9517	21.7318	16.4197	17.2557	15.3116	16.8896	20.7296	15.708	23.4364	16.085	18.2064	14.8198	13.1952	16.5142	23.2561	18.5823	26.2021	18.7614	21.2168	21.0876	17.4464
ENSMUSG00000018042	78.8036	64.7017	82.0565	98.2796	117.388	87.622	57.0526	65.9822	92.6565	84.5862	91.5509	66.5724	74.2121	109.348	98.3455	64.2156	56.2975	89.2774	92.9603	48.6022	62.7541	95.7604	101.488	103.717	65.3173	95.0511	76.9824	112.517
ENSMUSG00000018068	18.3079	12.4345	14.3959	14.129	12.3898	11.6688	12.2097	11.1179	18.5708	14.4294	14.6194	17.5307	12.7952	13.4742	14.5697	13.5931	12.868	20.6193	15.6281	11.2159	12.0457	11.8561	11.6395	12.8827	13.6657	16.6905	14.4818	17.1936
ENSMUSG00000018076	190.044	186.939	172.031	79.995	85.4687	89.7436	145.406	173.536	161.803	134.592	140.202	208.15	180.412	81.8818	89.9224	210.458	178.007	136	127.989	160.321	181.851	82.5364	88.2149	82.9734	145.458	160.682	145.581	133.503
ENSMUSG00000018102	21.2929	12.6453	15.1157	8.10339	13.4398	11.6688	4.88388	5.55894	11.0635	12.1904	13.9004	15.9774	19.7046	12.1786	8.42311	5.156	6.97016	9.2129	11.5864	13.4151	13.7942	9.34804	14.2941	12.0093	7.87514	11.8814	11.179	12.3895
ENSMUSG00000018143	1.79099	2.10755	1.67952	3.53225	4.82993	4.87968	1.77596	3.14201	2.96343	3.73175	4.31391	1.33145	2.04723	2.5912	4.09773	1.87491	3.48508	0.658064	2.96395	1.31952	2.71999	6.15603	4.69662	5.67713	1.62135	2.54601	1.5244	2.52847
ENSMUSG00000018160	119.399	85.3557	94.2929	71.0605	89.4587	74.8924	95.2356	87.4929	103.325	82.8448	89.8732	98.3052	91.6135	72.2944	73.9868	106.87	97.5823	91.2516	89.188	81.8101	84.1255	75.6963	88.4191	87.3405	91.0273	87.9789	87.1451	87.2322
ENSMUSG00000018166	10.149	9.90547	6.958	10.5967	7.34989	10.8202	3.55191	3.3837	10.0757	7.46349	11.7434	7.98868	9.21253	9.32831	9.33372	3.98418	2.68083	8.33548	10.2391	4.61831	6.79998	14.5921	9.59745	7.86064	7.64352	8.20382	10.1627	10.3667
ENSMUSG00000018167	19.3029	13.4883	14.6358	11.0123	10.0798	9.75935	15.7616	16.6768	13.8293	15.4246	20.8506	14.2021	17.9133	8.03271	9.56137	16.6398	15.0127	14.9161	13.742	12.3155	16.1257	13.9081	11.2311	10.4809	17.3716	18.6708	16.2603	13.6537
ENSMUSG00000018169	0.397998	1.05377	1.91945	1.0389	1.67997	2.1216	1.33197	1.45016	1.18537	1.4927	1.67763	0.887632	2.04723	2.07296	1.13826	1.64054	0.536166	1.31613	2.42505	1.31952	1.36	1.82401	1.02101	1.52846	0.926487	1.41445	1.77847	1.51708
ENSMUSG00000018171	28.6559	26.5551	29.5115	29.2969	27.5096	29.4902	34.8531	27.7947	23.3123	18.4099	21.0903	33.73	30.1966	30.8352	25.7246	28.5924	31.6338	20.1806	22.0949	21.1123	22.7314	31.2361	27.7713	27.5122	31.2689	19.8023	24.8986	22.7562
ENSMUSG00000018189	15.7209	14.9636	14.1559	25.5568	36.3295	28.6416	26.4173	29.0032	17.7806	17.6636	19.173	17.3088	14.5865	29.5396	28.6841	27.8893	27.8807	16.2322	24.2505	13.4151	15.7371	27.1321	27.9755	26.4205	27.563	19.2365	18.0388	21.492
ENSMUSG00000018196	33.8298	29.7164	28.3119	35.5302	35.2795	36.0672	36.4071	34.8038	35.166	31.3467	31.1561	37.2805	32.2439	34.9811	35.7413	39.3731	36.7274	31.5871	32.6035	25.2908	27.0056	37.3922	40.4318	34.2811	38.2176	26.5917	38.1101	34.64
ENSMUSG00000018199	40.3968	33.51	40.0685	55.0615	61.7391	50.0697	48.1728	38.9126	47.4148	44.2834	36.4286	35.7272	40.4328	56.4881	49.1728	36.092	42.0891	39.4838	44.4593	29.9091	32.4456	47.4242	57.3805	61.575	34.7433	33.0982	35.3153	35.9043
ENSMUSG00000018209	34.6258	29.0842	28.7917	35.3225	37.5894	40.9469	33.5212	35.5289	40.5002	29.6052	36.9079	31.7328	30.1966	40.4227	33.6925	42.4198	36.9955	34.2193	33.1424	29.4692	30.3085	37.6202	43.2906	42.5785	37.2911	31.6837	26.423	36.9157
ENSMUSG00000018217	31.4419	21.9185	25.9126	35.1147	35.2795	53.04	29.7473	28.0364	22.9172	26.1222	27.0818	30.6233	39.1533	42.4956	39.8391	20.624	21.4467	22.1548	143.347	21.3322	20.7885	37.6202	39.4108	40.1766	21.0776	24.0457	23.3742	28.5717
ENSMUSG00000018238	0.596997	0.843019	0.959725	1.45445	1.67997	0.848639	1.10997	0.483386	2.17318	0.497566	0.718986	0.443816	1.27952	0.518239	0.227652	0.468727	0.80425	0.438709	0.80835	0.439839	0.38857	1.14001	1.63361	1.31011	0	0.848671	1.27034	0.758541
ENSMUSG00000018239	5.57198	4.63661	4.07883	5.19448	3.98994	2.97024	2.66393	2.90032	4.54392	2.73661	4.55358	2.66289	3.83855	3.62767	3.64243	3.28109	2.68083	3.07097	2.6945	1.97928	3.30285	4.78802	3.87982	4.80373	3.2427	3.67757	1.5244	4.04555
ENSMUSG00000018286	40.3968	40.4649	39.8286	46.127	47.2493	50.9184	32.4112	33.3536	43.8587	34.3321	41.2219	43.9378	38.3855	60.1157	38.7008	36.3264	25.4679	42.3355	45.5371	29.9091	43.1313	51.3002	50.0293	53.7144	35.4381	42.7164	34.8072	30.8473
ENSMUSG00000018287	13.1339	11.3808	11.0368	14.9601	18.0597	17.8214	10.2117	15.4684	10.0757	13.4343	13.1814	13.0926	12.0275	17.6201	17.9845	10.0776	11.5276	15.7935	12.1253	10.3362	13.6	17.7841	22.0537	17.0314	13.4341	17.8221	18.0388	20.4806
ENSMUSG00000018293	63.8787	59.6436	65.7411	67.5282	66.569	66.8304	51.9467	52.9308	60.2564	64.186	61.5931	68.3476	61.9287	70.9988	56.0023	54.138	54.1528	60.7613	73.5599	61.1377	59.0627	67.0323	71.6746	73.5843	54.1995	56.861	55.8948	62.4532
ENSMUSG00000018322	22.2879	29.9272	27.1122	32.8291	44.3093	24.8227	38.849	31.9035	32.2026	28.1125	32.594	28.848	23.5431	43.273	27.0906	43.826	33.7785	30.4903	26.945	31.2286	29.7256	36.7082	36.9604	39.9583	38.6808	36.4929	29.2177	31.6059
ENSMUSG00000018326	604.36	555.971	545.364	845.661	943.096	847.154	711.048	727.496	680.205	628.426	649.005	593.16	565.803	917.283	855.287	765.9	751.973	613.096	712.965	452.155	558.181	858.196	876.023	950.919	698.803	569.741	571.905	627.566
ENSMUSG00000018334	30.6459	18.3357	16.3153	27.4269	28.5596	36.7037	47.7288	39.8793	45.8343	42.5419	45.0564	23.3003	19.1928	26.6893	34.1478	53.2005	42.6252	40.8	42.5731	11.6557	19.8171	28.0441	29.405	29.2591	45.8611	42.9993	40.9048	42.984
ENSMUSG00000018339	2.38799	1.47528	0.959725	98.0718	135.028	65.3452	2.21994	1.69185	11.4586	11.1952	9.58648	1.99717	1.79133	119.454	81.044	2.34364	2.68083	4.8258	18.8615	0.659759	1.55428	115.825	89.8485	110.049	3.01108	5.09203	7.11388	11.1253
ENSMUSG00000018340	59.5007	52.0564	52.0651	51.3215	47.2493	60.8899	62.1584	47.3718	39.5124	41.7956	43.1391	45.713	49.3894	54.6742	53.7258	69.1372	58.9783	39.9226	40.687	44.2038	46.2399	47.8802	61.8729	56.1162	64.3908	44.4138	43.6996	26.2961
ENSMUSG00000018341	5.96997	6.11189	7.6778	8.72673	9.44986	7.63775	9.76775	10.3928	8.89028	7.21471	6.23121	9.76395	7.93301	10.883	12.5208	8.20272	7.77441	6.8	8.89185	6.15775	6.41141	7.75204	8.57644	7.42394	8.80163	5.65781	6.09761	6.06833
ENSMUSG00000018347	4.17898	1.68604	1.43959	3.11669	3.77994	4.03104	4.43989	5.55894	2.76587	1.99026	1.67763	4.66007	2.04723	4.92327	4.32538	5.62473	2.94892	1.53548	2.6945	2.63904	2.52571	3.19201	3.26722	3.49362	3.2427	4.52625	2.79474	2.52847
ENSMUSG00000018362	0.397998	1.05377	1.43959	2.49335	0.839987	2.1216	1.33197	2.65862	0.987809	0.497566	1.67763	1.10954	1.79133	1.55472	0.910607	0.703091	1.07233	0.438709	1.0778	0.439839	0.777141	1.82401	1.42941	1.09176	2.0846	0.565781	1.27034	1.26423
ENSMUSG00000018363	78.0077	59.0113	51.1053	48.6203	59.0091	44.1293	33.9651	34.8038	63.0222	61.4494	64.9484	51.0388	58.346	50.0101	40.522	36.092	35.9232	66.9032	70.3265	44.2038	53.0398	50.6162	57.1763	49.3474	36.3646	78.6435	61.7383	58.4076
ENSMUSG00000018372	4.57698	3.16132	3.35904	4.77892	5.24992	2.75808	3.9959	1.20847	4.54392	4.4781	4.07425	5.32579	7.42121	4.92327	4.09773	3.74982	4.28933	4.8258	3.7723	3.51871	5.82855	5.92803	5.71763	4.14867	3.93757	6.50648	3.30287	3.53986
ENSMUSG00000018378	0.795996	0	0.479862	2.49335	1.46998	1.27296	0.443989	0.725079	1.38293	0.995132	1.19831	0.665724	0.511807	1.03648	0.910607	0	0.536166	0.658064	1.0778	0.21992	0.38857	1.36801	1.02101	1.74681	1.15811	0	1.77847	0.252847
ENSMUSG00000018381	3.38298	2.95057	3.11911	3.11669	3.14995	1.90944	1.55396	1.93354	3.35855	3.73175	5.27256	3.32862	2.81494	2.5912	2.27652	5.62473	1.87658	4.16774	4.8501	3.07887	3.8857	4.56002	2.45041	2.83856	1.85297	4.52625	4.57321	3.03416
ENSMUSG00000018387	5.17398	3.16132	2.15938	3.53225	2.09997	3.60672	3.55191	3.6254	3.55611	2.73661	3.59493	5.10388	3.07084	3.62767	4.09773	6.56218	5.89783	2.63226	3.7723	4.39839	4.27427	4.56002	5.10503	3.05692	4.16919	7.07226	4.31914	4.80409
ENSMUSG00000018395	95.1216	78.19	89.9742	132.771	149.728	146.178	107.223	114.562	113.401	92.7961	96.5838	88.5413	85.4718	141.738	136.819	129.837	126.535	96.9548	118.019	68.6149	76.3541	147.289	149.679	141.928	117.895	99.0116	95.5293	114.287
ENSMUSG00000018398	112.633	131.3	134.601	164.561	176.187	164.636	313.012	325.56	156.074	154.992	154.822	157.333	132.302	179.052	194.415	378.263	372.1	149.819	166.52	104.902	128.422	176.929	167.241	190.621	359.709	151.629	152.694	148.168
ENSMUSG00000018401	49.1528	37.5143	41.5081	66.2816	65.099	65.7696	52.6127	50.9972	61.0466	52.2444	55.8412	44.3816	45.2949	59.8566	57.8235	52.0287	47.4507	44.0903	50.3872	29.9091	44.1027	66.5763	70.4494	68.1256	58.1371	45.2625	51.8297	50.0637
ENSMUSG00000018405	1.19399	1.68604	1.67952	5.19448	5.45992	4.87968	5.32787	2.90032	2.5683	2.9854	3.35527	2.44099	3.32675	5.18239	2.04887	4.45291	5.36166	3.50968	4.58065	1.0996	2.13714	3.87602	5.51343	6.11383	6.48541	2.54601	3.81101	3.03416
ENSMUSG00000018411	294.917	302.012	325.827	551.238	612.561	520.852	443.101	479.519	337.041	346.804	336.725	333.749	340.608	581.205	539.079	456.306	486.303	303.806	444.593	247.849	280.742	584.823	530.514	614.877	457.453	288.548	315.043	379.018
ENSMUSG00000018412	153.229	127.717	143.239	165.184	160.648	162.514	183.367	184.17	146.196	142.055	144.756	161.771	143.05	180.606	161.405	214.208	193.556	144.993	162.478	115.018	132.308	157.549	169.895	159.833	190.856	137.202	131.607	141.089
ENSMUSG00000018415	44.7748	41.9402	41.748	28.8813	27.2996	34.3699	40.403	48.822	37.3392	38.8102	44.5771	45.713	44.7831	36.5359	33.0095	43.3573	45.038	37.5097	45.5371	35.4071	39.6342	30.3241	34.3058	33.8444	41.9235	43.2822	40.3967	36.9157
ENSMUSG00000018417	33.6309	50.3704	45.347	10.389	9.02986	10.1837	16.2056	19.5771	25.4855	26.6198	23.2472	45.0473	44.5272	12.4377	14.5697	24.8425	21.9828	17.5484	16.7059	38.9258	41.577	12.5401	10.0059	10.6992	18.2981	23.4799	29.2177	15.1708
ENSMUSG00000018425	23.6809	18.7572	19.9143	26.1802	28.1396	26.7321	12.6537	13.0514	23.7074	23.1368	24.4455	24.8537	23.2872	24.3572	25.0417	10.5464	11.2595	24.7871	26.945	20.8924	21.9542	23.0281	25.5251	31.8793	13.4341	23.4799	21.8498	26.0432
ENSMUSG00000018427	280.191	229.933	220.977	77.9172	72.4489	112.02	74.1461	73.9581	183.337	157.728	166.805	234.113	210.097	74.1082	72.6209	82.2616	78.5484	204.439	132.031	195.948	223.622	79.1164	89.2359	85.1569	71.5711	160.965	158.538	123.895
ENSMUSG00000018428	55.9188	54.3747	60.2227	35.1147	23.9396	34.1577	28.4153	33.5953	54.7246	48.5127	51.767	53.7017	64.2318	34.9811	32.0989	41.248	40.4806	42.3355	47.4232	46.1831	57.3141	25.3081	30.2218	31.4426	36.3646	58.2754	57.9273	39.4441
ENSMUSG00000018433	21.4919	20.4432	20.874	25.5568	28.5596	24.6105	16.4276	12.8097	23.7074	19.6539	22.2886	17.0869	24.3108	26.6893	26.8629	19.6865	18.7658	22.3742	27.4839	19.3529	20.2057	28.0441	25.1167	29.6958	17.3716	17.5392	20.5794	21.2391
ENSMUSG00000018442	10.149	13.9098	9.11738	14.3368	15.1198	12.5174	11.0997	10.3928	14.6196	8.95619	10.3055	11.0954	13.8188	11.9195	13.8868	9.84327	9.651	12.9419	11.5864	7.25735	9.32569	15.2761	15.9277	15.7213	8.10676	12.1643	13.7196	14.1594
ENSMUSG00000018446	12.5369	15.5959	17.9948	22.6479	26.2496	20.5795	16.4276	20.7856	18.1757	18.9075	23.9662	22.8565	14.0747	24.0981	19.1227	7.49963	19.302	20.6193	22.3644	13.635	18.4571	23.0281	20.8285	24.237	18.993	20.3681	18.5469	17.1936
ENSMUSG00000018449	4.37798	5.47962	5.03855	7.48005	8.18988	5.94048	6.65983	4.10878	6.32198	4.97566	7.18986	6.87914	6.39759	7.25535	7.28485	5.85909	6.16591	5.04516	6.73625	3.95855	5.63427	4.56002	4.28822	5.24043	5.3273	3.67757	6.35168	4.2984
ENSMUSG00000018451	36.6158	28.6626	33.5904	154.38	202.437	113.081	51.2807	42.7797	79.6174	71.8983	77.4108	31.5109	25.5904	167.391	142.965	51.0913	44.5018	68.4387	78.9489	19.133	33.2228	157.093	128.238	162.235	41.6919	84.8671	65.0412	64.7288
ENSMUSG00000018459	11.7409	7.58717	10.0771	24.7257	18.6897	18.2457	11.5437	8.45926	11.6561	18.1612	17.4953	8.87632	12.5393	42.4956	33.2372	15.9367	10.1872	8.99354	13.742	8.35695	10.2971	20.9761	28.9966	26.8572	7.64352	14.1445	14.99	16.9407
ENSMUSG00000018470	3.18399	4.2151	13.6761	20.5701	15.5398	28.0051	48.3948	63.0819	10.2732	14.4294	11.9831	7.76678	14.0747	15.8063	31.1883	50.6225	79.3526	7.23871	23.1727	4.39839	5.43998	14.3641	22.0537	16.813	55.3576	10.1841	11.179	14.4123
ENSMUSG00000018474	238.6	203.378	222.896	292.969	318.355	278.566	229.542	240.726	315.901	296.549	297.42	242.545	238.246	306.798	251.1	279.83	247.441	272.877	305.556	195.289	235.668	321.709	327.539	344.34	255.479	317.969	303.356	347.412
ENSMUSG00000018476	100.694	54.164	42.7077	66.9049	88.1987	62.7993	36.8511	29.9699	62.0344	50.2542	56.5602	41.4968	42.7359	64.2617	63.0595	25.0769	28.1487	51.9871	63.8597	41.125	41.1884	61.7883	80.8636	75.1128	41.2287	53.1834	52.3379	56.3849
ENSMUSG00000018481	73.0327	57.9576	66.221	135.68	120.538	127.084	100.119	93.5352	95.6199	84.0887	97.7821	75.4487	79.586	136.815	122.249	93.5111	100.799	87.9612	107.511	52.3409	58.4798	128.365	134.16	127.735	104.23	83.1698	74.9498	94.5648
ENSMUSG00000018486	0	0	0.239931	3.11669	2.51996	5.09184	0	0	0	0	0.239662	0	0	2.33208	0.910607	0	0	0	0	0	0	3.64802	5.10503	2.62021	0	0	0.254067	0.252847
ENSMUSG00000018500	2.98499	1.89679	0.959725	3.11669	2.93996	5.09184	2.66393	1.69185	2.5683	2.9854	1.19831	1.99717	3.58265	4.66415	3.64243	3.74982	1.87658	0.877419	2.1556	1.31952	1.74857	4.78802	3.06302	5.24043	2.54784	1.13156	3.30287	1.51708
ENSMUSG00000018501	340.885	312.971	309.031	246.426	292.106	246.105	356.523	388.159	307.604	297.047	281.123	333.749	299.919	258.342	258.84	420.448	381.751	289.11	248.163	276.659	319.793	246.925	268.729	279.926	356.929	290.811	274.393	303.416
ENSMUSG00000018507	8.15896	4.00434	5.27849	18.0768	15.5398	16.7606	8.43579	9.66772	8.89028	7.71228	6.9502	8.87632	6.65349	20.4704	19.3504	17.5773	12.868	5.70322	5.65845	5.71791	4.46856	23.4841	27.5671	24.237	11.8127	6.78937	7.11388	7.07971
ENSMUSG00000018509	21.6909	20.0217	16.3153	15.5834	14.6998	14.4269	12.6537	17.4019	16.2001	12.9367	16.297	16.1993	13.5629	16.5837	14.5697	15.2336	17.4254	17.7677	19.6699	16.0541	15.3485	16.4161	15.5193	16.5947	14.8238	14.4274	17.2766	15.9294
ENSMUSG00000018537	26.8649	26.7659	31.6709	24.5179	26.6696	13.5782	17.5376	21.9941	35.166	22.1417	34.5113	21.5251	26.8699	31.8717	24.3587	23.9051	21.9828	29.1742	26.4061	22.8716	30.5028	33.9722	18.7865	30.3508	21.0776	29.9864	29.7259	34.1343
ENSMUSG00000018541	11.5419	6.5334	5.51842	9.9734	9.86985	8.27423	10.2117	14.2599	9.28541	11.9416	9.34682	10.6516	11.5157	9.84654	8.19546	11.2495	8.84675	10.7484	6.73625	6.15775	7.18855	12.0841	8.37224	10.6992	10.6546	11.0327	11.433	7.58541
ENSMUSG00000018547	146.861	152.376	137.001	154.172	141.118	142.784	145.628	161.209	170.298	140.314	156.739	148.456	138.188	150.289	138.64	175.304	166.48	131.832	156.55	117.657	149.6	140.221	149.679	159.615	167.694	143.991	136.942	120.102
ENSMUSG00000018548	336.309	366.924	366.135	369.016	327.175	383.585	599.163	601.816	328.94	315.208	322.106	395.218	385.135	365.099	430.717	675.201	597.021	320.258	335.196	324.162	349.908	341.09	407.585	360.279	603.143	297.318	315.806	291.533
ENSMUSG00000018559	36.8148	29.0842	39.5886	21.4013	24.3596	21.4281	25.0854	30.4533	27.066	25.1271	29.7181	38.1682	30.1966	28.244	26.8629	37.0294	29.7572	24.7871	27.7534	34.3075	34.9713	23.9401	25.1167	27.0755	27.563	27.7233	27.1852	23.7676
ENSMUSG00000018565	33.0339	29.5057	27.832	36.1536	43.4693	45.6144	36.8511	39.1543	37.3392	36.5711	27.0818	33.0643	27.8935	46.3824	34.3754	43.3573	36.1912	28.2968	30.7173	25.9505	30.6971	41.2682	44.1074	41.7051	43.0816	31.9666	32.0125	38.9384
ENSMUSG00000018566	1.39299	0.843019	0.479862	2.28557	2.72996	3.1824	0.443989	0	0.790247	1.99026	0.718986	0.665724	1.53542	2.5912	0.682955	0.468727	0.536166	1.53548	2.1556	0.21992	0.582855	0.912004	2.04201	1.52846	0.926487	0.848671	0.762202	1.51708
ENSMUSG00000018567	115.22	108.117	106.05	135.68	158.548	137.055	85.2459	88.4596	112.61	115.933	111.203	100.746	110.55	165.577	133.632	109.917	87.127	98.4903	141.192	77.8515	100.64	147.745	139.061	158.086	90.7957	108.63	113.06	123.136
ENSMUSG00000018572	10.149	7.16566	8.15766	8.10339	7.34989	8.48639	8.43579	8.45926	9.08785	8.45862	7.66918	9.32013	4.60627	12.4377	9.33372	8.20272	9.38291	6.14193	8.0835	5.71791	8.74283	12.0841	11.2311	8.9524	8.33838	6.50648	12.4493	8.84964
ENSMUSG00000018574	8.35796	7.16566	6.958	15.7912	9.02986	12.0931	8.43579	7.49248	10.0757	11.1952	11.0244	8.65441	9.72434	13.9925	12.9761	11.2495	9.91908	8.99354	14.8198	5.71791	7.18855	13.9081	14.0899	15.0662	7.4119	11.3156	13.7196	8.5968
ENSMUSG00000018581	5.77097	0.42151	0.719794	4.36336	7.34989	3.1824	0.443989	0.483386	0.987809	0.497566	1.67763	0.443816	3.83855	3.36855	3.41478	0.468727	1.07233	0.438709	0.5389	0.439839	0.777141	2.73601	3.26722	4.36702	0	0.28289	0.254067	0.252847
ENSMUSG00000018583	30.6459	23.8153	26.1525	33.4525	45.1493	40.9469	29.0813	25.3778	39.5124	33.3369	34.9906	27.2947	27.1258	39.9044	39.3837	31.8734	35.6551	29.1742	34.2202	17.3736	21.5657	43.7762	51.4587	46.5088	27.7946	32.8153	25.9149	28.3189
ENSMUSG00000018585	30.0489	26.5551	32.8706	34.0758	26.2496	38.4009	31.9672	30.2116	31.4123	36.8199	32.594	30.8452	41.2005	43.7912	36.1966	35.1545	34.8508	24.7871	31.7951	24.1912	27.1999	38.7602	36.7562	34.7178	37.7543	33.9468	29.4718	19.9749
ENSMUSG00000018589	5.17398	5.69038	5.03855	14.7523	21.2097	15.4877	4.21789	3.86709	14.422	18.9075	11.9831	7.54487	5.37398	22.8025	12.9761	2.34364	4.28933	9.87096	16.167	5.05815	5.43998	17.3281	16.7445	19.87	6.71703	11.0327	9.65455	9.86103
ENSMUSG00000018593	213.128	210.544	481.542	3018.82	2707.49	2497.55	200.239	224.775	953.236	1040.41	1056.43	224.793	612.377	3055.28	2232.13	243.738	202.939	573.832	1616.97	157.243	250.239	2738.98	2498.81	2704.72	206.375	522.216	781.765	864.231
ENSMUSG00000018595	0.198999	0.632264	0.239931	1.45445	1.46998	0.63648	0.221994	0.241693	0	0	0.479324	0	0.511807	0.777359	0	0	0	0	0.26945	0	0	0	0.408402	0.218351	0	0	0	0.505694
ENSMUSG00000018599	1.98999	2.10755	2.87917	4.15558	2.93996	3.81888	3.10792	2.17524	2.96343	1.99026	3.59493	3.77243	2.81494	3.10944	4.55303	4.45291	2.94892	0.658064	2.42505	1.31952	0.971426	5.01602	4.69662	5.67713	2.77946	3.96046	3.30287	2.52847
ENSMUSG00000018604	4.77598	3.16132	4.07883	13.9212	17.4297	13.5782	2.21994	3.6254	1.38293	1.4927	3.11561	4.66007	4.60627	13.7333	15.2527	4.21854	5.09358	3.07097	4.3112	3.73863	3.10856	12.5401	18.1739	11.3543	4.40081	3.39468	5.33541	4.2984
ENSMUSG00000018634	2.78599	2.52906	3.35904	6.44116	3.14995	5.94048	12.8757	16.6768	2.96343	3.98053	5.99155	3.32862	3.83855	6.47799	6.82955	18.2804	15.0127	4.16774	5.389	2.1992	2.13714	4.78802	4.69662	5.67713	12.7392	1.98023	5.33541	2.52847
ENSMUSG00000018648	38.4068	28.6626	15.8355	4.57114	6.29991	6.57696	24.8634	34.0787	12.0513	9.95132	9.58648	16.865	10.748	6.73711	6.82955	36.3264	25.736	11.6258	10.2391	10.7761	19.2342	7.52403	9.18905	8.29734	27.0997	14.4274	13.2115	5.81548
ENSMUSG00000018651	13.1339	8.8517	13.1962	13.0901	14.6998	12.5174	13.3197	16.9185	14.2245	11.1952	14.859	14.2021	12.0275	14.5107	15.4803	15.9367	16.3531	15.1355	15.6281	9.89638	9.90854	17.1001	15.1109	13.3194	13.6657	14.1445	12.1952	12.6423
ENSMUSG00000018654	28.0589	16.4389	15.8355	5.19448	6.08991	7.4256	6.43784	5.80063	17.1879	17.4148	11.2641	16.6431	19.4487	7.77359	8.19546	6.09345	8.31058	11.8452	11.0475	16.494	11.6571	5.47202	8.98485	6.55053	8.10676	12.7301	12.4493	13.148
ENSMUSG00000018659	14.1289	14.5421	16.3153	22.0246	21.4197	24.8227	13.7637	11.843	17.3854	15.1758	19.4126	14.2021	12.5393	22.5434	21.3993	13.8274	14.4765	12.9419	21.2866	9.23662	13.2114	26.4481	25.5251	19.2149	18.2981	12.4472	17.5306	12.3895
ENSMUSG00000018661	35.6208	36.2498	26.1525	31.7902	27.2996	31.6118	26.6393	26.8279	31.6099	25.8734	32.3544	36.6148	31.4761	38.0906	33.6925	38.2013	29.2211	26.1032	27.2145	26.8302	29.1428	33.0602	37.1646	35.3729	28.2579	24.6115	29.2177	28.8246
ENSMUSG00000018666	9.94996	14.7528	17.515	17.869	14.6998	13.5782	14.2076	9.18433	16.3976	12.4392	12.2228	11.3173	10.2361	19.9522	11.8379	14.5305	12.868	13.8193	14.2809	10.5561	10.88	18.6961	17.1529	23.8003	14.8238	16.6905	18.0388	15.6765
ENSMUSG00000018669	2.38799	3.58283	5.03855	8.51895	5.03992	3.39456	4.43989	4.59217	4.1488	4.22931	5.0329	2.8848	3.32675	7.51447	5.91894	7.734	4.28933	5.04516	2.6945	2.41912	3.10856	5.47202	4.69662	6.76889	2.77946	4.80914	4.06508	3.7927
ENSMUSG00000018672	2.58699	1.26453	1.67952	3.32447	1.25998	3.1824	2.21994	1.45016	2.37074	1.24392	2.15696	2.66289	2.04723	2.5912	2.73182	1.87491	2.68083	1.53548	2.42505	1.31952	2.33142	2.05201	3.87982	3.05692	1.38973	1.41445	1.27034	2.27562
ENSMUSG00000018677	12.1389	18.1249	13.916	30.5435	25.8296	27.3686	15.5396	14.7433	19.1635	15.4246	17.9746	11.5392	21.24	37.8315	25.2693	20.624	19.302	16.4516	19.131	10.7761	12.4342	36.2522	36.3478	34.4995	14.1289	12.4472	13.4656	15.6765
ENSMUSG00000018678	56.1178	34.353	40.0685	27.6346	32.5495	39.4617	25.5294	27.7947	35.5611	42.7907	39.7839	48.154	42.2241	36.2767	30.2777	33.7484	26.5402	30.929	39.8786	31.8883	36.7199	34.6562	33.6932	37.1197	23.6254	37.0586	31.5043	35.6514
ENSMUSG00000018697	5.96997	5.26887	5.27849	12.259	8.60987	8.27423	6.21584	8.45926	9.48297	6.96593	6.47087	7.32296	7.67711	8.81007	7.51251	7.96836	8.31058	5.70322	5.9279	5.93783	6.02284	10.26	9.39325	12.2277	7.18027	9.33538	5.33541	7.33256
ENSMUSG00000018698	0.397998	0.210755	0	15.999	17.4297	15.4877	0	0	0.592686	0.248783	1.43797	0	0.255904	17.1019	10.0167	0.937454	0.536166	0.219355	1.34725	0	0	11.6281	12.4563	11.1359	0	0.28289	1.27034	2.27562
ENSMUSG00000018707	791.618	715.512	756.263	868.725	870.437	1007.76	1043.82	1035.17	789.852	749.832	730.729	775.79	812.494	882.561	951.357	1191.74	1192.43	707.419	867.629	571.791	698.649	730.515	877.248	773.618	1135.87	598.313	662.099	713.534
ENSMUSG00000018733	6.36797	6.32264	6.958	10.389	10.7098	7.4256	5.54986	6.7674	9.68053	6.96593	7.66918	7.10105	9.98024	11.6604	8.87842	9.60891	6.97016	6.58064	13.742	6.59759	6.02284	11.4001	11.8437	9.3891	7.18027	7.92093	6.85982	9.60818
ENSMUSG00000018736	21.4919	21.0755	25.4327	25.9724	27.9296	23.9741	22.6434	28.0364	22.5221	19.1563	17.2557	27.0728	20.7282	24.3572	20.0334	23.4364	21.7147	13.6	21.2866	24.4111	22.9256	27.3601	29.405	33.8444	25.71	17.2563	24.8986	18.205
ENSMUSG00000018740	8.75596	5.47962	9.35732	6.0256	6.08991	6.57696	7.10382	10.6345	7.30979	6.71714	6.47087	11.3173	7.42121	10.6239	5.46364	8.43709	8.84675	6.14193	7.81405	7.47727	7.57712	6.61203	7.55544	9.3891	8.10676	7.92093	6.35168	6.32117
ENSMUSG00000018750	148.453	120.973	133.642	170.587	167.367	179.275	131.421	151.3	140.862	135.089	138.045	114.948	123.857	180.606	163.682	185.382	159.51	109.677	175.951	96.5447	110.548	170.317	207.06	199.136	142.216	125.603	119.158	122.125
ENSMUSG00000018761	16.3179	13.9098	14.8757	15.7912	14.6998	19.3065	12.4317	10.6345	13.8293	13.4343	13.9004	13.9802	16.6337	17.361	13.6591	18.046	9.38291	12.2839	17.5143	11.6557	12.6285	15.5041	19.6033	21.6168	11.8127	18.105	14.7359	14.918
ENSMUSG00000018765	60.8937	54.164	50.3855	68.7749	71.3989	74.256	55.9426	51.7223	58.0832	54.2347	59.1965	58.3618	47.5981	81.3635	64.4254	56.9503	57.906	46.0645	64.1291	32.1083	51.2913	85.5004	80.0468	73.1476	54.1995	53.7492	58.4355	46.271
ENSMUSG00000018770	304.668	230.144	226.255	312.5	322.555	335	213.559	223.566	263.35	240.076	261.471	214.585	260.51	308.352	320.306	224.989	231.892	248.529	326.304	168.019	210.217	287.737	308.956	311.15	206.838	203.115	226.12	233.125
ENSMUSG00000018774	13.3329	16.2281	15.1157	7.27227	6.7199	7.4256	5.99385	9.42603	21.9294	21.3953	16.5367	12.8707	15.3542	10.6239	5.91894	11.2495	8.0425	16.0129	17.2448	13.635	17.8742	7.29603	5.51343	5.24043	7.4119	22.6312	16.2603	19.7221
ENSMUSG00000018796	50.5458	34.7745	35.2699	36.1536	36.1195	33.3091	44.3989	35.0455	42.4758	31.5955	39.0649	43.4939	37.8737	44.0503	35.5137	49.2163	34.5827	38.1677	31.5257	27.7099	33.8056	33.9722	36.7562	37.7747	39.6073	39.8875	38.3642	35.1457
ENSMUSG00000018800	27.6609	23.183	23.0334	56.1004	51.6592	62.1628	39.515	47.1301	33.5855	34.0833	32.3544	29.2918	32.7557	57.7837	56.6853	40.0762	44.5018	34.658	38.8008	23.5314	18.2628	45.1442	54.7259	62.4484	43.0816	25.1772	27.4393	33.3758
ENSMUSG00000018809	5.96997	5.47962	3.8389	10.1812	7.34989	8.69855	6.43784	7.73418	8.89028	5.97079	5.51222	5.32579	6.14169	8.55095	7.96781	11.2495	8.31058	6.14193	8.35295	4.17847	6.21712	11.4001	9.59745	9.8258	7.87514	6.50648	7.87608	9.86103
ENSMUSG00000018819	2.78599	1.47528	2.15938	1.0389	1.46998	3.1824	2.88593	4.59217	1.18537	1.74148	1.43797	3.32862	2.55904	2.07296	1.82121	3.28109	2.14467	1.09677	1.6167	0.659759	1.36	1.14001	0.816804	2.83856	4.40081	1.41445	1.01627	1.26423
ENSMUSG00000018820	33.0339	29.0842	25.4327	42.387	43.4693	41.3712	32.6332	39.396	34.9684	29.6052	33.0733	28.4042	29.9407	46.3824	44.3921	41.0136	36.7274	33.7806	37.9925	24.631	32.8342	41.0402	45.1284	46.7271	32.6587	34.2297	31.7584	30.8473
ENSMUSG00000018821	8.15896	8.64095	8.87745	7.06449	4.19994	7.21344	5.10587	8.45926	7.11223	5.97079	4.79324	13.0926	8.95663	6.99623	6.6019	10.5464	6.97016	6.8	6.19735	7.47727	9.90854	7.29603	7.55544	10.4809	6.94865	7.63804	4.57321	6.06833
ENSMUSG00000018822	0.596997	0.42151	1.43959	7.48005	9.23986	6.15264	0.443989	0	1.18537	2.9854	0.958648	0.221908	2.81494	11.1421	3.18712	0.703091	0	1.09677	5.389	0	0.582855	8.43604	11.8437	13.1011	0.463243	0.565781	2.03254	1.01139
ENSMUSG00000018830	9.15396	8.8517	7.43787	11.8434	7.97988	12.7296	8.65778	9.90941	8.89028	7.96106	6.23121	14.8678	6.9094	13.7333	13.2038	4.92163	4.28933	5.70322	7.81405	14.7346	10.88	15.0481	14.9067	14.4112	5.55892	4.24335	15.244	24.2733
ENSMUSG00000018841	6.56697	5.90113	5.03855	9.35006	6.5099	8.69855	5.77185	7.25079	9.28541	4.97566	8.86749	8.4325	6.14169	9.32831	10.2443	10.5464	5.62975	4.16774	6.73625	7.25735	7.18855	10.26	10.6185	8.9524	7.64352	8.20382	6.60575	7.58541
ENSMUSG00000018844	0.198999	0.42151	0.239931	1.45445	0.419994	0.63648	0.221994	0.483386	0.790247	0	0	0.221908	0.511807	0.518239	0.227652	0.234364	0.80425	0.658064	1.0778	0.21992	0.194285	1.36801	1.22521	0.436702	1.38973	0.565781	1.5244	0.505694
ENSMUSG00000018845	0.596997	0.843019	0.959725	1.45445	0.629991	0.848639	0.887978	0.725079	0.790247	0.497566	0.718986	1.10954	1.79133	1.55472	0.682955	0.937454	0.268083	0.658064	1.0778	0.21992	1.55428	2.05201	1.22521	1.09176	0.694865	0.565781	0.762202	1.01139
ENSMUSG00000018846	42.3868	43.4155	45.5869	57.7626	47.4593	50.7062	50.1707	43.5047	47.2173	44.0346	42.8995	54.1455	45.2949	47.9371	53.4982	40.5449	55.4932	47.8193	47.1538	37.1664	44.1027	46.2842	59.0141	59.6099	45.3979	38.1902	38.3642	43.4897
ENSMUSG00000018848	21.8899	20.0217	23.9931	29.7124	30.4495	24.1862	22.6434	23.2025	24.4977	28.3613	23.7265	23.3003	21.7518	34.9811	29.1394	27.8893	25.736	24.3484	22.0949	14.0749	17.8742	35.1122	32.468	34.7178	25.2468	24.8943	24.8986	24.2733
ENSMUSG00000018849	60.6947	45.523	43.6675	39.4781	33.3895	44.5536	55.2766	52.2057	44.0563	31.8442	36.189	43.4939	43.2477	39.6453	41.8879	71.7152	56.5656	36.1935	32.0646	42.4445	35.7485	38.3042	40.636	40.395	63.4644	40.7362	37.856	33.6286
ENSMUSG00000018858	13.9299	13.4883	12.4764	21.1935	18.4797	20.1552	20.8675	18.6104	14.422	12.9367	16.0574	11.7611	9.46843	20.9887	17.7568	18.9834	18.4977	15.3548	22.3644	10.3362	9.1314	21.6601	23.0747	22.2718	18.5297	14.9932	13.7196	14.4123
ENSMUSG00000018861	2.78599	2.73981	1.43959	1.87001	2.93996	4.2432	2.44194	1.93354	2.37074	2.23905	2.87594	2.8848	2.55904	3.36855	2.73182	5.156	2.68083	3.29032	2.6945	1.97928	0.971426	4.10402	4.49242	4.36702	1.85297	2.26312	1.5244	1.76993
ENSMUSG00000018865	210.541	149.847	158.355	273.022	216.927	339.668	408.026	371.724	210.798	178.875	194.366	195.723	171.2	278.035	307.102	422.323	415.529	175.264	232.805	120.296	148.822	266.761	314.878	261.366	385.882	151.912	174.798	138.56
ENSMUSG00000018882	8.95496	13.0668	14.3959	14.7523	14.2798	12.0931	11.9877	10.1511	14.6196	9.70254	9.10715	9.98586	9.72434	10.6239	12.2932	13.5931	11.5276	10.9677	8.0835	10.5561	8.93712	17.3281	13.4773	13.1011	10.6546	12.7301	9.65455	10.3667
ENSMUSG00000018893	0	0	0	0.207779	0.209997	1.69728	0.665983	0.241693	0.197562	0	0	0.887632	0	1.03648	0.227652	0.468727	0.268083	0	0	0.21992	0.194285	0.456002	0.612603	0.436702	0.694865	0.28289	0.254067	0
ENSMUSG00000018899	2.58699	1.26453	1.91945	3.11669	1.67997	2.1216	1.55396	0.966772	1.58049	2.23905	2.39662	2.44099	2.30313	5.18239	2.50417	2.81236	1.6085	1.75484	2.6945	1.31952	0.971426	2.73601	2.65461	2.62021	1.62135	1.98023	2.28661	1.01139
ENSMUSG00000018900	4.77598	2.73981	2.63924	4.77892	3.77994	5.09184	2.21994	2.41693	1.97562	1.99026	2.87594	1.33145	3.58265	3.10944	3.64243	1.64054	3.48508	3.50968	2.96395	0.659759	2.33142	3.42002	4.08402	4.80373	2.31622	2.54601	2.54067	3.28701
ENSMUSG00000018906	1.79099	1.89679	2.39931	7.68783	8.18988	8.48639	2.44194	2.90032	3.95124	3.23418	5.75189	3.32862	3.58265	6.99623	6.37425	2.578	3.48508	2.63226	5.11955	1.97928	2.71999	11.8561	8.78065	9.8258	3.93757	5.65781	4.82728	3.53986
ENSMUSG00000018909	168.95	169.236	160.994	165.392	153.088	163.363	202.015	196.013	177.411	172.407	183.102	197.276	166.593	168.169	188.951	245.613	209.909	157.497	210.979	137.23	170.194	160.969	176.226	200.01	208.228	161.813	171.749	145.893
ENSMUSG00000018919	0	0	0	1.0389	1.46998	1.48512	0.221994	0.483386	0.987809	0.248783	1.19831	0.443816	0	1.55472	1.59356	0	0	1.53548	1.34725	0.21992	0	1.14001	2.85881	2.40186	0.463243	0.565781	0.254067	1.76993
[truncated: 13,331 more rows]
