# Supplementary material for: White matter abnormalities in the Hdc knockout mouse, a model of tic and OCD pathophysiology
Source: Front Mol Neurosci. 2022 Nov 24;15:1037481. doi: 10.3389/fnmol.2022.1037481 (PMC9731796; doi:10.3389/fnmol.2022.1037481)
Supplement: Supplementary file 3 [file Table_2.XLSX]

## Sheet: Supplementary Table 3
gene_id	gene_name	chr	logFC	PValue	FDR
ENSMUSG00000050211	Pla2g4e	2	3.27506	1.43e-27	2.14e-23
ENSMUSG00000027360	Hdc	2	4.3876	2.06e-15	1.54e-11
ENSMUSG00000005268	Prlr	15	5.7049	3.61e-09	1.8e-05
ENSMUSG00000014077	Chp1	2	0.93842	5.94e-09	2.22e-05
ENSMUSG00000022425	Enpp2	15	2.36132	7.56e-09	2.27e-05
ENSMUSG00000061808	Ttr	18	9.67318	1.91e-08	4.78e-05
ENSMUSG00000067608	Pcna-ps2	19	6.64727	3.15e-08	6.73e-05
ENSMUSG00000033039	Micall1	15	1.1511	9.06e-08	0.000169664
ENSMUSG00000038349	Plcl1	1	0.944748	1.24e-07	0.000205785
ENSMUSG00000021848	Otx2	14	7.71676	3.2e-07	0.000478642
ENSMUSG00000036169	Sostdc1	12	8.29303	1.5e-06	0.00203972
ENSMUSG00000028125	Abca4	3	3.60082	2.14e-06	0.00249117
ENSMUSG00000049881	2810025M15Rik	1	2.3683	2.16e-06	0.00249117
ENSMUSG00000053024	Cntn2	1	0.798432	2.86e-06	0.00305515
ENSMUSG00000028753	Vwa5b1	4	4.2048	6.43e-06	0.00642377
ENSMUSG00000058488	Kl	5	3.74589	6.98e-06	0.00653745
ENSMUSG00000040605	Bace2	16	2.34346	1.21e-05	0.0106268
ENSMUSG00000001827	Folr1	7	8.35236	1.88e-05	0.0156273
ENSMUSG00000037490	Slc2a12	10	3.0545	2.01e-05	0.0158193
ENSMUSG00000073680	Tmem88b	4	1.02546	2.58e-05	0.0193303
ENSMUSG00000022548	Apod	16	0.802843	2.76e-05	0.0194276
ENSMUSG00000016918	Sulf1	1	1.48085	2.85e-05	0.0194276
ENSMUSG00000032517	Mobp	9	0.759399	3.77e-05	0.0245685
ENSMUSG00000024597	Slc12a2	18	0.731111	4.07e-05	0.0254306
ENSMUSG00000020099	Unc5b	10	1.01742	4.87e-05	0.0291506
ENSMUSG00000078780	Gm5150	3	5.84232	5.39e-05	0.0303351
ENSMUSG00000026051	1500015O10Rik	1	7.755	5.7e-05	0.0303351
ENSMUSG00000037922	Bank1	3	-1.26005	5.71e-05	0.0303351
ENSMUSG00000005125	Ndrg1	15	0.810465	5.87e-05	0.0303351
ENSMUSG00000079436	Kcnj13	1	5.75719	6.78e-05	0.0338365
ENSMUSG00000026579	F5	1	3.76579	7.11e-05	0.0343508
ENSMUSG00000032554	Trf	9	0.812158	7.63e-05	0.0357249
ENSMUSG00000068196	Col8a1	16	3.95382	7.88e-05	0.0357546
ENSMUSG00000006567	Atp7b	8	2.30928	8.33e-05	0.0367036
ENSMUSG00000021696	Elovl7	13	1.16323	9.76e-05	0.0406968
ENSMUSG00000042757	Tmem108	9	1.22995	9.79e-05	0.0406968
ENSMUSG00000020029	Nudt4	10	0.861915	0.000100526	0.0406968
ENSMUSG00000028082	Sh3d19	3	1.38903	0.000104622	0.0412404
ENSMUSG00000030554	Synm	7	0.84454	0.000108114	0.0415239
ENSMUSG00000006782	Cnp	11	0.724247	0.000124645	0.0452673
ENSMUSG00000043091	Tuba1c	15	2.73989	0.000126719	0.0452673
ENSMUSG00000022602	Arc	15	-1.13428	0.000126926	0.0452673
ENSMUSG00000058620	Adra2b	2	1.71678	0.000145657	0.0507395
ENSMUSG00000019892	Lrriq1	10	2.41943	0.000154697	0.0526637
ENSMUSG00000056966	Gjc3	5	0.895283	0.000175263	0.0583391
ENSMUSG00000037242	Clic4	4	0.671504	0.000179759	0.0585351
ENSMUSG00000033717	Adra2a	19	1.72056	0.000184067	0.0586627
ENSMUSG00000006403	Adamts4	1	0.856625	0.000188843	0.0589308
ENSMUSG00000078783	Gm9733	3	5.82875	0.000193491	0.0591489
ENSMUSG00000037625	Cldn11	3	0.731657	0.000215759	0.0641348
ENSMUSG00000059049	Frem1	4	3.0251	0.000227108	0.0641348
ENSMUSG00000029772	Ahcyl2	6	0.600346	0.000228215	0.0641348
ENSMUSG00000058153	Sez6l	5	0.871688	0.00023201	0.0641348
ENSMUSG00000056999	Ide	19	0.901199	0.000232254	0.0641348
ENSMUSG00000020846	Fam101b	11	1.22185	0.00023549	0.0641348
ENSMUSG00000015002	Efr3a	15	0.971292	0.000244412	0.0645103
ENSMUSG00000038214	Bend3	10	1.993	0.000245483	0.0645103
ENSMUSG00000027215	Cd82	2	1.39494	0.000251106	0.0648504
ENSMUSG00000022257	Laptm4b	15	0.749327	0.000275453	0.0699324
ENSMUSG00000047496	Rnf152	1	1.83586	0.000283318	0.0707303
ENSMUSG00000031714	Gab1	8	0.745997	0.00031119	0.076415
ENSMUSG00000042514	Klhl14	18	5.58903	0.000317841	0.0767893
ENSMUSG00000051435	Fhad1	4	3.05685	0.000349685	0.0831418
ENSMUSG00000026109	Tmeff2	1	0.61301	0.000376091	0.0871239
ENSMUSG00000032060	Cryab	9	0.687448	0.000382641	0.0871239
ENSMUSG00000035067	Xkr6	14	-0.898655	0.000383883	0.0871239
ENSMUSG00000031786	Ccdc135	8	4.35488	0.000421345	0.0941989
ENSMUSG00000049907	Rasl11b	5	0.867097	0.00045716	0.100446
ENSMUSG00000022150	Dab2	15	1.0939	0.000462699	0.100446
ENSMUSG00000049985	Ankrd55	13	1.93929	0.00049321	0.104489
ENSMUSG00000076439	Mog	17	0.876583	0.000500177	0.104489
ENSMUSG00000021366	Hivep1	13	0.686474	0.000508563	0.104489
ENSMUSG00000043067	Dpy19l1	9	0.603457	0.000509224	0.104489
ENSMUSG00000026519	Tmem63a	1	0.802285	0.000535285	0.107463
ENSMUSG00000003534	Ddr1	17	0.599536	0.000538068	0.107463
ENSMUSG00000037211	Spry1	3	1.14494	0.000580294	0.112336
ENSMUSG00000031730	Dhodh	8	1.53374	0.000580656	0.112336
ENSMUSG00000074825	Itpripl1	2	1.59019	0.000584965	0.112336
ENSMUSG00000039911	Spsb1	4	0.91812	0.00061105	0.114132
ENSMUSG00000070532	1700084C01Rik	1	1.31528	0.000616332	0.114132
ENSMUSG00000020604	Arsg	11	1.06015	0.000617178	0.114132
ENSMUSG00000073002	Vamp5	6	2.06155	0.000648946	0.117762
ENSMUSG00000035896	Rnase1	14	5.63775	0.000652527	0.117762
ENSMUSG00000035681	Kcnc2	10	1.64478	0.000682886	0.121773
ENSMUSG00000061802	Armc4	18	5.32115	0.00072613	0.126437
ENSMUSG00000025357	Dgka	10	1.45786	0.000738872	0.126437
ENSMUSG00000078963	Hsbp1l1	18	5.31541	0.00076556	0.126437
ENSMUSG00000022696	Sidt1	16	1.7647	0.000776156	0.126437
ENSMUSG00000064351	mt-Co1	MT	-0.588373	0.000776953	0.126437
ENSMUSG00000090812	Samd15	12	-1.15367	0.000779151	0.126437
ENSMUSG00000014599	Csf1	3	0.839289	0.000782496	0.126437
ENSMUSG00000024413	Npc1	18	0.465192	0.000783308	0.126437
ENSMUSG00000042419	Nfkbil1	17	5.31217	0.000785009	0.126437
ENSMUSG00000027375	Mal	2	0.739696	0.000796824	0.126583
ENSMUSG00000015653	Steap2	5	1.54925	0.000802816	0.126583
ENSMUSG00000034739	Mfrp	9	5.479	0.000820534	0.128029
ENSMUSG00000029032	Arhgef16	4	5.32757	0.000845561	0.130574
ENSMUSG00000026778	Prkcq	2	0.997687	0.000864729	0.130915
ENSMUSG00000064343	mt-Tq	MT	-1.01022	0.000872916	0.130915
ENSMUSG00000031343	Gabra3	X	0.641688	0.000901782	0.130915
ENSMUSG00000060675	Pla2g16	19	0.592204	0.00090896	0.130915
ENSMUSG00000048537	Phldb1	9	0.666722	0.000911867	0.130915
ENSMUSG00000054889	Dsp	13	3.57358	0.000913277	0.130915
ENSMUSG00000033579	Fa2h	8	0.667551	0.000916962	0.130915
ENSMUSG00000031425	Plp1	X	0.708865	0.000917692	0.130915
ENSMUSG00000021451	Sema4d	13	0.464362	0.000954619	0.132891
ENSMUSG00000020042	Btbd11	10	1.1039	0.000957206	0.132891
ENSMUSG00000064339	mt-Rnr2	MT	-0.75445	0.000958158	0.132891
ENSMUSG00000064363	mt-Nd4	MT	-0.817298	0.00101157	0.136959
ENSMUSG00000038526	Car14	3	1.38923	0.00102054	0.136959
ENSMUSG00000032504	Pdcd6ip	9	0.40716	0.00102927	0.136959
ENSMUSG00000064341	mt-Nd1	MT	-0.65877	0.00103864	0.136959
ENSMUSG00000028669	Pithd1	4	-0.581542	0.00103987	0.136959
ENSMUSG00000022323	Hrsp12	15	0.776334	0.00104811	0.136959
ENSMUSG00000015806	Qdpr	5	0.698342	0.00105149	0.136959
ENSMUSG00000035441	Myo1d	11	0.871404	0.00106131	0.137047
ENSMUSG00000004668	Abca13	11	5.15053	0.00109646	0.140375
ENSMUSG00000020100	Slc29a3	10	0.768738	0.00111964	0.141994
ENSMUSG00000050994	Adgb	10	5.59765	0.00113461	0.141994
ENSMUSG00000020422	Tns3	11	0.610646	0.00114644	0.141994
ENSMUSG00000066108	Muc5b	7	5.31483	0.00115234	0.141994
ENSMUSG00000041577	Prelp	1	1.04155	0.00115744	0.141994
ENSMUSG00000029718	Pcolce	5	1.6092	0.00116681	0.141994
ENSMUSG00000031111	Igsf1	X	2.08636	0.00117547	0.141994
ENSMUSG00000026360	Rgs2	1	-0.749011	0.00120422	0.144304
ENSMUSG00000039323	Igfbp2	1	2.11813	0.00122541	0.145678
ENSMUSG00000097471	5830432E09Rik	7	-2.74267	0.00123796	0.146011
ENSMUSG00000019889	Ptprk	10	0.822552	0.00125218	0.146534
ENSMUSG00000037664	Cdkn1c	7	2.06429	0.00130975	0.152084
ENSMUSG00000074865	Zfp934	13	-5.21713	0.00134441	0.154907
ENSMUSG00000034751	Mast4	13	0.640567	0.00137484	0.156616
ENSMUSG00000064345	mt-Nd2	MT	-0.650365	0.00138969	0.156616
ENSMUSG00000078771	Evi2a	11	0.929297	0.00140453	0.156616
ENSMUSG00000075224	Lrrc55	2	0.830719	0.0014065	0.156616
ENSMUSG00000034714	Ttyh2	11	0.696666	0.0014212	0.156616
ENSMUSG00000017756	Slc12a7	13	1.82986	0.00142198	0.156616
ENSMUSG00000075415	Fnbp1	2	0.532004	0.00143995	0.156928
ENSMUSG00000070780	Rbm47	5	2.96805	0.00145485	0.156928
ENSMUSG00000028927	Padi2	4	0.822315	0.00145623	0.156928
ENSMUSG00000020774	Aspa	11	1.13418	0.00148804	0.159209
ENSMUSG00000033386	Frrs1	3	2.34558	0.00152226	0.161716
ENSMUSG00000055415	Atp10b	11	1.41428	0.00154976	0.163478
ENSMUSG00000020216	Jsrp1	10	-1.40227	0.00160109	0.167711
ENSMUSG00000019960	Dusp6	10	-0.812247	0.00164442	0.170395
ENSMUSG00000013523	Bcas1	2	0.690214	0.00164946	0.170395
ENSMUSG00000064370	mt-Cytb	MT	-0.613887	0.00166392	0.170712
ENSMUSG00000031983	2310022B05Rik	8	0.697395	0.00168015	0.171075
ENSMUSG00000036777	Anln	9	0.713928	0.0016903	0.171075
ENSMUSG00000039960	Rhou	8	0.751782	0.00170586	0.17149
ENSMUSG00000029304	Spp1	5	3.18058	0.00176367	0.175875
ENSMUSG00000044042	Fmn1	2	0.818245	0.00177295	0.175875
ENSMUSG00000042129	Rassf4	6	1.58427	0.00182818	0.17912
ENSMUSG00000048038	4932418E24Rik	2	-1.09528	0.00182959	0.17912
ENSMUSG00000032872	Cyb5r4	9	-0.667902	0.00185214	0.18015
ENSMUSG00000027332	Ivd	2	-0.610575	0.00187058	0.18077
ENSMUSG00000020891	Alox8	11	1.63124	0.00189962	0.181475
ENSMUSG00000061654	Spry3	GL456233.1	-0.582598	0.00190733	0.181475
ENSMUSG00000005982	Naa60	16	-0.69042	0.00191422	0.181475
ENSMUSG00000024647	Cbln2	18	1.48713	0.00194973	0.183679
ENSMUSG00000025784	Clec3b	9	3.25546	0.00199729	0.186072
ENSMUSG00000090841	Myl6	10	0.87024	0.00199997	0.186072
ENSMUSG00000004902	Slc25a18	6	1.39446	0.00208747	0.193014
ENSMUSG00000014867	Surf4	2	0.458717	0.00218022	0.19743
ENSMUSG00000038855	Itpkb	1	1.09478	0.00219158	0.19743
ENSMUSG00000050931	Sgms2	3	1.25158	0.00219445	0.19743
ENSMUSG00000055945	Prr18	17	0.703187	0.00219601	0.19743
ENSMUSG00000051359	Ncald	15	0.897198	0.00220114	0.19743
ENSMUSG00000031980	Agt	8	2.20754	0.00224608	0.197853
ENSMUSG00000000125	Wnt3	11	2.31156	0.00225467	0.197853
ENSMUSG00000097675	1700101I11Rik	6	4.96375	0.00225586	0.197853
ENSMUSG00000007659	Bcl2l1	2	0.429573	0.00227484	0.197853
ENSMUSG00000020629	Adi1	12	0.818555	0.00227916	0.197853
ENSMUSG00000064342	mt-Ti	MT	-2.30939	0.00228576	0.197853
ENSMUSG00000027593	Raly	2	-0.7213	0.00229831	0.197853
ENSMUSG00000048483	Zdhhc22	12	1.09568	0.00232591	0.199084
ENSMUSG00000091243	Vgll3	16	4.96226	0.00234595	0.199659
ENSMUSG00000039375	Wdr17	8	-0.554519	0.00237334	0.200647
ENSMUSG00000040896	Kcnd3	3	0.531356	0.00238434	0.200647
ENSMUSG00000045201	Lrrc3b	14	-0.836935	0.00242072	0.202569
ENSMUSG00000050822	Slc29a4	5	1.72611	0.00246429	0.20507
ENSMUSG00000044177	Wfikkn2	11	5.17778	0.0025075	0.206738
ENSMUSG00000025790	Slco3a1	7	0.453576	0.00251194	0.206738
ENSMUSG00000003423	Pih1d1	7	-0.950541	0.00258269	0.2114
ENSMUSG00000022032	Scara5	14	4.96549	0.00262253	0.21158
ENSMUSG00000033735	Spr	6	0.574699	0.00262524	0.21158
ENSMUSG00000048108	Tmem72	6	3.48386	0.00263892	0.21158
ENSMUSG00000035413	Tmem98	11	0.928824	0.00264139	0.21158
ENSMUSG00000030342	Cd9	6	1.11357	0.0026683	0.212487
ENSMUSG00000021457	Syk	13	2.08726	0.00268109	0.212487
ENSMUSG00000096210	H1f0	15	0.505645	0.00271663	0.21417
ENSMUSG00000027858	Tspan2	3	0.678648	0.00273951	0.214844
ENSMUSG00000006095	Tbcb	7	-0.657974	0.00278297	0.217077
ENSMUSG00000022949	Clic6	16	1.69534	0.00279697	0.217077
ENSMUSG00000033904	Ccp110	7	0.376472	0.00283901	0.219204
ENSMUSG00000031871	Cdh5	8	0.614063	0.00288192	0.221376
ENSMUSG00000032246	Calml4	9	6.01998	0.00290486	0.222
ENSMUSG00000036580	Spg20	3	0.465691	0.00292332	0.222191
ENSMUSG00000016024	Lbp	2	4.21888	0.00293704	0.222191
ENSMUSG00000028399	Ptprd	4	0.41245	0.00295644	0.222397
ENSMUSG00000039904	Gpr37	6	0.674224	0.00297575	0.222397
ENSMUSG00000022231	Sema5a	15	0.826576	0.00299344	0.222397
ENSMUSG00000030111	A2m	6	2.46061	0.00299914	0.222397
ENSMUSG00000092341	Malat1	19	-0.685954	0.00303174	0.222824
ENSMUSG00000020079	Supv3l1	10	-0.835863	0.00303465	0.222824
ENSMUSG00000033685	Ucp2	7	1.01576	0.00311828	0.227267
ENSMUSG00000032854	Ugt8a	3	0.781255	0.00313618	0.227267
ENSMUSG00000092274	Neat1	19	0.784066	0.00314963	0.227267
ENSMUSG00000068587	Mgam	6	5.15314	0.00315585	0.227267
ENSMUSG00000064367	mt-Nd5	MT	-0.647911	0.0031803	0.227931
ENSMUSG00000034488	Edil3	13	0.569873	0.00320953	0.228932
ENSMUSG00000050390	C77080	4	1.45998	0.00323533	0.229678
ENSMUSG00000043448	Gjc2	11	1.57271	0.00328089	0.230956
ENSMUSG00000032515	Csrnp1	9	1.10421	0.00328417	0.230956
ENSMUSG00000071176	Arhgef10	8	0.662268	0.00332811	0.232952
ENSMUSG00000062646	Ganc	2	0.835252	0.00339821	0.235726
ENSMUSG00000032902	Slc16a1	3	0.853821	0.00339922	0.235726
ENSMUSG00000026556	Vangl2	1	0.957441	0.00347133	0.238282
ENSMUSG00000031775	Pllp	8	0.791927	0.00348977	0.238282
ENSMUSG00000014444	Piezo1	8	0.709159	0.00349027	0.238282
ENSMUSG00000062372	Otof	5	-0.902801	0.0034997	0.238282
ENSMUSG00000032083	Apoa1	9	-4.82459	0.00354697	0.240407
ENSMUSG00000070047	Fat1	8	0.449902	0.0035991	0.241876
ENSMUSG00000034009	Rxfp1	3	1.83918	0.00360093	0.241876
ENSMUSG00000041538	H2-Ob	17	3.36363	0.00365213	0.24286
ENSMUSG00000064368	mt-Nd6	MT	-0.582588	0.00367025	0.24286
ENSMUSG00000039830	Olig2	16	0.692369	0.00367892	0.24286
ENSMUSG00000064337	mt-Rnr1	MT	-0.711945	0.00369133	0.24286
ENSMUSG00000053332	Gas5	1	-0.487774	0.00370671	0.24286
ENSMUSG00000013465	Nelfb	2	0.967702	0.00371287	0.24286
ENSMUSG00000054404	Slfn5	11	1.03908	0.00373747	0.243407
ENSMUSG00000048583	Igf2	7	1.35375	0.00378574	0.245483
ENSMUSG00000020364	Zfp354a	11	-0.936679	0.00396776	0.256177
ENSMUSG00000049521	Cdc42ep1	15	0.935955	0.00399754	0.256992
ENSMUSG00000054459	Vsnl1	12	0.7675	0.00401865	0.257245
ENSMUSG00000057969	Sema3b	9	1.94594	0.004093	0.260841
ENSMUSG00000020932	Gfap	11	1.21177	0.00410966	0.260841
ENSMUSG00000037742	Eef1a1	9	-0.405108	0.00415431	0.262563
ENSMUSG00000026872	Zeb2	2	0.51032	0.0042066	0.264751
ENSMUSG00000025225	Nfkb2	19	-2.29808	0.00423805	0.265614
ENSMUSG00000071866	Ppia	11	-3.11586	0.00428408	0.26738
ENSMUSG00000054263	Lifr	15	0.483153	0.0043186	0.268416
ENSMUSG00000048647	Exd1	2	2.08359	0.00442707	0.272185
ENSMUSG00000028832	Stmn1	4	0.610189	0.00443311	0.272185
ENSMUSG00000055629	B4galnt4	7	-0.565512	0.00444718	0.272185
ENSMUSG00000020399	Havcr2	11	1.44273	0.00445192	0.272185
ENSMUSG00000055333	Fat2	11	2.99436	0.00453581	0.275512
ENSMUSG00000042766	Trim46	3	-0.559515	0.00454312	0.275512
ENSMUSG00000026830	Ermn	2	0.566401	0.00457025	0.275708
ENSMUSG00000023175	Bsg	10	0.424024	0.00458512	0.275708
ENSMUSG00000035268	Pkig	2	-0.43091	0.00460158	0.275708
ENSMUSG00000039208	Metrnl	11	4.74897	0.00467658	0.277821
ENSMUSG00000047669	Msl3l2	10	-1.25416	0.00468077	0.277821
ENSMUSG00000034640	Tiparp	3	-1.19611	0.00469248	0.277821
ENSMUSG00000020231	Dip2a	10	0.482169	0.00479913	0.279118
ENSMUSG00000013353	4931406B18Rik	7	3.13812	0.00480256	0.279118
ENSMUSG00000022206	Npr3	15	2.04592	0.00480337	0.279118
ENSMUSG00000029851	Fam115c	6	4.74923	0.00481694	0.279118
ENSMUSG00000053137	Mapk11	15	1.32819	0.00482003	0.279118
ENSMUSG00000010064	Slc38a3	9	0.406047	0.00483326	0.279118
ENSMUSG00000043004	Gng2	14	0.94215	0.00484482	0.279118
ENSMUSG00000053693	Mast1	8	0.84471	0.00487578	0.279825
ENSMUSG00000026837	Col5a1	2	2.68709	0.0049171	0.281119
ENSMUSG00000000308	Ckmt1	2	0.4164	0.00495209	0.281146
ENSMUSG00000040055	Gjb6	14	0.701478	0.0049551	0.281146
ENSMUSG00000029629	Phf14	6	-0.491553	0.00503735	0.2841
ENSMUSG00000046442	Ppm1e	11	0.557766	0.00504511	0.2841
ENSMUSG00000027349	Fam98b	2	-0.692572	0.00508245	0.285131
ENSMUSG00000031654	Cbln1	8	1.82602	0.00519623	0.29028
ENSMUSG00000039714	Cplx3	9	1.97774	0.00521298	0.29028
ENSMUSG00000068855	Hist2h2ac	3	-1.29923	0.00525682	0.291637
ENSMUSG00000097540	1700037F24Rik	1	4.75227	0.00530815	0.293398
ENSMUSG00000033256	Shf	2	-1.12991	0.00544483	0.299846
ENSMUSG00000021721	Htr1a	13	1.54433	0.00547504	0.300405
ENSMUSG00000003161	Sri	5	0.506197	0.00554967	0.303389
ENSMUSG00000023307	2020-03-05	19	-0.59292	0.00561672	0.305936
ENSMUSG00000038094	Atp13a4	16	1.28943	0.00563711	0.305936
ENSMUSG00000045052	Prlhr	19	4.74986	0.00574422	0.310205
ENSMUSG00000049411	Tmem241	18	1.393	0.00575719	0.310205
ENSMUSG00000028718	Stil	4	2.99714	0.00584373	0.313739
ENSMUSG00000025817	Nudt5	2	0.860202	0.0059094	0.316132
ENSMUSG00000054150	Syne3	12	1.72565	0.00596652	0.318052
ENSMUSG00000026833	Olfm1	2	0.674223	0.00621887	0.327679
ENSMUSG00000019935	Slc17a8	10	-0.784834	0.00622967	0.327679
ENSMUSG00000035051	Dhx57	17	-0.424092	0.00624349	0.327679
ENSMUSG00000024486	Hbegf	18	-0.511105	0.00625142	0.327679
ENSMUSG00000001911	Nfix	8	0.568085	0.0062565	0.327679
ENSMUSG00000041741	Pde3a	6	-0.968387	0.00635024	0.331429
ENSMUSG00000025597	Klhl4	X	0.879659	0.00641013	0.333394
ENSMUSG00000024810	Il33	19	0.54919	0.00646522	0.33428
ENSMUSG00000032561	Acpp	9	3.11725	0.0064726	0.33428
ENSMUSG00000031090	Nadsyn1	7	2.38803	0.00653482	0.33428
ENSMUSG00000051980	Casr	16	4.74434	0.00654271	0.33428
ENSMUSG00000005148	Klf5	14	-0.871959	0.00655476	0.33428
ENSMUSG00000030114	Klrg1	6	4.7568	0.00659813	0.33428
ENSMUSG00000050505	Pcdh20	14	1.10248	0.00659929	0.33428
ENSMUSG00000022528	Hes1	16	1.54868	0.0066057	0.33428
ENSMUSG00000031077	Fadd	7	1.12835	0.00665926	0.335855
ENSMUSG00000020486	2020-09-04	11	0.504901	0.00670921	0.336616
ENSMUSG00000028104	Polr3gl	3	0.93911	0.00673589	0.336616
ENSMUSG00000059336	Slc14a1	18	0.972833	0.00675417	0.336616
ENSMUSG00000046550	Spin2c	X	4.75039	0.00676423	0.336616
ENSMUSG00000032122	Slc37a2	9	1.85276	0.0068133	0.337935
ENSMUSG00000025200	Cwf19l1	19	-0.732014	0.0068992	0.341067
ENSMUSG00000049649	Gpr3	4	-1.16101	0.00693914	0.341912
ENSMUSG00000036083	Slc17a3	13	2.99944	0.00704411	0.345947
ENSMUSG00000028345	Tex10	4	-0.626832	0.00709779	0.347153
ENSMUSG00000028949	Smarcd3	5	-0.451771	0.0071207	0.347153
ENSMUSG00000005973	Rcn1	2	-0.66619	0.00713819	0.347153
ENSMUSG00000022843	Clcn2	16	-0.831183	0.00727904	0.3509
ENSMUSG00000020904	Wdr16	11	4.98639	0.00729761	0.3509
ENSMUSG00000020374	Rasgef1c	11	-0.715562	0.0073057	0.3509
ENSMUSG00000009207	Lnp	2	-0.650417	0.00730895	0.3509
ENSMUSG00000063146	Clip2	5	0.446137	0.0073582	0.351623
ENSMUSG00000029151	Slc30a3	5	2.10646	0.00737096	0.351623
ENSMUSG00000022893	Adamts1	16	0.809591	0.00749564	0.355979
ENSMUSG00000039835	Nhsl1	10	0.679362	0.00754407	0.355979
ENSMUSG00000021708	Rasgrf2	13	0.815312	0.00755323	0.355979
ENSMUSG00000096948	Gm4221	18	2.06992	0.00755734	0.355979
ENSMUSG00000030347	D6Wsu163e	6	-0.610531	0.007613	0.356133
ENSMUSG00000030847	Bag3	7	0.877422	0.00761692	0.356133
ENSMUSG00000050288	Fzd2	11	0.682653	0.00763194	0.356133
ENSMUSG00000054509	Parp4	14	0.863697	0.00769194	0.356837
ENSMUSG00000038668	Lpar1	4	0.633611	0.00769466	0.356837
ENSMUSG00000055240	Zfp101	17	0.810447	0.00771998	0.356906
ENSMUSG00000020023	Tmcc3	10	0.404972	0.00774708	0.357057
ENSMUSG00000060445	Sycp2	2	-1.21702	0.00789011	0.362112
ENSMUSG00000004151	Etv1	12	0.683848	0.00791555	0.362112
ENSMUSG00000074591	Gm410	3	1.76249	0.00795392	0.362112
ENSMUSG00000086855	Gm13844	6	-4.56292	0.00797834	0.362112
ENSMUSG00000039137	Whrn	4	0.821031	0.00799241	0.362112
ENSMUSG00000052387	Trpm3	19	0.767276	0.00800296	0.362112
ENSMUSG00000038173	Enpp6	8	0.893513	0.00802598	0.362112
ENSMUSG00000026803	Ttf1	2	-0.846707	0.0081057	0.364001
ENSMUSG00000038502	Ptov1	7	-0.414202	0.00818153	0.364001
ENSMUSG00000033987	Dnah17	11	1.81677	0.00819763	0.364001
ENSMUSG00000028689	Ccdc163	4	3.14223	0.00820433	0.364001
ENSMUSG00000097286	Gm26684	15	4.77098	0.00821487	0.364001
ENSMUSG00000027030	Stk39	2	0.470229	0.00823281	0.364001
ENSMUSG00000050936	Hist2h2bb	3	-1.07683	0.00824589	0.364001
ENSMUSG00000041215	Yeats2	16	0.524859	0.00826654	0.364001
ENSMUSG00000034171	Faah	4	0.766934	0.00828657	0.364001
ENSMUSG00000079465	Col4a3	1	3.17862	0.00836024	0.366096
ENSMUSG00000039131	Gipc2	3	1.51332	0.00840176	0.366096
ENSMUSG00000037868	Egr2	10	-1.58021	0.00844922	0.366096
ENSMUSG00000026147	Col9a1	1	2.84585	0.00847184	0.366096
ENSMUSG00000028553	Angptl3	4	2.84568	0.00848384	0.366096
ENSMUSG00000098557	KCTD12	14	-0.639261	0.00849486	0.366096
ENSMUSG00000034239	Gm884	11	2.84526	0.00850533	0.366096
ENSMUSG00000008734	Gprc5b	7	0.522725	0.00869213	0.373064
ENSMUSG00000045087	S1pr5	9	0.795231	0.00872073	0.373222
ENSMUSG00000020376	Rnf130	11	0.705366	0.00878018	0.373867
ENSMUSG00000038527	C1rl	6	5.00353	0.00878572	0.373867
ENSMUSG00000048216	Gpr85	6	-0.494476	0.00890729	0.376467
ENSMUSG00000008429	Herpud2	9	-0.425387	0.00891405	0.376467
ENSMUSG00000073910	Mob3b	4	0.833385	0.00894533	0.376467
ENSMUSG00000000751	Rpa1	11	0.49218	0.0089561	0.376467
ENSMUSG00000038368	Focad	4	-0.463004	0.00897515	0.376467
ENSMUSG00000001763	Tspan33	6	0.961212	0.00899891	0.376467
ENSMUSG00000021068	Nin	12	-0.470541	0.00902275	0.376467
ENSMUSG00000027895	Kcnc4	3	0.967928	0.0090721	0.377475
ENSMUSG00000040037	Negr1	3	-0.371128	0.00921089	0.382188
ENSMUSG00000002625	Akap8l	17	-0.361868	0.00930762	0.384579
ENSMUSG00000036570	Fxyd1	7	0.606809	0.00931987	0.384579
ENSMUSG00000020635	Fkbp1b	12	1.28478	0.00943241	0.388154
ENSMUSG00000006522	Itih3	14	1.28577	0.00947381	0.38879
ENSMUSG00000023156	Rpp14	14	0.632449	0.00952597	0.389862
ENSMUSG00000041556	Fbxo2	4	0.502954	0.00957209	0.390682
ENSMUSG00000064344	mt-Tm	MT	-0.891187	0.00969664	0.391997
ENSMUSG00000019873	Reep3	10	0.458232	0.00970979	0.391997
ENSMUSG00000010175	Prox1	1	0.624064	0.0097174	0.391997
ENSMUSG00000047996	Prrg1	X	0.832451	0.00976343	0.391997
ENSMUSG00000025350	Rdh5	10	2.61592	0.00976521	0.391997
ENSMUSG00000033207	Mamdc2	19	4.49694	0.00979801	0.391997
ENSMUSG00000031880	Rrad	8	4.75139	0.00980913	0.391997
ENSMUSG00000047988	4933428G20Rik	11	4.49669	0.00981451	0.391997
ENSMUSG00000037370	Enpp1	10	0.87499	0.00984602	0.391997
ENSMUSG00000018599	Mief2	11	1.25615	0.00990562	0.391997
ENSMUSG00000037280	Galnt6	15	0.808456	0.00993266	0.391997
ENSMUSG00000019647	Sema6a	18	0.523606	0.00993925	0.391997
ENSMUSG00000055817	Mta3	17	0.507607	0.00995204	0.391997
ENSMUSG00000035283	Adrb1	19	-0.804786	0.00997287	0.391997
ENSMUSG00000032418	Me1	9	0.61512	0.00999951	0.391997
ENSMUSG00000020334	Slc22a4	11	1.87155	0.0100556	0.391997
ENSMUSG00000044447	Dock5	14	0.706122	0.0100836	0.391997
ENSMUSG00000015312	Gadd45b	10	1.11878	0.0100841	0.391997
ENSMUSG00000030166	Rad52	6	-0.466526	0.0101015	0.391997
ENSMUSG00000031453	Rasa3	8	0.418614	0.0101735	0.393772
ENSMUSG00000019878	Hsf2	10	-0.802253	0.010204	0.393933
ENSMUSG00000001517	Foxm1	6	4.49624	0.0103095	0.395976
ENSMUSG00000026315	Serpinb8	1	2.84739	0.0103098	0.395976
ENSMUSG00000030701	Plekhb1	7	0.513399	0.0103654	0.397093
ENSMUSG00000046160	Olig1	16	0.520347	0.0104458	0.399151
ENSMUSG00000034781	Gna11	10	-0.290822	0.0105029	0.399589
ENSMUSG00000051007	Pddc1	7	0.777442	0.0105218	0.399589
ENSMUSG00000040268	Plekha1	7	0.416683	0.0105495	0.399589
ENSMUSG00000021423	Ly86	13	1.2861	0.0105639	0.399589
ENSMUSG00000021981	Cab39l	14	0.775504	0.0106015	0.399998
ENSMUSG00000037071	Scd1	19	0.51977	0.0107531	0.404478
ENSMUSG00000096883	AI848285	15	4.49585	0.0107862	0.404478
ENSMUSG00000040006	Ginm1	10	0.708143	0.0108393	0.404478
ENSMUSG00000009356	Lpo	11	2.07245	0.0108431	0.404478
ENSMUSG00000028899	Taf12	4	-0.727143	0.0108604	0.404478
ENSMUSG00000031740	Mmp2	8	2.47777	0.0109205	0.404478
ENSMUSG00000049493	Pls1	9	0.672459	0.0109352	0.404478
ENSMUSG00000041889	Shisa4	1	0.470088	0.0109538	0.404478
ENSMUSG00000035376	Ptplb	16	-0.546425	0.0109632	0.404478
ENSMUSG00000026980	Ly75	2	2.06389	0.0110927	0.407542
ENSMUSG00000068151	A230006K03Rik	7	-0.79071	0.0111007	0.407542
ENSMUSG00000026824	Kcnj3	2	0.752347	0.0111351	0.407807
ENSMUSG00000021010	Npas3	12	0.679664	0.0112298	0.410272
ENSMUSG00000054640	Slc8a1	17	0.607361	0.0112995	0.410905
ENSMUSG00000044086	Lmod3	6	3.39669	0.0113567	0.410905
ENSMUSG00000023931	Efhb	17	2.85182	0.0113983	0.410905
ENSMUSG00000033316	Galnt9	5	1.14067	0.0114194	0.410905
ENSMUSG00000054626	Xlr	X	-4.54554	0.011433	0.410905
ENSMUSG00000032244	Fem1b	9	-0.324871	0.0114359	0.410905
ENSMUSG00000020000	Moxd1	10	1.18443	0.0114392	0.410905
ENSMUSG00000047021	Ccdc108	1	2.33704	0.0114892	0.411715
ENSMUSG00000030725	Lipt2	7	2.07165	0.0115433	0.411803
ENSMUSG00000025035	Arl3	19	-0.299803	0.0115798	0.411803
ENSMUSG00000033740	St18	1	0.738693	0.0115827	0.411803
ENSMUSG00000036766	Dner	1	0.538672	0.0116016	0.411803
ENSMUSG00000005802	Slc30a4	2	-0.451063	0.0116327	0.411928
ENSMUSG00000036989	Trim3	7	0.43593	0.011713	0.412896
ENSMUSG00000052837	Junb	8	-0.915466	0.0117151	0.412896
ENSMUSG00000020848	Doc2b	11	-0.487144	0.0117811	0.414247
ENSMUSG00000038077	Kcna6	6	0.616335	0.0118894	0.417077
ENSMUSG00000062591	Tubb4a	17	0.364998	0.0119371	0.41732
ENSMUSG00000043110	Lrrn4	2	4.49499	0.0119685	0.41732
ENSMUSG00000024042	Sik1	17	-0.717513	0.0119799	0.41732
ENSMUSG00000044022	Pcdhb21	18	0.822528	0.0120194	0.417722
ENSMUSG00000017144	Rnd3	2	-0.879199	0.012112	0.419922
ENSMUSG00000016477	E2f3	13	-0.465567	0.0121619	0.419922
ENSMUSG00000040570	Rundc3b	5	-0.522711	0.0121675	0.419922
ENSMUSG00000020372	Gnb2l1	11	-0.364614	0.0121948	0.419922
ENSMUSG00000038375	Trp53inp2	2	0.41409	0.0122339	0.420301
ENSMUSG00000030259	Rassf8	6	0.623846	0.0123168	0.422181
ENSMUSG00000000154	Slc22a18	7	4.78184	0.0124168	0.424632
ENSMUSG00000028217	Cdh17	4	4.99245	0.0124653	0.424632
ENSMUSG00000080542	Gm22710	1	-0.952085	0.0124733	0.424632
ENSMUSG00000029918	Mrps33	6	-1.0912	0.0126529	0.429767
ENSMUSG00000005124	Wisp1	15	1.96476	0.0127115	0.42987
ENSMUSG00000037705	Tecta	9	2.26562	0.0127133	0.42987
ENSMUSG00000035566	Pcdh17	14	-0.534074	0.0127801	0.431155
ENSMUSG00000031209	Heph	X	1.4964	0.0128723	0.432466
ENSMUSG00000030889	Vwa3a	7	1.55991	0.0128785	0.432466
ENSMUSG00000001415	Smg5	3	-0.397847	0.0129056	0.432466
ENSMUSG00000025163	Cd7	11	4.48778	0.0129385	0.432602
ENSMUSG00000019768	Esr1	10	2.84089	0.0129732	0.432795
ENSMUSG00000030551	Nr2f2	7	1.45649	0.0130347	0.433881
ENSMUSG00000038453	Srcin1	11	0.334561	0.0131382	0.436356
ENSMUSG00000024593	Megf10	18	0.521836	0.0131904	0.43712
ENSMUSG00000027881	Prpf38b	3	-0.432787	0.0132428	0.43789
ENSMUSG00000041607	Mbp	18	0.569983	0.013292	0.43855
ENSMUSG00000021763	BC067074	13	1.05249	0.0133939	0.44094
ENSMUSG00000042133	Ppig	2	-0.410509	0.0134837	0.441163
ENSMUSG00000027342	Pcna	2	-0.716985	0.0134988	0.441163
ENSMUSG00000022338	Eny2	15	-0.386264	0.0135172	0.441163
ENSMUSG00000029298	Gbp9	5	-1.40363	0.0135185	0.441163
ENSMUSG00000068263	Efcc1	6	-0.598909	0.013584	0.441619
ENSMUSG00000029090	Gpr125	5	0.917452	0.0136128	0.441619
ENSMUSG00000045613	Chrm2	6	0.700445	0.0136225	0.441619
ENSMUSG00000032301	Psma4	9	-0.375757	0.0136747	0.441619
ENSMUSG00000019232	Etnppl	3	1.02092	0.0137091	0.441619
ENSMUSG00000005716	Pvalb	15	1.30774	0.0137094	0.441619
ENSMUSG00000028607	Cpt2	4	0.951751	0.0137646	0.442141
ENSMUSG00000020811	Wscd1	11	0.518518	0.0138627	0.442141
ENSMUSG00000024790	Sac3d1	19	-0.988998	0.0138653	0.442141
ENSMUSG00000040188	Scamp2	9	0.564996	0.0138685	0.442141
ENSMUSG00000041881	Ndufa7	17	-0.597938	0.0138863	0.442141
ENSMUSG00000057963	Itpk1	12	0.666849	0.0139027	0.442141
ENSMUSG00000070699	Sars2	7	0.953785	0.0139618	0.44264
ENSMUSG00000029155	Spata18	5	2.98893	0.0139775	0.44264
ENSMUSG00000021377	Dek	13	-0.379725	0.0140926	0.445189
ENSMUSG00000022983	Scaf4	16	-0.381036	0.0141174	0.445189
ENSMUSG00000037353	Letmd1	15	-0.366372	0.0142093	0.447103
ENSMUSG00000032172	Olfm2	9	0.944204	0.0142378	0.447103
ENSMUSG00000020758	Itgb4	11	0.680933	0.0143083	0.447645
ENSMUSG00000022601	Rpl24	16	-0.416375	0.0143149	0.447645
ENSMUSG00000079662	Ntn3	17	-0.994168	0.0143568	0.448021
ENSMUSG00000039086	Ss18l1	2	-0.377221	0.0145282	0.451974
ENSMUSG00000064215	Ifi27	12	0.650219	0.0145438	0.451974
ENSMUSG00000025409	Mbd6	10	-0.399521	0.0147445	0.453817
ENSMUSG00000045215	Asxl3	18	0.548661	0.014803	0.453817
ENSMUSG00000021079	Timm9	12	-0.636916	0.0148263	0.453817
ENSMUSG00000044991	1110034G24Rik	2	-1.17458	0.0148389	0.453817
ENSMUSG00000037773	Pced1a	2	0.702618	0.0148609	0.453817
ENSMUSG00000068735	Trp53i11	2	0.761991	0.0148653	0.453817
ENSMUSG00000042185	Nfrkb	9	-0.436456	0.0148858	0.453817
ENSMUSG00000030269	Mtmr14	6	0.769802	0.0148873	0.453817
ENSMUSG00000041147	Brca2	5	0.685599	0.0149137	0.453817
ENSMUSG00000057506	Bloc1s2	19	-1.71654	0.0149468	0.453817
ENSMUSG00000048779	P2ry6	7	1.37559	0.0149694	0.453817
ENSMUSG00000051817	Sox12	2	0.643581	0.0149761	0.453817
ENSMUSG00000040035	Disp2	2	0.576159	0.0150169	0.453817
ENSMUSG00000010406	Mrpl52	14	-0.908487	0.0150273	0.453817
ENSMUSG00000032034	Kcnj5	9	1.5789	0.0151566	0.456801
ENSMUSG00000024026	Glo1	17	0.445603	0.0152275	0.457059
ENSMUSG00000006720	Zfp184	13	-1.33895	0.0152487	0.457059
ENSMUSG00000040483	Xaf1	11	1.04553	0.015264	0.457059
ENSMUSG00000035513	Ntng2	2	1.2252	0.0153155	0.457059
ENSMUSG00000093536	Smim17	7	0.753418	0.0153457	0.457059
ENSMUSG00000027956	Tmem144	3	0.953846	0.0153548	0.457059
ENSMUSG00000031099	Smarca1	X	-0.552362	0.0153787	0.457059
ENSMUSG00000056158	Car10	11	0.910135	0.0154528	0.457163
ENSMUSG00000057572	Zbtb8os	4	-0.700084	0.0154936	0.457163
ENSMUSG00000020411	Nipal4	11	1.02379	0.0155174	0.457163
ENSMUSG00000000732	Icosl	10	1.28263	0.0155626	0.457163
ENSMUSG00000026421	Csrp1	1	0.440118	0.0155694	0.457163
ENSMUSG00000073418	C4b	17	0.994521	0.0155818	0.457163
ENSMUSG00000037143	4930529M08Rik	2	1.53564	0.0156723	0.457163
ENSMUSG00000041852	Tcf20	15	-0.297317	0.0157092	0.457163
ENSMUSG00000049929	Lpar4	X	2.68015	0.0157224	0.457163
ENSMUSG00000079523	Tmsb10	6	-0.85508	0.0157372	0.457163
ENSMUSG00000054196	Cthrc1	15	2.68016	0.0157444	0.457163
ENSMUSG00000024969	Mark2	19	-0.37106	0.0157484	0.457163
ENSMUSG00000096945	Gm26546	10	2.68015	0.015785	0.457337
ENSMUSG00000004894	Hapln2	3	1.09669	0.0158218	0.457518
ENSMUSG00000047216	Cdh19	1	0.79838	0.0159278	0.459378
ENSMUSG00000025375	Aatk	11	0.327996	0.0159474	0.459378
ENSMUSG00000052798	Nup107	10	-0.701415	0.0159962	0.459465
ENSMUSG00000011884	Gltp	5	0.41743	0.0160139	0.459465
ENSMUSG00000047797	Gjb1	X	0.783327	0.0160681	0.459465
ENSMUSG00000029843	Slc13a4	6	2.11224	0.0160876	0.459465
ENSMUSG00000029014	Dnajc2	5	-0.505425	0.0161038	0.459465
ENSMUSG00000078234	Klhdc7a	4	0.682061	0.016141	0.459649
ENSMUSG00000049630	C1ql3	2	1.36607	0.0162115	0.460783
ENSMUSG00000097136	Gm26772	14	2.67897	0.0163447	0.463148
ENSMUSG00000039087	Rreb1	13	-0.651444	0.0163566	0.463148
ENSMUSG00000022185	Acin1	14	-0.333317	0.0164973	0.464034
ENSMUSG00000028813	CK137956	4	-4.26062	0.0164984	0.464034
ENSMUSG00000027714	Exosc9	3	-0.716829	0.0165016	0.464034
ENSMUSG00000029122	Evc	5	1.33518	0.0165118	0.464034
ENSMUSG00000029468	P2rx7	5	0.696984	0.0166133	0.465227
ENSMUSG00000040706	Agmat	4	4.78783	0.0166164	0.465227
ENSMUSG00000008976	Gabpa	16	-0.481489	0.0166956	0.466575
ENSMUSG00000050157	Gm867	10	2.68035	0.0167717	0.467828
ENSMUSG00000032766	Gng11	6	0.788903	0.0168613	0.469453
ENSMUSG00000025969	Nrp2	1	0.869326	0.0169288	0.470415
ENSMUSG00000017677	Wsb1	11	0.56195	0.0169826	0.470415
ENSMUSG00000045975	C2cd2	16	0.654956	0.0170229	0.470415
ENSMUSG00000025963	Mdh1b	1	1.96325	0.0170291	0.470415
ENSMUSG00000035775	Krt20	11	2.26996	0.0170529	0.470415
ENSMUSG00000097787	2700046G09Rik	19	-2.28015	0.0171369	0.471862
ENSMUSG00000019738	Polr2i	7	-0.853041	0.0172275	0.473487
ENSMUSG00000064262	Gimap8	6	2.68159	0.0173074	0.47464
ENSMUSG00000037112	Sik2	9	-0.449665	0.0173328	0.47464
ENSMUSG00000048001	Hes5	4	-0.780275	0.017416	0.476049
ENSMUSG00000026950	Neb	2	1.2858	0.0175237	0.477276
ENSMUSG00000019461	Plscr3	11	-0.695201	0.0175333	0.477276
ENSMUSG00000015354	Pcolce2	9	1.04388	0.0175565	0.477276
ENSMUSG00000042476	Abcb4	5	-0.946769	0.0176078	0.477646
ENSMUSG00000022512	Cldn1	16	2.46054	0.0176339	0.477646
ENSMUSG00000050471	Fam118b	9	-0.648301	0.0177529	0.479903
ENSMUSG00000004044	Ptrf	11	0.698065	0.0177813	0.479903
ENSMUSG00000023034	Nr4a1	15	-1.26572	0.0178838	0.481329
ENSMUSG00000066043	Phactr4	4	0.549873	0.0179042	0.481329
ENSMUSG00000000263	Glra1	11	2.68956	0.0179305	0.481329
ENSMUSG00000041710	Trpc5	X	0.852594	0.0180238	0.482392
ENSMUSG00000024957	Kcnk4	19	2.68273	0.0180476	0.482392
ENSMUSG00000000902	Smarcb1	10	-0.429065	0.0180919	0.482392
ENSMUSG00000006763	Saal1	7	0.776087	0.0181298	0.482392
ENSMUSG00000035337	Uchl4	9	-4.28464	0.0181312	0.482392
ENSMUSG00000057667	Bloc1s3	7	1.00421	0.0181719	0.482617
ENSMUSG00000027022	Xirp2	2	4.49209	0.0183656	0.486898
ENSMUSG00000024594	Prrc1	18	0.508998	0.0184532	0.488357
ENSMUSG00000052137	Rbm12b2	4	-1.27436	0.0185012	0.488764
ENSMUSG00000031074	Fgf3	7	-1.05601	0.0187202	0.49312
ENSMUSG00000001128	Cfp	X	-1.11542	0.018757	0.49312
ENSMUSG00000078546	2210404O09Rik	17	-1.44912	0.0187648	0.49312
ENSMUSG00000042943	4922501L14Rik	3	-0.449149	0.0188238	0.493803
ENSMUSG00000006301	Tmbim1	1	0.481235	0.0188977	0.494875
ENSMUSG00000037257	Aagab	9	0.687402	0.0189859	0.496317
ENSMUSG00000048874	Phf3	1	-0.362446	0.0190387	0.496829
ENSMUSG00000030844	Rgs10	7	-0.540003	0.0190901	0.497306
ENSMUSG00000017801	Mlx	11	-0.563585	0.0191888	0.498534
ENSMUSG00000025854	Fam20c	5	-0.410541	0.0192038	0.498534
ENSMUSG00000014074	Rnf168	16	-0.415301	0.0192623	0.499186
ENSMUSG00000036046	5031439G07Rik	15	0.322022	0.0193901	0.499952
ENSMUSG00000036097	Fam178a	19	-0.373711	0.0193914	0.499952
ENSMUSG00000042677	Zc3h12a	4	-4.25232	0.019392	0.499952
ENSMUSG00000028221	Tmem55a	4	-0.515091	0.0195411	0.502932
ENSMUSG00000042359	Osbpl6	2	0.345488	0.0195993	0.50301
ENSMUSG00000022500	Litaf	16	0.639437	0.0196503	0.50301
ENSMUSG00000091735	Gpr62	9	1.03322	0.0197081	0.50301
ENSMUSG00000002032	Tmem25	9	0.805856	0.0197082	0.50301
ENSMUSG00000039133	9330171B17Rik	7	2.27951	0.0197121	0.50301
ENSMUSG00000036381	P2ry14	3	-1.12073	0.0198565	0.503786
ENSMUSG00000027293	Ehd4	2	0.54763	0.0198631	0.503786
ENSMUSG00000090213	Tmem189	2	0.698852	0.0198756	0.503786
ENSMUSG00000068856	Sf3b4	3	-0.885945	0.019877	0.503786
ENSMUSG00000022403	St13	15	-0.303022	0.0199318	0.503973
ENSMUSG00000028809	Srrm1	4	-0.329183	0.0199631	0.503973
ENSMUSG00000047417	Rexo1	10	-0.38507	0.0199853	0.503973
ENSMUSG00000003355	Fkbp11	15	2.13049	0.0200427	0.504416
ENSMUSG00000038718	Pbx3	2	-0.345804	0.0200702	0.504416
ENSMUSG00000045667	Smtnl2	11	2.13033	0.0201322	0.505126
ENSMUSG00000046982	Tshz1	18	-0.441364	0.0202242	0.505567
ENSMUSG00000045106	Ccdc73	2	1.00889	0.0202547	0.505567
ENSMUSG00000040774	Cept1	3	0.525235	0.0202691	0.505567
ENSMUSG00000027200	Sema6d	2	0.378936	0.0203122	0.505567
ENSMUSG00000060716	Plekhh1	12	0.570125	0.0203603	0.505567
ENSMUSG00000030337	Vamp1	6	1.15181	0.02037	0.505567
ENSMUSG00000073643	Wdfy1	1	0.422184	0.0203861	0.505567
ENSMUSG00000037519	Ppfia1	7	-0.342678	0.0204561	0.506465
ENSMUSG00000044551	9930012K11Rik	14	-2.62528	0.020555	0.507569
ENSMUSG00000038936	Sccpdh	1	0.471447	0.0205984	0.507569
ENSMUSG00000022353	Mtss1	15	0.392779	0.0206023	0.507569
ENSMUSG00000029659	Medag	5	1.26362	0.0206713	0.507609
ENSMUSG00000027238	Frmd5	2	0.486678	0.0206717	0.507609
ENSMUSG00000072487	Mroh5	15	-4.24901	0.0207981	0.509477
ENSMUSG00000021938	Pspc1	14	-0.390816	0.0208871	0.509477
ENSMUSG00000097435	Gm26783	1	4.19055	0.0208972	0.509477
ENSMUSG00000019989	Enpp3	10	4.19054	0.0209036	0.509477
ENSMUSG00000007989	Fzd3	14	-0.356296	0.0209467	0.509477
ENSMUSG00000022748	Cmss1	16	-1.02096	0.0210036	0.509477
ENSMUSG00000022442	Ttll1	15	-0.370715	0.021037	0.509477
ENSMUSG00000039063	Echdc3	2	4.19077	0.0210504	0.509477
ENSMUSG00000043671	Dpy19l3	7	-0.359386	0.021054	0.509477
ENSMUSG00000068329	Htra2	6	-0.952324	0.0210968	0.509477
ENSMUSG00000062866	Phactr2	10	0.561913	0.0211716	0.509477
ENSMUSG00000029723	Tsc22d4	5	0.453875	0.0211726	0.509477
ENSMUSG00000014850	Msh3	13	-0.531907	0.02119	0.509477
ENSMUSG00000026874	Hc	2	3.00366	0.0212768	0.510468
ENSMUSG00000059149	Mfsd4	1	0.671852	0.0213291	0.510468
ENSMUSG00000009621	Vav2	2	0.864842	0.0213739	0.510468
ENSMUSG00000027562	Car2	3	0.463193	0.0214168	0.510468
ENSMUSG00000024661	Fth1	19	0.450119	0.0214199	0.510468
ENSMUSG00000059326	Csf2ra	19	-0.658227	0.0214356	0.510468
ENSMUSG00000022742	Cpox	16	0.592104	0.0215803	0.513098
ENSMUSG00000007050	Lsm2	17	-0.884277	0.0216864	0.514803
ENSMUSG00000000983	Wfdc18	11	2.13034	0.0217876	0.515454
ENSMUSG00000029062	Cdk11b	4	-0.336742	0.0217977	0.515454
ENSMUSG00000038242	Aox4	1	4.18731	0.0218452	0.515454
ENSMUSG00000025529	Zfp711	X	0.664202	0.0218515	0.515454
ENSMUSG00000087141	Plcxd2	16	0.854397	0.0219216	0.515898
ENSMUSG00000017309	Cd300lg	11	2.13142	0.0219392	0.515898
ENSMUSG00000027435	Cd93	2	0.672709	0.0220183	0.516161
ENSMUSG00000022438	Parvb	15	0.662967	0.0220524	0.516161
ENSMUSG00000032400	Zwilch	9	1.37981	0.022064	0.516161
ENSMUSG00000037419	Endod1	9	0.416479	0.0221025	0.516161
ENSMUSG00000021268	Meg3	12	-0.573096	0.0221402	0.516161
ENSMUSG00000019982	Myb	10	-2.94925	0.0221773	0.516161
ENSMUSG00000045062	Pcdhb7	18	0.805084	0.0221927	0.516161
ENSMUSG00000019718	L3hypdh	12	4.19405	0.0222432	0.516161
ENSMUSG00000020357	Flt4	11	0.906729	0.0223707	0.516161
ENSMUSG00000019362	D8Ertd738e	8	-0.327678	0.022375	0.516161
ENSMUSG00000030125	Lrrc23	6	4.19812	0.0223992	0.516161
ENSMUSG00000028690	Mmachc	4	-0.443876	0.0224418	0.516161
ENSMUSG00000030307	Slc6a11	6	0.893439	0.0224418	0.516161
ENSMUSG00000006058	Snf8	11	0.614811	0.0224608	0.516161
ENSMUSG00000026527	Rgs7	1	-0.374753	0.022517	0.516161
ENSMUSG00000045140	Pigw	11	2.12877	0.0225237	0.516161
ENSMUSG00000057967	Fgf18	11	1.6695	0.0225362	0.516161
ENSMUSG00000061702	Tmem91	7	-0.495037	0.0226652	0.518324
ENSMUSG00000027857	Tshb	3	4.19119	0.0227617	0.519107
ENSMUSG00000031709	Tbc1d9	8	0.359603	0.0228189	0.519107
ENSMUSG00000021645	Smn1	13	-0.468487	0.0228511	0.519107
ENSMUSG00000049327	Setd8	5	-0.435773	0.0228635	0.519107
ENSMUSG00000056752	Dnah9	11	1.74289	0.0229659	0.519107
ENSMUSG00000008384	Sertad1	7	-1.29738	0.0229987	0.519107
ENSMUSG00000026594	Ralgps2	1	-0.315706	0.0230014	0.519107
ENSMUSG00000027712	Anxa5	3	0.496397	0.0230136	0.519107
ENSMUSG00000057841	Rpl32	6	-0.375928	0.0230229	0.519107
ENSMUSG00000028527	Ak4	4	0.825768	0.023046	0.519107
ENSMUSG00000038007	Acer2	4	0.918714	0.0232678	0.5221
ENSMUSG00000031255	Sytl4	X	4.20174	0.0232866	0.5221
ENSMUSG00000037843	Vstm2l	2	-0.830402	0.0233132	0.5221
ENSMUSG00000074071	Fam169b	7	2.15151	0.0233744	0.5221
ENSMUSG00000024228	Nudt12	17	1.24449	0.0233754	0.5221
ENSMUSG00000045827	Serpinb9	13	0.919759	0.0234142	0.5221
ENSMUSG00000020877	Scrn2	11	4.19133	0.0234229	0.5221
ENSMUSG00000002325	Irf9	14	-0.898845	0.0234763	0.522513
ENSMUSG00000045107	Saysd1	14	2.68778	0.0235467	0.522716
ENSMUSG00000037896	Rcor1	12	-0.388581	0.0235552	0.522716
ENSMUSG00000028443	Nudt2	4	-0.879574	0.0236504	0.523287
ENSMUSG00000028962	Slc4a2	5	0.624567	0.0236773	0.523287
ENSMUSG00000048540	Nhlh2	3	4.18634	0.0237351	0.523287
ENSMUSG00000024085	Man2a1	17	-0.435308	0.0238119	0.523287
ENSMUSG00000025203	Scd2	19	0.331801	0.0239132	0.523287
ENSMUSG00000021238	Aldh6a1	12	0.361353	0.0239234	0.523287
ENSMUSG00000073838	Tufm	7	1.37514	0.0239588	0.523287
ENSMUSG00000043020	Wdr63	3	4.1975	0.0239657	0.523287
ENSMUSG00000006442	Srm	4	-0.377884	0.0239948	0.523287
ENSMUSG00000051022	Hs3st1	5	0.762631	0.0240293	0.523287
ENSMUSG00000045991	Onecut2	18	-0.489327	0.024039	0.523287
ENSMUSG00000031802	Phxr4	9	2.68426	0.0240999	0.523287
ENSMUSG00000097545	A930011O12Rik	14	-0.491403	0.0241418	0.523287
ENSMUSG00000006281	Tep1	14	0.965476	0.0241446	0.523287
ENSMUSG00000078861	Zfp931	2	-0.905217	0.0242155	0.523287
ENSMUSG00000050270	Tmem220	11	1.67776	0.0242434	0.523287
ENSMUSG00000039682	Lap3	5	0.581148	0.0243261	0.523287
ENSMUSG00000029193	Cckar	5	4.1982	0.0243557	0.523287
ENSMUSG00000044933	Sstr3	15	1.84821	0.024395	0.523287
ENSMUSG00000034254	Agpat1	17	-0.276166	0.024467	0.523287
ENSMUSG00000028961	Pgd	4	0.554622	0.024508	0.523287
ENSMUSG00000036634	Mag	7	0.507361	0.0245564	0.523287
ENSMUSG00000009927	Rps25	9	-0.691794	0.0245849	0.523287
ENSMUSG00000096847	Tmem151b	17	0.558355	0.0245856	0.523287
ENSMUSG00000017400	Stac2	11	0.776917	0.0246101	0.523287
ENSMUSG00000036964	Trim17	11	-0.950902	0.0246229	0.523287
ENSMUSG00000027584	Oprl1	2	0.557618	0.0246984	0.523287
ENSMUSG00000048070	Pirt	11	4.20706	0.0247541	0.523287
ENSMUSG00000042631	Xkr7	2	-4.21824	0.024763	0.523287
ENSMUSG00000049739	Zfp646	7	-0.392244	0.0248017	0.523287
ENSMUSG00000055027	Smyd1	6	1.52413	0.0248288	0.523287
ENSMUSG00000037104	Socs5	17	-0.289316	0.0248702	0.523287
ENSMUSG00000040339	Fam102b	3	-0.376871	0.0248816	0.523287
ENSMUSG00000031955	Bcar1	8	0.415698	0.0249123	0.523287
ENSMUSG00000019772	Vip	10	2.26717	0.0249186	0.523287
ENSMUSG00000020183	Cpm	10	0.557604	0.0249628	0.523287
ENSMUSG00000060938	Rpl26	11	-0.383195	0.0249736	0.523287
ENSMUSG00000048450	Msx1	5	2.44131	0.0250224	0.523287
ENSMUSG00000010025	Aldh3a2	11	0.384199	0.0250296	0.523287
ENSMUSG00000090958	Lrrc32	7	0.909345	0.0250624	0.523287
ENSMUSG00000029701	Rbm28	6	-0.380586	0.0250663	0.523287
ENSMUSG00000070287	Slc35g2	9	1.12138	0.0251096	0.523287
ENSMUSG00000042788	Fam166b	4	-4.26908	0.0251442	0.523287
ENSMUSG00000019838	Slc16a10	10	2.68279	0.0251739	0.523287
ENSMUSG00000064145	Arih2	9	-0.545824	0.0251867	0.523287
ENSMUSG00000036098	Myrf	19	0.440212	0.0251879	0.523287
ENSMUSG00000030000	Add2	6	-0.304547	0.0253445	0.525106
ENSMUSG00000054414	Slc30a7	3	-0.385525	0.0253456	0.525106
ENSMUSG00000026456	Cyb5r1	1	0.675915	0.0253829	0.525153
ENSMUSG00000040723	Rcsd1	1	-1.17568	0.0254522	0.525841
ENSMUSG00000000555	Itga5	15	-0.651519	0.0255037	0.525841
ENSMUSG00000052151	Ppap2c	10	0.916101	0.0255215	0.525841
ENSMUSG00000036334	Igsf10	3	0.931716	0.025692	0.528581
ENSMUSG00000025321	Itgb8	12	0.343258	0.0257251	0.528581
ENSMUSG00000026939	Tmem141	2	1.01571	0.0259094	0.531639
ENSMUSG00000025921	Rdh10	1	1.01648	0.0260105	0.532399
ENSMUSG00000070348	Ccnd1	7	0.503961	0.0260175	0.532399
ENSMUSG00000001173	Ocrl	X	-0.276477	0.0261527	0.534436
ENSMUSG00000022003	Slc25a30	14	0.942187	0.0263288	0.537302
ENSMUSG00000018322	Tomm34	2	-0.504949	0.0263846	0.537708
ENSMUSG00000024781	Lipa	19	0.69867	0.0264646	0.537887
ENSMUSG00000021609	Slc6a3	13	4.4713	0.0264652	0.537887
ENSMUSG00000045903	Npas4	19	-0.830484	0.0265205	0.53828
ENSMUSG00000027479	Mapre1	2	0.320677	0.026618	0.539527
ENSMUSG00000063297	Luzp2	7	-0.352721	0.0266591	0.53963
ENSMUSG00000028885	Smpdl3b	4	-0.860482	0.0267458	0.540656
ENSMUSG00000042854	Trp53rk	2	1.05369	0.0268352	0.541732
ENSMUSG00000002763	Pex6	17	0.543162	0.0268736	0.541776
ENSMUSG00000074758	Gm5535	2	1.39559	0.0269132	0.541845
ENSMUSG00000033805	Ephx4	5	-0.595245	0.0270378	0.542228
ENSMUSG00000021037	Ahsa1	12	-0.469899	0.0270528	0.542228
ENSMUSG00000028412	Slc44a1	4	0.376587	0.0270571	0.542228
ENSMUSG00000074794	Arrdc3	13	0.408457	0.027077	0.542228
ENSMUSG00000017747	Ghdc	11	1.09506	0.0272317	0.544597
ENSMUSG00000022122	Ednrb	14	0.56963	0.0272888	0.545013
ENSMUSG00000030615	Tmem126a	7	-0.619244	0.0273412	0.545331
ENSMUSG00000032985	5730522E02Rik	11	-1.51622	0.027406	0.545897
ENSMUSG00000019368	Sec14l4	11	4.21539	0.0275405	0.547427
ENSMUSG00000026020	Nop58	1	-0.473374	0.0275572	0.547427
ENSMUSG00000028707	Dmbx1	4	4.49004	0.0276094	0.547427
ENSMUSG00000033909	Usp36	11	-0.378944	0.027629	0.547427
ENSMUSG00000005936	Kctd20	17	-0.39547	0.0277024	0.548156
ENSMUSG00000031119	Gpc4	X	0.852742	0.0277581	0.548204
ENSMUSG00000038738	Shank1	7	0.463856	0.027778	0.548204
ENSMUSG00000022525	Hrasls	16	-0.471907	0.0278748	0.548617
ENSMUSG00000030122	Ptms	6	-0.325099	0.0278943	0.548617
ENSMUSG00000087319	Gm15907	13	4.53111	0.0279088	0.548617
ENSMUSG00000045176	2310047M10Rik	11	0.707491	0.0280459	0.55059
ENSMUSG00000096926	Gm26823	18	0.69132	0.028171	0.551989
ENSMUSG00000050188	Lsm10	4	-0.861435	0.0281909	0.551989
ENSMUSG00000045751	Mms22l	4	2.67661	0.028281	0.552542
ENSMUSG00000008496	Pou2f2	7	-0.970079	0.0283202	0.552542
ENSMUSG00000026177	Slc11a1	1	1.9687	0.0283298	0.552542
ENSMUSG00000029700	Slc13a1	6	4.53144	0.0283762	0.552727
ENSMUSG00000027220	Syt13	2	0.586932	0.0284781	0.552798
ENSMUSG00000081534	Slc48a1	15	0.300537	0.0285324	0.552798
ENSMUSG00000085139	A730046J19Rik	X	4.20451	0.0285453	0.552798
ENSMUSG00000020441	2310033P09Rik	11	-0.752263	0.0285742	0.552798
ENSMUSG00000054320	Lrrc36	8	4.19226	0.0287449	0.552798
ENSMUSG00000024640	Psat1	19	0.42592	0.0288404	0.552798
ENSMUSG00000031433	Rbm41	X	1.05214	0.0288465	0.552798
ENSMUSG00000019856	Fam184a	10	-0.562183	0.0288593	0.552798
ENSMUSG00000030353	Tead4	6	4.19228	0.0289379	0.552798
ENSMUSG00000045629	Sh3tc2	18	1.99118	0.0289606	0.552798
ENSMUSG00000028226	Mmp16	4	-0.32875	0.0290312	0.552798
ENSMUSG00000030089	Slc41a3	6	1.26844	0.0290374	0.552798
ENSMUSG00000046719	Nxph3	11	1.5636	0.0290528	0.552798
ENSMUSG00000030004	Nat8	6	1.67471	0.0291069	0.552798
ENSMUSG00000056313	1810011O10Rik	8	4.21934	0.0291352	0.552798
ENSMUSG00000044362	Ccdc89	7	2.67704	0.0291724	0.552798
ENSMUSG00000028648	Ndufs5	4	-0.874413	0.029181	0.552798
ENSMUSG00000045777	Ifitm10	7	0.890663	0.0292116	0.552798
ENSMUSG00000031558	Slit2	5	0.857542	0.02923	0.552798
ENSMUSG00000026196	Bard1	1	1.67818	0.0293073	0.552798
ENSMUSG00000042626	Shc1	3	0.748415	0.0293615	0.552798
ENSMUSG00000035279	Ssc5d	7	2.49295	0.0293701	0.552798
ENSMUSG00000046179	E2f8	7	2.4932	0.0294128	0.552798
ENSMUSG00000021359	Tfap2a	13	2.4932	0.0294135	0.552798
ENSMUSG00000032690	Oas2	5	2.49282	0.0294578	0.552798
ENSMUSG00000027188	Pamr1	2	-0.92441	0.0295584	0.552798
ENSMUSG00000022867	Usp25	16	0.529212	0.0295589	0.552798
ENSMUSG00000037411	Serpine1	5	-1.30354	0.0295737	0.552798
ENSMUSG00000026827	Gpd2	2	0.285875	0.0295788	0.552798
ENSMUSG00000040867	Begain	12	-0.376887	0.029587	0.552798
ENSMUSG00000031351	Zfp185	X	2.67682	0.0297667	0.552798
ENSMUSG00000042606	Hirip3	7	-0.350922	0.0297945	0.552798
ENSMUSG00000063810	Alms1	6	0.544477	0.0298539	0.552798
ENSMUSG00000097574	C920006O11Rik	9	1.47102	0.0298581	0.552798
ENSMUSG00000039046	Usp6nl	2	0.448839	0.0298918	0.552798
ENSMUSG00000094152	Slc6a16	7	1.68574	0.0298981	0.552798
ENSMUSG00000026171	Rnf25	1	-0.506865	0.0299194	0.552798
ENSMUSG00000001943	Vsig2	9	-0.897666	0.0299485	0.552798
ENSMUSG00000043456	Zfp536	7	0.495272	0.0300025	0.552798
ENSMUSG00000048012	Zfp473	7	2.49358	0.0300257	0.552798
ENSMUSG00000000605	Clcn4-2	7	0.321417	0.0301193	0.552798
ENSMUSG00000028843	Sh3bgrl3	4	-0.352616	0.0301212	0.552798
ENSMUSG00000027533	Fabp5	3	-0.536066	0.030136	0.552798
ENSMUSG00000003934	Efnb3	11	0.33035	0.0301394	0.552798
ENSMUSG00000005102	Eif2ak4	2	0.387674	0.0302611	0.552798
ENSMUSG00000041671	Pyroxd1	6	-1.05946	0.0302894	0.552798
ENSMUSG00000030500	Slc17a6	7	1.81566	0.0303554	0.552798
ENSMUSG00000022890	Atp5j	16	0.348603	0.0303656	0.552798
ENSMUSG00000020900	Myh10	11	-0.310206	0.0303828	0.552798
ENSMUSG00000097098	9330111N05Rik	13	2.49471	0.0303885	0.552798
ENSMUSG00000033880	Lgals3bp	11	0.545435	0.0303993	0.552798
ENSMUSG00000047497	Adamts12	15	2.49211	0.0304464	0.552798
ENSMUSG00000092009	Myh15	16	1.84206	0.0304639	0.552798
ENSMUSG00000002997	Prkar2b	12	-0.446331	0.0304948	0.552798
ENSMUSG00000022371	Col14a1	15	1.47118	0.0305109	0.552798
ENSMUSG00000071104	Ccdc110	8	2.39601	0.0305616	0.552798
ENSMUSG00000021662	Arhgef28	13	0.498391	0.0305637	0.552798
ENSMUSG00000021192	Golga5	12	-0.66019	0.0305812	0.552798
ENSMUSG00000040658	Dnph1	17	-1.62189	0.0305925	0.552798
ENSMUSG00000029360	Gm9754	5	2.26076	0.0306132	0.552798
ENSMUSG00000029674	Limk1	5	0.650229	0.0306628	0.552798
ENSMUSG00000034532	Fbxo16	14	-0.605505	0.0307174	0.552798
ENSMUSG00000064369	mt-Te	MT	-0.626875	0.0307284	0.552798
ENSMUSG00000031134	Rbmx	X	-0.379582	0.0307418	0.552798
ENSMUSG00000018819	Lsp1	7	1.23343	0.0308383	0.553586
ENSMUSG00000020601	Trib2	12	-0.363568	0.0308892	0.553586
ENSMUSG00000038195	Rilp	11	-1.51923	0.0309055	0.553586
ENSMUSG00000007891	Ctsd	7	0.287259	0.030963	0.553586
ENSMUSG00000024007	Ppil1	17	0.690332	0.0309704	0.553586
ENSMUSG00000017978	Cadps2	6	1.02923	0.0311676	0.556447
ENSMUSG00000062729	Ppox	1	-0.925201	0.0312391	0.557061
ENSMUSG00000027078	Ube2l6	2	1.9637	0.0313777	0.5587
ENSMUSG00000019767	Ccdc170	10	4.22427	0.0314322	0.5587
ENSMUSG00000056018	1700008F21Rik	8	2.84067	0.031443	0.5587
ENSMUSG00000069170	Gpr98	13	1.38759	0.0315364	0.559696
ENSMUSG00000031410	Nxf7	X	-1.32767	0.0316319	0.560239
ENSMUSG00000025616	Usp16	16	-0.433541	0.0316418	0.560239
ENSMUSG00000004455	Ppp1cc	5	1.00831	0.0317694	0.561835
ENSMUSG00000040410	Fbxl4	4	0.495466	0.0320354	0.56587
ENSMUSG00000091586	Cyp4f17	17	-1.60398	0.0321457	0.56707
ENSMUSG00000038677	Scube3	17	-0.470164	0.0321931	0.56707
ENSMUSG00000033595	Lgi3	14	0.503939	0.0322169	0.56707
ENSMUSG00000031715	Smarca5	8	-0.436247	0.0322936	0.567754
ENSMUSG00000034613	Ppm1h	10	0.40185	0.0324198	0.569304
ENSMUSG00000026766	Mmadhc	2	0.548195	0.0325376	0.570703
ENSMUSG00000054934	Kcnmb4	10	0.57517	0.0327126	0.572079
ENSMUSG00000078532	Nkain1	4	0.878886	0.0327268	0.572079
ENSMUSG00000026319	2310035C23Rik	1	-0.373018	0.0327905	0.572079
ENSMUSG00000025169	Ogfod3	11	1.08031	0.0327995	0.572079
ENSMUSG00000050963	Kcns2	15	-0.50878	0.032807	0.572079
ENSMUSG00000032702	Kank1	19	0.524431	0.0328746	0.572591
ENSMUSG00000026896	Ifih1	2	0.958466	0.0329278	0.572655
ENSMUSG00000064125	BC068157	8	0.667183	0.0329547	0.572655
ENSMUSG00000035150	Eif2s3x	X	1.09668	0.0330109	0.572967
ENSMUSG00000044966	Fbxo48	11	-2.62949	0.0330938	0.573107
ENSMUSG00000097157	Gm26512	12	1.57455	0.033121	0.573107
ENSMUSG00000055296	Tmem245	4	0.315335	0.0331413	0.573107
ENSMUSG00000038816	Ctnnal1	4	0.716498	0.033172	0.573107
ENSMUSG00000032067	Pts	9	-0.781986	0.0332396	0.573613
ENSMUSG00000026959	Grin1	2	-0.277244	0.033367	0.573913
ENSMUSG00000037343	Taf2	15	-0.3749	0.0333688	0.573913
ENSMUSG00000033033	Calhm2	19	1.16934	0.0334307	0.573913
ENSMUSG00000040822	1700123O20Rik	14	0.878392	0.0334376	0.573913
ENSMUSG00000041695	Kcnj2	11	-0.499091	0.0334486	0.573913
ENSMUSG00000026946	Nmi	2	1.55209	0.0335787	0.575486
ENSMUSG00000053129	Gsx1	5	4.16205	0.0336474	0.575894
ENSMUSG00000032776	Mctp2	7	2.10806	0.0337245	0.575894
ENSMUSG00000037624	Kcnk2	1	-0.459906	0.0337334	0.575894
ENSMUSG00000078591	Hs3st4	7	-0.50351	0.0337563	0.575894
ENSMUSG00000021356	Irf4	13	4.17672	0.033915	0.57759
ENSMUSG00000015176	Nolc1	19	-0.29351	0.0339328	0.57759
ENSMUSG00000020799	Tekt1	11	2.72651	0.0340206	0.578428
ENSMUSG00000034768	Asb16	11	1.85355	0.0340798	0.578777
ENSMUSG00000045284	Dcaf12l1	X	-0.505786	0.0341302	0.5789
ENSMUSG00000051379	Flrt3	2	-0.373078	0.0341643	0.5789
ENSMUSG00000037552	Plekhg2	7	0.879452	0.0342288	0.579337
ENSMUSG00000027171	Prrg4	2	2.14677	0.0342828	0.579596
ENSMUSG00000037573	Tob1	11	-0.400069	0.034481	0.580377
ENSMUSG00000025582	Nptx1	11	0.997079	0.0345806	0.580377
ENSMUSG00000097749	Gm16938	7	1.85356	0.0346083	0.580377
ENSMUSG00000029577	Ube3b	5	-0.322448	0.0346142	0.580377
ENSMUSG00000033542	Arhgef5	6	0.905737	0.0346166	0.580377
ENSMUSG00000048752	Prss50	9	4.16059	0.0346669	0.580377
ENSMUSG00000019789	Hey2	10	-0.748088	0.034725	0.580377
ENSMUSG00000041986	Elmod1	9	-0.326656	0.0347769	0.580377
ENSMUSG00000062391	4932435O22Rik	11	4.23024	0.0348151	0.580377
ENSMUSG00000021097	Clmn	12	0.426778	0.0348165	0.580377
ENSMUSG00000069713	4933406P04Rik	10	1.98172	0.0349677	0.580377
ENSMUSG00000019948	Actr6	10	-0.663923	0.0349939	0.580377
ENSMUSG00000009741	Ubp1	9	-0.334289	0.0350164	0.580377
ENSMUSG00000039114	Nrn1	13	1.37289	0.0350171	0.580377
ENSMUSG00000070371	Prss36	7	-1.36249	0.0350222	0.580377
ENSMUSG00000054702	Ap1s3	1	1.72843	0.0350493	0.580377
ENSMUSG00000055489	Ano5	7	1.98209	0.0350984	0.580377
ENSMUSG00000097162	2310010J17Rik	7	1.72831	0.0351016	0.580377
ENSMUSG00000056106	Gm9990	7	1.72843	0.0351202	0.580377
ENSMUSG00000038859	Baiap2l1	5	1.47863	0.0351684	0.580377
ENSMUSG00000034813	Grip1	10	-0.405224	0.0352089	0.580377
ENSMUSG00000022246	Rai14	15	0.984467	0.0352734	0.580377
ENSMUSG00000020423	Btg2	1	-1.5701	0.0352995	0.580377
ENSMUSG00000048721	Fndc9	11	-0.743566	0.0353057	0.580377
ENSMUSG00000069516	Lyz2	10	1.26171	0.0353258	0.580377
ENSMUSG00000020255	D10Wsu102e	10	0.412056	0.0353562	0.580377
ENSMUSG00000017754	Pltp	2	0.456082	0.0354958	0.580377
ENSMUSG00000045658	Pid1	1	0.495139	0.0355171	0.580377
ENSMUSG00000074064	Mlycd	8	0.584088	0.0355404	0.580377
ENSMUSG00000005262	Ufd1l	16	-0.322593	0.0355931	0.580377
ENSMUSG00000027296	Itpka	2	-0.608879	0.0356148	0.580377
ENSMUSG00000026986	Hnmt	2	-0.561289	0.0356229	0.580377
ENSMUSG00000031490	Eif4ebp1	8	1.98174	0.0356403	0.580377
ENSMUSG00000010607	Pigyl	9	-0.560151	0.0356726	0.580377
ENSMUSG00000038535	Zfp280d	9	-0.390866	0.0357193	0.580377
ENSMUSG00000037369	Kdm6a	X	-0.348175	0.0357238	0.580377
ENSMUSG00000021731	Mrps30	13	-0.750265	0.0358015	0.580416
ENSMUSG00000034310	Tmem132d	5	0.814699	0.0358037	0.580416
ENSMUSG00000062939	Stat4	1	1.848	0.0358544	0.580511
ENSMUSG00000032113	Chek1	9	-1.8703	0.0358981	0.580511
ENSMUSG00000016179	Camk1g	1	-0.579701	0.0359259	0.580511
ENSMUSG00000051232	Tmem199	11	0.668646	0.0361712	0.583845
ENSMUSG00000074657	Kif5a	10	0.421655	0.0362175	0.583963
ENSMUSG00000021838	Samd4	14	0.364839	0.0362999	0.584174
ENSMUSG00000034317	Trim59	3	0.694932	0.0363618	0.584174
ENSMUSG00000068220	Lgals1	15	0.856636	0.0363809	0.584174
ENSMUSG00000002635	Pdcd2l	7	1.11201	0.0363865	0.584174
ENSMUSG00000024030	Abcg1	17	0.281441	0.0365863	0.58531
ENSMUSG00000032002	Dcun1d5	9	-0.841693	0.0365894	0.58531
ENSMUSG00000058503	Fam133b	5	-0.427644	0.0365936	0.58531
ENSMUSG00000025981	Coq10b	1	-0.599049	0.0366136	0.58531
ENSMUSG00000064372	mt-Tp	MT	-0.899232	0.036787	0.586914
ENSMUSG00000036916	Zfp280c	X	-0.394055	0.0367923	0.586914
ENSMUSG00000073514	Dok6	18	0.661347	0.036914	0.587252
ENSMUSG00000047648	Fbxo30	10	0.796644	0.0369146	0.587252
ENSMUSG00000029560	Snx8	5	1.01991	0.0369349	0.587252
ENSMUSG00000034987	Hrh2	13	0.8763	0.0369864	0.587252
ENSMUSG00000039683	Sdk1	5	0.737816	0.0370095	0.587252
ENSMUSG00000057789	Bak1	17	0.755413	0.0370668	0.587538
ENSMUSG00000012609	Ttll5	12	0.404314	0.0372689	0.587914
ENSMUSG00000073433	Arhgdig	17	0.620544	0.0373021	0.587914
ENSMUSG00000028876	Epha10	4	1.08336	0.0373032	0.587914
ENSMUSG00000027111	Itga6	2	0.404844	0.0373853	0.587914
ENSMUSG00000037029	Zfp146	7	-0.542639	0.0373952	0.587914
ENSMUSG00000020525	Ppm1d	11	-0.505663	0.0374143	0.587914
ENSMUSG00000025272	Tro	X	-0.341749	0.0375222	0.587914
ENSMUSG00000033487	Fndc3a	14	-0.309068	0.0375276	0.587914
ENSMUSG00000096054	Syne1	10	-0.317573	0.0375491	0.587914
ENSMUSG00000030609	Aen	7	1.12927	0.0375584	0.587914
ENSMUSG00000053399	Adamts18	8	1.40027	0.0375621	0.587914
ENSMUSG00000017868	Sgk2	2	1.88271	0.0375892	0.587914
ENSMUSG00000027715	Ccna2	3	-1.7347	0.0376143	0.587914
ENSMUSG00000036752	Tubb4b	2	0.434432	0.0376526	0.587914
ENSMUSG00000031865	Dctn1	6	-0.248272	0.0376999	0.587914
ENSMUSG00000020198	Ap3d1	10	-0.242638	0.0377769	0.587914
ENSMUSG00000014786	Slc9a5	8	-0.459778	0.0377824	0.587914
ENSMUSG00000074892	B3galt5	16	0.334057	0.0378045	0.587914
ENSMUSG00000038712	Fam63a	3	0.569381	0.0378772	0.587914
ENSMUSG00000079445	B3gnt7	1	-3.87048	0.0378798	0.587914
ENSMUSG00000031232	Magt1	X	0.474119	0.0379147	0.587914
ENSMUSG00000038871	Bpgm	6	0.464033	0.0380781	0.589623
ENSMUSG00000001773	Folh1	7	1.09436	0.0381399	0.589623
ENSMUSG00000071256	Zfp213	17	1.58162	0.0382474	0.589623
ENSMUSG00000049288	Lix1l	3	-0.681143	0.0382599	0.589623
ENSMUSG00000028617	Lrrc42	4	-0.703494	0.0383086	0.589623
ENSMUSG00000054057	A930004D18Rik	2	2.49004	0.038315	0.589623
ENSMUSG00000061013	Mkx	18	1.34968	0.0383328	0.589623
ENSMUSG00000049044	Rapgef4	2	0.403436	0.0384131	0.589623
ENSMUSG00000059412	Fxyd2	9	-0.741107	0.0384243	0.589623
ENSMUSG00000019478	Rab4a	8	0.358947	0.0384518	0.589623
ENSMUSG00000038644	Pold1	7	0.918187	0.0384708	0.589623
ENSMUSG00000039977	Ccdc67	9	-3.86982	0.0385225	0.589623
ENSMUSG00000089417	Gm22009	3	-1.64277	0.0385367	0.589623
ENSMUSG00000030792	Dkkl1	7	2.65765	0.0386028	0.590031
ENSMUSG00000046318	Ccbe1	18	2.49474	0.0387191	0.590228
ENSMUSG00000039910	Cited2	10	-0.439944	0.0388075	0.590228
ENSMUSG00000025742	Prps2	X	0.568865	0.0388107	0.590228
ENSMUSG00000066113	Adamtsl1	4	0.593761	0.038879	0.590228
ENSMUSG00000037295	Ldlrap1	4	0.968625	0.0388922	0.590228
ENSMUSG00000063935	Zar1	5	2.4898	0.0389397	0.590228
ENSMUSG00000042215	Bag2	1	0.920148	0.0389481	0.590228
ENSMUSG00000053565	Eif3k	7	-0.282021	0.038976	0.590228
ENSMUSG00000043716	Rpl7	1	-0.446564	0.0390085	0.590228
ENSMUSG00000078762	Haus5	7	1.58246	0.0390097	0.590228
ENSMUSG00000039577	Nphp4	4	-0.463088	0.0391078	0.59035
ENSMUSG00000032714	Syde1	10	0.738011	0.0391145	0.59035
ENSMUSG00000034928	Rnf44	13	-0.266873	0.0391667	0.59035
ENSMUSG00000046321	Hs3st2	7	0.911991	0.0391754	0.59035
ENSMUSG00000040624	Plekhg1	10	0.728357	0.0393457	0.59232
ENSMUSG00000085751	Gm15412	7	-3.86885	0.0395118	0.594082
ENSMUSG00000031577	Tti2	8	-0.428012	0.039542	0.594082
ENSMUSG00000030084	Plxna1	6	0.453718	0.0397765	0.596933
ENSMUSG00000029047	Pex10	4	0.75409	0.0398115	0.596933
ENSMUSG00000040693	Slco4c1	1	-1.22659	0.0399063	0.597757
ENSMUSG00000026347	Tmem163	1	0.887575	0.0400129	0.598754
ENSMUSG00000023885	Thbs2	17	1.2631	0.0401702	0.599205
ENSMUSG00000036402	Gng12	6	0.322531	0.0401786	0.599205
ENSMUSG00000048612	Myof	19	1.03516	0.0402721	0.599205
ENSMUSG00000032024	Clmp	9	-0.454303	0.0403104	0.599205
ENSMUSG00000004730	Emr1	17	0.778678	0.0403271	0.599205
ENSMUSG00000029596	Sdsl	5	1.7309	0.0403331	0.599205
ENSMUSG00000058291	Zfp68	5	-0.40364	0.0403513	0.599205
ENSMUSG00000021464	Ror2	13	-3.86094	0.040363	0.599205
ENSMUSG00000039065	Fam173b	15	1.30977	0.0404264	0.599551
ENSMUSG00000044864	Ankrd50	3	-0.291338	0.0405702	0.599673
ENSMUSG00000001507	Itga3	11	0.678174	0.0405977	0.599673
ENSMUSG00000038729	Akap2	4	0.636692	0.0406476	0.599673
ENSMUSG00000039179	Tekt5	16	-0.667427	0.0407075	0.599673
ENSMUSG00000039230	Tbcd	11	0.443895	0.0407195	0.599673
ENSMUSG00000039187	Fanci	7	1.98375	0.0407574	0.599673
ENSMUSG00000059834	Sclt1	3	-0.508406	0.0407658	0.599673
ENSMUSG00000028906	Epb4.1	4	-0.277447	0.0407739	0.599673
ENSMUSG00000062184	Hs6st2	X	-0.335244	0.0407949	0.599673
ENSMUSG00000026672	Optn	2	0.643566	0.0409323	0.600099
ENSMUSG00000040594	Ranbp17	11	-0.447007	0.0409388	0.600099
ENSMUSG00000060988	Galnt13	2	-0.321395	0.040944	0.600099
ENSMUSG00000024940	Ltbp3	19	0.651085	0.0410073	0.600438
ENSMUSG00000028402	Mpdz	4	0.4378	0.0411968	0.601812
ENSMUSG00000039552	Rsph4a	10	1.49989	0.0412329	0.601812
ENSMUSG00000051149	Adnp	2	-0.239172	0.0413043	0.601812
ENSMUSG00000015027	Galns	8	0.793296	0.0413462	0.601812
ENSMUSG00000090206	Tepp	8	-0.881253	0.0413526	0.601812
ENSMUSG00000039976	Tbc1d16	11	-0.326763	0.0413688	0.601812
ENSMUSG00000028937	Acot7	4	0.301052	0.0413824	0.601812
ENSMUSG00000026442	Nfasc	1	0.285089	0.0414894	0.602784
ENSMUSG00000008690	Ncaph2	15	-0.400031	0.0415867	0.603611
ENSMUSG00000026814	Eng	2	0.408052	0.041779	0.605815
ENSMUSG00000001864	Aif1l	2	0.761912	0.0419354	0.607003
ENSMUSG00000097707	Gm26742	18	1.5805	0.0419672	0.607003
ENSMUSG00000059602	Syn3	10	-0.441552	0.0420165	0.607003
ENSMUSG00000071454	Dtnb	12	-0.298403	0.042034	0.607003
ENSMUSG00000049807	Arhgap23	11	0.299605	0.0420635	0.607003
ENSMUSG00000028126	Pip5k1a	3	-0.337549	0.042116	0.607176
ENSMUSG00000026018	Ica1l	1	-0.383324	0.0422642	0.608513
ENSMUSG00000022994	Adcy6	15	0.511918	0.04229	0.608513
ENSMUSG00000049717	Lig4	8	0.452928	0.0423336	0.608555
ENSMUSG00000032593	Amigo3	9	-1.51127	0.0424261	0.6093
ENSMUSG00000035941	Ibtk	9	0.357637	0.0424815	0.609511
ENSMUSG00000015605	Srf	17	-0.347422	0.0426629	0.611529
ENSMUSG00000063760	Rnf217	10	0.610968	0.0427061	0.611563
ENSMUSG00000048118	Arid4a	12	-0.355386	0.0428172	0.611567
ENSMUSG00000036503	Rnf13	3	0.369526	0.0428459	0.611567
ENSMUSG00000097915	A330009N23Rik	15	-0.911631	0.0429452	0.611567
ENSMUSG00000015202	Cnksr3	10	0.956441	0.0430104	0.611567
ENSMUSG00000028848	Gpn2	4	0.948264	0.0430193	0.611567
ENSMUSG00000033707	Lrrc24	15	-0.998638	0.0431247	0.611567
ENSMUSG00000047881	Rell1	5	0.798847	0.04313	0.611567
ENSMUSG00000004748	Mtfp1	11	0.622875	0.0431641	0.611567
ENSMUSG00000000301	Pemt	11	-2.41294	0.0431646	0.611567
ENSMUSG00000037408	Cnnm4	1	-0.507956	0.0431796	0.611567
ENSMUSG00000036641	Ccdc148	2	-0.619094	0.0431945	0.611567
ENSMUSG00000041445	Mmrn2	14	0.92976	0.0431963	0.611567
ENSMUSG00000033813	Tcea1	1	-0.590397	0.0434244	0.613202
ENSMUSG00000012076	Brms1l	12	-0.403017	0.0434288	0.613202
ENSMUSG00000074736	Syndig1	2	-0.36314	0.0434411	0.613202
ENSMUSG00000074582	Arfgef2	2	0.287853	0.0434756	0.613202
ENSMUSG00000089235	Gm23119	18	-1.51766	0.0435376	0.6135
ENSMUSG00000068205	Macrod2	2	-0.34544	0.0436114	0.613961
ENSMUSG00000013629	Cad	5	0.618682	0.0437166	0.614081
ENSMUSG00000021619	Atg10	13	-0.597503	0.0437412	0.614081
ENSMUSG00000087385	AA415398	4	-0.999694	0.0437429	0.614081
ENSMUSG00000045365	Rbm15b	9	-0.538656	0.0439122	0.615591
ENSMUSG00000037287	Tbcel	9	0.289818	0.0439326	0.615591
ENSMUSG00000013698	Pea15a	1	0.262696	0.0440172	0.616054
ENSMUSG00000042390	Gatad2b	3	-0.253506	0.0441649	0.616054
ENSMUSG00000064354	mt-Co2	MT	-1.01871	0.0441847	0.616054
ENSMUSG00000033060	Lmo7	14	-0.467764	0.0441859	0.616054
ENSMUSG00000019433	Gipc1	8	-0.539129	0.0441922	0.616054
ENSMUSG00000034842	Art3	5	-0.938829	0.0442125	0.616054
ENSMUSG00000042064	Myo3b	2	-0.467005	0.0442672	0.616244
ENSMUSG00000048445	Ccdc57	11	-0.705899	0.0444021	0.617547
ENSMUSG00000022831	Hcls1	16	1.19774	0.0444651	0.61785
ENSMUSG00000030272	Camk1	6	0.638225	0.0446582	0.618908
ENSMUSG00000022336	Eif3e	15	-0.477171	0.0447442	0.618908
ENSMUSG00000031144	Syp	X	0.370017	0.0447783	0.618908
ENSMUSG00000087819	Gm25117	10	-1.41101	0.0447866	0.618908
ENSMUSG00000033209	Ttc28	5	0.554613	0.0448274	0.618908
ENSMUSG00000055725	Paqr3	5	-0.580619	0.0448631	0.618908
ENSMUSG00000034757	Tmub2	11	-0.371691	0.0449043	0.618908
ENSMUSG00000001016	Ilf2	3	0.340941	0.045021	0.618908
ENSMUSG00000034282	Evpl	11	-0.732453	0.0451294	0.618908
ENSMUSG00000042742	B630005N14Rik	6	-0.433444	0.0451365	0.618908
ENSMUSG00000095990	Zfp97	17	-1.40965	0.0451437	0.618908
ENSMUSG00000020701	Tmem132e	11	-0.510984	0.0451605	0.618908
ENSMUSG00000046111	5830418K08Rik	9	-0.394819	0.0452532	0.618908
ENSMUSG00000032807	Alox12b	11	3.80158	0.0454022	0.618908
ENSMUSG00000022847	Thpo	16	-1.52915	0.0454105	0.618908
ENSMUSG00000071648	Rom1	19	1.04713	0.0454136	0.618908
ENSMUSG00000079362	Gbp6	5	3.80188	0.0454248	0.618908
ENSMUSG00000051228	Nyx	X	3.8021	0.0454249	0.618908
ENSMUSG00000051860	Samd7	3	3.80188	0.0454263	0.618908
ENSMUSG00000078160	Gm16503	4	3.80169	0.0454285	0.618908
ENSMUSG00000064373	Sepp1	15	0.334003	0.0454772	0.618908
ENSMUSG00000037617	Spag1	15	-0.854633	0.0454843	0.618908
ENSMUSG00000096736	Gm17535	9	1.58916	0.0454977	0.618908
ENSMUSG00000050121	Opalin	19	0.617273	0.0455329	0.618908
ENSMUSG00000024268	Celf4	18	-0.387706	0.0455942	0.619164
ENSMUSG00000034377	Tulp4	17	0.231478	0.0456343	0.619164
ENSMUSG00000031349	Nsdhl	X	0.375632	0.0457507	0.62018
ENSMUSG00000023846	Riok2	17	-0.570291	0.0458459	0.620518
ENSMUSG00000014226	Cacybp	1	-0.415803	0.0458585	0.620518
ENSMUSG00000097452	Gm2824	15	1.71945	0.0459259	0.620871
ENSMUSG00000033400	Agl	3	0.324061	0.0459823	0.621072
ENSMUSG00000024091	Vapa	17	-0.277991	0.0460467	0.621282
ENSMUSG00000027420	Bfsp1	2	-3.8635	0.0460808	0.621282
ENSMUSG00000018774	Cd68	11	-0.449766	0.0461515	0.621676
ENSMUSG00000022130	Tgds	14	1.37273	0.0462971	0.623076
ENSMUSG00000019817	Plagl1	10	-0.575337	0.0465349	0.625715
ENSMUSG00000047649	Cd3eap	7	-0.621983	0.0466095	0.62614
ENSMUSG00000063919	Srrm4	5	0.432472	0.0466501	0.62614
ENSMUSG00000026226	Spata3	1	3.80314	0.0467115	0.626402
ENSMUSG00000028542	Slc6a9	4	0.47511	0.0467593	0.626483
ENSMUSG00000047261	Gap43	16	-0.246717	0.0468247	0.626508
ENSMUSG00000049658	Bdp1	13	-0.363779	0.0468449	0.626508
ENSMUSG00000024498	Tcerg1	18	-0.240865	0.04692	0.626759
ENSMUSG00000037259	Dzank1	2	-0.271458	0.0469473	0.626759
ENSMUSG00000036552	Ermard	17	1.03045	0.0470375	0.627227
ENSMUSG00000012848	Rps5	7	-0.363039	0.0470661	0.627227
ENSMUSG00000038034	Igsf8	1	0.377386	0.0471619	0.627945
ENSMUSG00000043923	Ccdc84	9	-0.95486	0.0472209	0.628172
ENSMUSG00000020083	2010107G23Rik	10	-0.530005	0.0473219	0.628957
ENSMUSG00000022269	2020-03-11	15	-0.828426	0.047365	0.628972
ENSMUSG00000001120	Pcbp3	10	-0.300984	0.047506	0.630285
ENSMUSG00000058638	Zfp110	7	0.578795	0.0475762	0.63053
ENSMUSG00000032235	Narg2	9	0.652352	0.0476602	0.63053
ENSMUSG00000035179	Ppp1r32	19	-3.86241	0.0477102	0.63053
ENSMUSG00000073982	Rhog	7	0.510838	0.0477328	0.63053
ENSMUSG00000031562	Dctd	8	-0.507617	0.0477349	0.63053
ENSMUSG00000029381	Shroom3	5	1.10397	0.048026	0.632689
ENSMUSG00000046658	Zfp316	5	0.462015	0.048052	0.632689
ENSMUSG00000097658	Gm16755	11	3.79643	0.0481104	0.632689
ENSMUSG00000025868	Higd2a	13	-0.268646	0.0481251	0.632689
ENSMUSG00000036438	Calm2	17	-0.434924	0.0481279	0.632689
ENSMUSG00000020528	Prpsap2	11	-0.468437	0.0482105	0.632689
ENSMUSG00000050854	Tmem125	4	0.678667	0.0482772	0.632689
ENSMUSG00000040264	Gbp5	3	-1.14244	0.0483117	0.632689
ENSMUSG00000020585	Laptm4a	12	0.296901	0.0484259	0.632689
ENSMUSG00000037820	Tgm2	2	0.515971	0.0484328	0.632689
ENSMUSG00000021400	Wrnip1	13	0.551654	0.0484776	0.632689
ENSMUSG00000021647	Cartpt	13	-1.95517	0.0484953	0.632689
ENSMUSG00000016386	Mpped2	2	-0.413376	0.0485145	0.632689
ENSMUSG00000027867	Spag17	3	2.70415	0.0486039	0.632689
ENSMUSG00000039461	Tcta	9	0.470835	0.0486331	0.632689
ENSMUSG00000021143	Pacs2	12	0.313926	0.0487608	0.632689
ENSMUSG00000024937	Ehbp1l1	19	-0.52965	0.0487751	0.632689
ENSMUSG00000038416	Cdc16	8	-0.47314	0.0488494	0.632689
ENSMUSG00000039313	AF529169	9	1.40395	0.0488511	0.632689
ENSMUSG00000018593	Sparc	11	0.765352	0.0488902	0.632689
ENSMUSG00000041540	Sox5	6	0.523041	0.0488922	0.632689
ENSMUSG00000097059	Fam120aos	13	-0.854152	0.0489327	0.632689
ENSMUSG00000078812	Eif5a	11	0.286384	0.048941	0.632689
ENSMUSG00000022324	Matn2	15	0.772345	0.0489714	0.632689
ENSMUSG00000001018	Snapin	3	0.31586	0.0489752	0.632689
ENSMUSG00000024211	Grm8	6	0.64533	0.0490102	0.632689
ENSMUSG00000026748	Plxdc2	2	0.317572	0.0490388	0.632689
ENSMUSG00000020256	Aldh1l2	10	0.643507	0.0491547	0.633639
ENSMUSG00000074607	Tox2	2	0.552747	0.0493244	0.634343
ENSMUSG00000000290	Itgb2	10	0.82491	0.0493524	0.634343
ENSMUSG00000057777	Mab21l2	3	-3.86137	0.0493536	0.634343
ENSMUSG00000028633	Ctps	4	0.3418	0.0494822	0.634343
ENSMUSG00000030663	1110004F10Rik	7	-0.252512	0.0494973	0.634343
ENSMUSG00000026857	Ntmt1	2	0.730542	0.0495121	0.634343
ENSMUSG00000021635	Rad17	13	-0.574231	0.049545	0.634343
ENSMUSG00000033726	Emx1	6	3.7938	0.0496269	0.634343
ENSMUSG00000041319	Thoc6	17	1.18695	0.0497285	0.634343
ENSMUSG00000035173	A630007B06Rik	19	-0.305326	0.04973	0.634343
ENSMUSG00000030206	Gsg1	6	2.49318	0.0498091	0.634343
ENSMUSG00000078970	Wdr92	11	-0.730634	0.0498701	0.634343
ENSMUSG00000029286	Enam	5	4.43602	0.049882	0.634343
ENSMUSG00000016494	Cd34	1	0.568969	0.0499159	0.634343
ENSMUSG00000040415	Dtx3	10	-0.243405	0.0499282	0.634343
ENSMUSG00000020866	Cacna1g	11	0.708009	0.0499317	0.634343
ENSMUSG00000032570	Atp2c1	9	0.259714	0.0499581	0.634343
ENSMUSG00000019997	Ctgf	10	1.31527	0.0501351	0.634343
ENSMUSG00000034371	Dak	19	0.767702	0.0501396	0.634343
ENSMUSG00000055775	Myh8	11	3.79288	0.050181	0.634343
ENSMUSG00000020250	Txnrd1	10	-0.27967	0.0502698	0.634343
ENSMUSG00000055421	Pcdh9	14	0.309146	0.0502793	0.634343
ENSMUSG00000067879	3110035E14Rik	1	1.04795	0.0503307	0.634343
ENSMUSG00000030849	Fgfr2	7	0.438521	0.0503751	0.634343
ENSMUSG00000003644	Rps6ka1	4	0.873152	0.0503863	0.634343
ENSMUSG00000035805	Mlc1	15	0.353901	0.0504344	0.634343
ENSMUSG00000001380	Hars	18	0.36556	0.0505689	0.634343
ENSMUSG00000071550	Wdr52	16	1.60685	0.050576	0.634343
ENSMUSG00000020723	Cacng4	11	-0.304712	0.0505801	0.634343
ENSMUSG00000073423	Zfp414	17	-0.428044	0.0506086	0.634343
ENSMUSG00000039298	Cdk5rap2	4	0.475594	0.0506349	0.634343
ENSMUSG00000029782	Tmem209	6	-0.448327	0.0506986	0.634343
ENSMUSG00000021414	Fam217a	13	-1.94534	0.0507451	0.634343
ENSMUSG00000000142	Axin2	11	-0.402319	0.0507512	0.634343
ENSMUSG00000034908	Sidt2	9	-0.272808	0.0507819	0.634343
ENSMUSG00000038459	Abhd17c	7	-0.379272	0.0508828	0.634343
ENSMUSG00000032739	Pram1	17	1.59653	0.0509058	0.634343
ENSMUSG00000027695	Pld1	3	0.462889	0.0509299	0.634343
ENSMUSG00000078995	Zfp456	13	-1.42552	0.0509322	0.634343
ENSMUSG00000029182	1700001C02Rik	5	3.80675	0.0509535	0.634343
ENSMUSG00000031129	Slc9a9	9	0.536204	0.0510123	0.634343
ENSMUSG00000090698	Apold1	6	-0.94575	0.051099	0.634343
ENSMUSG00000027635	Dsn1	2	-1.32749	0.0511351	0.634343
ENSMUSG00000027540	Ptpn1	2	-0.358852	0.0511772	0.634343
ENSMUSG00000019818	Cd164	10	0.383445	0.0511899	0.634343
ENSMUSG00000070886	Gm10304	4	-2.15377	0.051238	0.634343
ENSMUSG00000025888	Casp1	9	-2.43277	0.0512566	0.634343
ENSMUSG00000022799	Arhgap31	16	0.282445	0.0512751	0.634343
ENSMUSG00000024081	Cebpz	17	-0.331036	0.0512844	0.634343
ENSMUSG00000029752	Asns	6	-0.302165	0.0513775	0.63497
ENSMUSG00000040550	Otud6b	4	-0.369836	0.0516169	0.636744
ENSMUSG00000096696	Zfp960	17	-1.72079	0.0516242	0.636744
ENSMUSG00000025475	Gpr123	7	0.494271	0.0516486	0.636744
ENSMUSG00000025089	Gfra1	19	0.318761	0.0517455	0.637414
ENSMUSG00000003341	Atp8b3	10	3.81832	0.0519654	0.639597
ENSMUSG00000032446	Eomes	9	3.78991	0.0520505	0.64
ENSMUSG00000033792	Atp7a	X	0.494023	0.052091	0.64
ENSMUSG00000048429	1810026J23Rik	9	0.263269	0.0521263	0.64
ENSMUSG00000052031	Tagap1	17	0.811179	0.0524546	0.643189
ENSMUSG00000074238	Ap1ar	3	-0.349444	0.0524719	0.643189
ENSMUSG00000046207	Pik3r6	11	1.37391	0.0526039	0.643835
ENSMUSG00000057614	Gnai1	5	0.307788	0.0526106	0.643835
ENSMUSG00000014361	Mertk	2	-0.345399	0.0527854	0.644345
ENSMUSG00000030730	Atp2a1	7	3.80811	0.0528153	0.644345
ENSMUSG00000068134	Zfp120	2	-0.439646	0.0528386	0.644345
ENSMUSG00000031575	Ash2l	8	-0.388644	0.0528953	0.644345
ENSMUSG00000055069	Rab39	9	-1.95543	0.0528996	0.644345
ENSMUSG00000071847	Apcdd1	18	0.463171	0.0529104	0.644345
ENSMUSG00000037020	Wdr62	7	-1.4117	0.0530579	0.645072
ENSMUSG00000052160	Pld4	12	-0.550736	0.0531241	0.645072
ENSMUSG00000024346	Pfdn1	18	-0.316829	0.0531922	0.645072
ENSMUSG00000018822	Sfrp5	19	1.92529	0.0532014	0.645072
ENSMUSG00000038570	Fam154b	7	1.46147	0.0532062	0.645072
ENSMUSG00000054165	4922502B01Rik	8	-1.06444	0.0532285	0.645072
ENSMUSG00000038884	A230050P20Rik	9	-0.440378	0.0534012	0.645633
ENSMUSG00000097524	Gm26846	9	-1.06891	0.0534142	0.645633
ENSMUSG00000015850	Adamtsl4	3	0.666129	0.0534371	0.645633
ENSMUSG00000048222	Mfap1b	2	-0.756594	0.0534607	0.645633
ENSMUSG00000037279	Ovol2	2	3.79748	0.053496	0.645633
ENSMUSG00000020892	Aloxe3	11	1.05986	0.0535657	0.645633
ENSMUSG00000034235	Usp54	14	0.28687	0.0535764	0.645633
ENSMUSG00000041351	Rap1gap	4	-0.296723	0.0537803	0.647568
ENSMUSG00000030604	Zfp626	7	0.768926	0.0538262	0.6476
ENSMUSG00000039615	Stub1	17	-0.924994	0.0539692	0.647979
ENSMUSG00000044026	Slc35g1	19	-1.21472	0.0539962	0.647979
ENSMUSG00000028289	Epha7	4	-0.393018	0.0539973	0.647979
ENSMUSG00000041439	Mfsd6	1	0.290033	0.0540866	0.647979
ENSMUSG00000060206	Zfp462	4	-0.247917	0.0541837	0.647979
ENSMUSG00000086228	Gm514	9	2.27859	0.0542358	0.647979
ENSMUSG00000043969	Emx2	19	-0.763712	0.054298	0.647979
ENSMUSG00000024376	Epb4.1l4a	18	0.703364	0.0543502	0.647979
ENSMUSG00000020458	Rtn4	11	0.220736	0.0543555	0.647979
ENSMUSG00000053746	Ptrh1	2	2.2783	0.0543847	0.647979
ENSMUSG00000000420	Galnt1	18	0.488518	0.0543948	0.647979
ENSMUSG00000023827	Agpat4	17	0.411944	0.0544018	0.647979
ENSMUSG00000022686	B3gnt5	16	2.27879	0.05442	0.647979
ENSMUSG00000023007	Prpf40b	15	-0.390013	0.0544972	0.648383
ENSMUSG00000032017	Grik4	9	0.560224	0.0546179	0.649302
ENSMUSG00000019471	Cdc37	9	-0.248137	0.0546828	0.649559
ENSMUSG00000038463	Olfml2b	1	1.32241	0.0547542	0.649891
ENSMUSG00000042817	Flt3	5	1.42415	0.0548131	0.650076
ENSMUSG00000032715	Trib3	2	2.45739	0.054908	0.650686
ENSMUSG00000006315	Tmem147	7	0.368672	0.0549733	0.650906
ENSMUSG00000037731	Themis2	4	-1.96403	0.0550135	0.650906
ENSMUSG00000028309	Rnf20	4	-0.303181	0.0554135	0.654812
ENSMUSG00000079502	1700101E01Rik	2	3.80988	0.0555037	0.654812
ENSMUSG00000053801	Grwd1	7	-1.03267	0.0555609	0.654812
ENSMUSG00000032344	Mb21d1	9	2.27945	0.0555618	0.654812
ENSMUSG00000011148	Adssl1	12	0.568341	0.0555622	0.654812
ENSMUSG00000002900	Lamb1	12	-0.483626	0.0556364	0.655172
ENSMUSG00000052369	Tmem106c	15	0.494784	0.0557258	0.655611
ENSMUSG00000021803	Cdhr1	14	-0.774632	0.0558221	0.655611
ENSMUSG00000024535	Snx24	18	0.825848	0.055832	0.655611
ENSMUSG00000024197	Plin3	17	0.751583	0.05585	0.655611
ENSMUSG00000034394	Lif	11	-2.43963	0.0559193	0.655611
ENSMUSG00000034263	Vwa9	9	0.472731	0.0559363	0.655611
ENSMUSG00000073468	Sft2d1	17	1.31193	0.0560585	0.656363
ENSMUSG00000031016	Wee1	7	0.707166	0.0560882	0.656363
ENSMUSG00000043822	Adamtsl5	10	-0.889279	0.0563407	0.658804
ENSMUSG00000075511	1700001L05Rik	15	2.51602	0.0564711	0.659351
ENSMUSG00000020432	Tcn2	11	0.531781	0.0564756	0.659351
ENSMUSG00000024122	Pdpk1	17	-0.303992	0.0565589	0.65981
ENSMUSG00000006389	Mpl	4	3.81059	0.0566733	0.66063
ENSMUSG00000030737	Slco2b1	7	0.365646	0.0567291	0.660767
ENSMUSG00000026927	Sdccag3	2	-0.304618	0.0567932	0.660999
ENSMUSG00000036862	Dchs1	7	0.438886	0.0568502	0.661142
ENSMUSG00000031548	Sfrp1	8	0.773436	0.0569364	0.661142
ENSMUSG00000097736	9530059O14Rik	9	-0.423982	0.0569765	0.661142
ENSMUSG00000027661	Slc2a10	2	-1.60989	0.0569989	0.661142
ENSMUSG00000044937	BC030307	10	1.23513	0.0570834	0.661142
ENSMUSG00000022111	Uchl3	14	-0.357207	0.0571306	0.661142
ENSMUSG00000027887	Sypl2	3	1.59384	0.0572401	0.661142
ENSMUSG00000019539	Rcn3	7	1.59376	0.0572586	0.661142
ENSMUSG00000004415	Col26a1	5	1.59366	0.0572886	0.661142
ENSMUSG00000033308	Dpyd	3	0.874466	0.0573061	0.661142
ENSMUSG00000041012	Cmtm8	9	1.59363	0.0573101	0.661142
ENSMUSG00000061911	Myt1l	12	-0.311075	0.0573882	0.661142
ENSMUSG00000033774	Npbwr1	1	1.6971	0.0574596	0.661142
ENSMUSG00000074656	Eif2s2	2	-0.290453	0.0574703	0.661142
ENSMUSG00000097828	6430562O15Rik	13	1.59338	0.0575478	0.661142
ENSMUSG00000064336	mt-Tf	MT	-0.966007	0.0575523	0.661142
ENSMUSG00000044147	Arf6	12	0.290883	0.0575976	0.661142
ENSMUSG00000090137	Uba52	8	-1.35776	0.0576	0.661142
ENSMUSG00000029570	Lfng	5	0.53274	0.0576548	0.661265
ENSMUSG00000056201	Cfl1	19	-0.23766	0.057983	0.664307
ENSMUSG00000097109	Gm26580	1	-0.833237	0.0581158	0.664307
ENSMUSG00000046714	Foxc2	8	3.81142	0.0581307	0.664307
ENSMUSG00000022860	Chodl	16	1.13672	0.058133	0.664307
ENSMUSG00000043183	Simc1	13	-0.328943	0.0581418	0.664307
ENSMUSG00000020821	Kif1c	11	0.345842	0.0583974	0.665846
ENSMUSG00000023284	Zfp605	5	-0.526198	0.0584349	0.665846
ENSMUSG00000031875	Cmtm3	8	0.738807	0.0585234	0.665846
ENSMUSG00000027377	Mall	2	-2.43043	0.0585339	0.665846
ENSMUSG00000035678	Tnfsf9	17	-2.06857	0.0585389	0.665846
ENSMUSG00000057606	Colq	14	1.71417	0.0585716	0.665846
ENSMUSG00000024659	Anxa1	19	3.81167	0.0585877	0.665846
ENSMUSG00000047583	Tyw3	3	0.667624	0.0587836	0.667566
ENSMUSG00000030499	Kctd15	7	-1.26564	0.0588785	0.668074
ENSMUSG00000032733	Snx33	9	0.542433	0.0589175	0.668074
ENSMUSG00000028049	Scamp3	3	0.327184	0.0590115	0.668311
ENSMUSG00000029683	Lmod2	6	3.83052	0.0590276	0.668311
ENSMUSG00000054863	Fam19a5	15	-0.256376	0.059156	0.669156
ENSMUSG00000020380	Rad50	11	-0.341889	0.0592586	0.669156
ENSMUSG00000063646	Jakmip1	5	-0.328305	0.0592746	0.669156
ENSMUSG00000048997	Atxn7l2	3	0.630855	0.059281	0.669156
ENSMUSG00000043872	Zmym1	4	-0.648625	0.0593444	0.669367
ENSMUSG00000020682	Mmp28	11	1.45951	0.0594921	0.670155
ENSMUSG00000042918	Mamstr	7	-0.837716	0.0595339	0.670155
ENSMUSG00000027401	Tgm3	2	3.83129	0.0595642	0.670155
ENSMUSG00000032580	Rbm5	9	-0.255156	0.0596359	0.670155
ENSMUSG00000062383	B130024G19Rik	7	3.77978	0.0596553	0.670155
ENSMUSG00000018559	Ctdnep1	11	-0.297915	0.0596827	0.670155
ENSMUSG00000027397	Slc20a1	2	0.322057	0.0597568	0.670446
ENSMUSG00000056592	Zfp658	7	-0.797885	0.0598185	0.670446
ENSMUSG00000035228	Ccdc106	7	-0.447967	0.0598428	0.670446
ENSMUSG00000056050	Mia3	1	-0.230488	0.0601252	0.673106
ENSMUSG00000022376	Adcy8	15	0.775996	0.060317	0.674748
ENSMUSG00000026960	Arl6ip6	2	0.695307	0.0604478	0.675257
ENSMUSG00000036983	Tfb1m	17	0.770211	0.0604526	0.675257
ENSMUSG00000027966	Col11a1	3	0.95742	0.0605087	0.67538
ENSMUSG00000002781	Tmem143	7	-0.458318	0.0605589	0.675437
ENSMUSG00000033882	Rbm46	3	2.73988	0.0606091	0.675493
ENSMUSG00000038418	Egr1	18	-0.75002	0.0606865	0.675748
ENSMUSG00000025280	Polr3a	14	0.284833	0.0607221	0.675748
ENSMUSG00000093661	Eif4e3	6	-0.45528	0.0607878	0.675976
ENSMUSG00000037716	Ccdc33	9	2.48092	0.0608882	0.67637
ENSMUSG00000027323	Rad51	2	1.81653	0.0609135	0.67637
ENSMUSG00000040606	Kazn	4	-0.307614	0.0610596	0.676859
ENSMUSG00000018921	Pelp1	11	-0.318229	0.0611697	0.676859
ENSMUSG00000030138	Bms1	6	-0.33037	0.0611809	0.676859
ENSMUSG00000035725	Prkx	X	-0.308428	0.0612284	0.676859
ENSMUSG00000046324	Ermp1	19	0.294579	0.061271	0.676859
ENSMUSG00000020495	Smg8	11	0.490348	0.0612715	0.676859
ENSMUSG00000043424	Eif3j2	18	2.27518	0.0612738	0.676859
ENSMUSG00000054469	Lclat1	17	-0.318595	0.0613783	0.677305
ENSMUSG00000022760	Thap7	16	0.506397	0.061422	0.677305
ENSMUSG00000032579	Hemk1	9	0.929037	0.0614651	0.677305
ENSMUSG00000008575	Nfib	4	0.356715	0.0614951	0.677305
ENSMUSG00000062203	Gspt1	16	-0.240629	0.0615862	0.67781
ENSMUSG00000032269	Htr3a	9	1.53945	0.0616824	0.677921
ENSMUSG00000034796	Cpne7	8	0.758656	0.0616868	0.677921
ENSMUSG00000020882	Cacnb1	11	-0.273627	0.0618373	0.678248
ENSMUSG00000025935	Tram1	1	0.487018	0.0619204	0.678248
ENSMUSG00000022386	Trmu	15	-0.575268	0.0620378	0.678248
ENSMUSG00000030770	Parva	7	0.387915	0.0620707	0.678248
ENSMUSG00000016150	Tenm1	X	0.402999	0.0620817	0.678248
ENSMUSG00000029670	Ing3	6	-0.407107	0.0621445	0.678248
ENSMUSG00000049916	2610318N02Rik	16	2.27931	0.0621511	0.678248
ENSMUSG00000021587	Pcsk1	13	0.530827	0.0621907	0.678248
ENSMUSG00000006958	Chrd	16	1.21814	0.0621966	0.678248
ENSMUSG00000049791	Fzd4	7	0.792823	0.0622065	0.678248
ENSMUSG00000025555	Farp1	14	0.298095	0.0622146	0.678248
ENSMUSG00000026198	Abcb6	1	-0.571693	0.0624522	0.679528
ENSMUSG00000036181	Hist1h1c	13	0.516541	0.062487	0.679528
ENSMUSG00000030659	Nucb2	7	-0.39934	0.0625076	0.679528
ENSMUSG00000018820	Zfyve27	19	-0.267958	0.0625643	0.679528
ENSMUSG00000028619	Tceanc2	4	0.504843	0.062596	0.679528
ENSMUSG00000030264	Thumpd3	6	-0.585533	0.0626043	0.679528
ENSMUSG00000021702	Thbs4	13	1.51546	0.0627681	0.680397
ENSMUSG00000006418	Rnf114	2	0.370792	0.0627751	0.680397
ENSMUSG00000057716	Tmem178b	6	0.287957	0.0629825	0.681652
ENSMUSG00000028465	Tln1	4	0.303106	0.0629877	0.681652
ENSMUSG00000033319	Fem1c	18	-0.293789	0.0630274	0.681652
ENSMUSG00000055065	Ddx17	15	0.264539	0.0632489	0.682008
ENSMUSG00000039630	Hnrnpu	1	-0.307121	0.0633219	0.682008
ENSMUSG00000021928	Ebpl	14	0.709164	0.0634169	0.682008
ENSMUSG00000030556	Lrrc28	7	0.455609	0.0635364	0.682008
ENSMUSG00000024330	Col11a2	17	0.681488	0.0636627	0.682008
ENSMUSG00000002455	Prpf6	2	-0.258119	0.0636708	0.682008
ENSMUSG00000008333	Snrpb2	2	-0.475024	0.0636806	0.682008
ENSMUSG00000057068	Fam47e	5	3.77534	0.0637398	0.682008
ENSMUSG00000029093	Sorcs2	5	-0.25012	0.0637503	0.682008
ENSMUSG00000027199	Gatm	2	0.403654	0.0638032	0.682008
ENSMUSG00000043051	Disc1	8	-1.61779	0.0638689	0.682008
ENSMUSG00000033047	Eif3l	15	-0.269231	0.0638785	0.682008
ENSMUSG00000049606	Zfp644	5	-0.2223	0.0638955	0.682008
ENSMUSG00000020149	Rab1	11	0.25496	0.0639372	0.682008
ENSMUSG00000002835	Chaf1a	17	1.05318	0.063967	0.682008
ENSMUSG00000041801	Phlda3	1	0.768613	0.0639769	0.682008
ENSMUSG00000032852	Rspo4	2	-2.6416	0.0640185	0.682008
ENSMUSG00000037846	Rtkn2	10	1.13415	0.0640309	0.682008
ENSMUSG00000030577	Cd22	7	1.81826	0.0640798	0.682008
ENSMUSG00000024867	Pip5k1b	19	0.671632	0.0640963	0.682008
ENSMUSG00000029470	P2rx4	5	0.57287	0.0641554	0.682008
ENSMUSG00000021493	Pdlim7	13	-0.392237	0.064217	0.682008
ENSMUSG00000015970	Chdh	14	0.858853	0.0642375	0.682008
ENSMUSG00000068037	Mas1	17	-0.840658	0.0642399	0.682008
ENSMUSG00000023905	Tnfrsf12a	17	1.59554	0.0642716	0.682008
ENSMUSG00000041144	Dnah7b	1	1.07156	0.0642751	0.682008
ENSMUSG00000050071	Bex1	X	-0.436159	0.0643411	0.682008
ENSMUSG00000022112	Gpc5	14	0.339175	0.0643564	0.682008
ENSMUSG00000030774	Pak1	7	0.263614	0.0644397	0.682008
ENSMUSG00000044847	Lsm11	11	0.750232	0.0644872	0.682008
ENSMUSG00000018509	Cenpv	11	-0.348733	0.0645106	0.682008
ENSMUSG00000003198	Zfp959	17	0.980162	0.0645173	0.682008
ENSMUSG00000096201	Gm10715	9	1.67618	0.0646304	0.682242
ENSMUSG00000003476	Crhr2	6	1.78031	0.0646306	0.682242
ENSMUSG00000073987	Ggh	4	0.979764	0.0648527	0.682991
ENSMUSG00000019055	Plod1	4	0.440328	0.0648714	0.682991
ENSMUSG00000037725	Ckap2	8	2.29575	0.0648803	0.682991
ENSMUSG00000043372	Hexim2	11	0.737608	0.064884	0.682991
ENSMUSG00000029635	Cdk8	5	-0.362494	0.0650302	0.683756
ENSMUSG00000069171	Nr2f1	13	0.63394	0.065063	0.683756
ENSMUSG00000021951	N6amt2	14	-0.551913	0.0650936	0.683756
ENSMUSG00000027525	Phactr3	2	-0.300762	0.0652131	0.684532
ENSMUSG00000036760	Kcnk9	15	0.749017	0.065296	0.684923
ENSMUSG00000027180	Fbxo3	2	0.278421	0.0653548	0.685059
ENSMUSG00000042846	Lrrtm3	10	-0.330917	0.0654113	0.685172
ENSMUSG00000033446	Lpar6	14	1.01933	0.0655517	0.686046
ENSMUSG00000021572	Cep72	13	-1.1358	0.0655864	0.686046
ENSMUSG00000036278	Macrod1	19	1.18848	0.0657103	0.686583
ENSMUSG00000003283	Hck	2	-1.26937	0.0657591	0.686583
ENSMUSG00000006850	Tmco6	18	-0.815292	0.0657796	0.686583
ENSMUSG00000024552	Slc14a2	18	3.81511	0.065821	0.686583
ENSMUSG00000032434	Cmtm6	9	0.509152	0.0659034	0.686902
ENSMUSG00000050663	Trhde	10	0.681906	0.0659844	0.686902
ENSMUSG00000024544	Ldlrad4	18	0.261848	0.0659892	0.686902
ENSMUSG00000037984	Neurod6	6	1.56277	0.0661993	0.68861
ENSMUSG00000045404	Kcnk13	12	0.872916	0.0663409	0.689604
ENSMUSG00000053819	Camk2d	3	0.363564	0.0663928	0.689666
ENSMUSG00000038388	Mpp6	6	-0.296074	0.0668336	0.691962
ENSMUSG00000025509	Pnpla2	7	0.449944	0.0668516	0.691962
ENSMUSG00000006800	Sulf2	2	0.36493	0.0668589	0.691962
ENSMUSG00000041323	Ak7	12	1.78756	0.0668677	0.691962
ENSMUSG00000032456	Nmnat3	9	-0.954379	0.0669661	0.691962
ENSMUSG00000015568	Lpl	8	-0.535146	0.0670233	0.691962
ENSMUSG00000040667	Nup88	11	-0.324707	0.0670762	0.691962
ENSMUSG00000053166	Cdh22	2	-0.516641	0.0670915	0.691962
ENSMUSG00000033105	Lss	10	0.334225	0.067113	0.691962
ENSMUSG00000023791	Pigx	16	-0.662423	0.0671504	0.691962
ENSMUSG00000058883	Zfp708	13	0.959916	0.067204	0.691962
ENSMUSG00000053799	Exoc6	19	-0.436689	0.0672079	0.691962
ENSMUSG00000034795	Ccdc122	14	-1.24676	0.0672293	0.691962
ENSMUSG00000055313	Pgbd1	13	1.81178	0.0672606	0.691962
ENSMUSG00000034430	Zxdc	6	-0.28299	0.0674277	0.693205
ENSMUSG00000000409	Lck	4	-1.47121	0.0676382	0.69394
ENSMUSG00000032128	Robo3	9	-0.98841	0.0676677	0.69394
ENSMUSG00000071656	Lrrn4cl	19	2.49623	0.0676991	0.69394
ENSMUSG00000028329	Xpa	4	0.47533	0.0677191	0.69394
ENSMUSG00000023966	Rsph9	17	0.986933	0.0678746	0.69394
ENSMUSG00000026730	Pter	2	0.802643	0.0679283	0.69394
ENSMUSG00000035033	Tbr1	2	1.7471	0.0679955	0.69394
ENSMUSG00000040659	Efhd2	4	0.500419	0.0681043	0.69394
ENSMUSG00000021639	Gtf2h2	13	0.342067	0.0681052	0.69394
ENSMUSG00000056515	Rab31	17	0.298509	0.0681875	0.69394
ENSMUSG00000031309	Rps6ka3	X	-0.275651	0.0681897	0.69394
ENSMUSG00000000058	Cav2	6	0.794507	0.0682178	0.69394
ENSMUSG00000002059	Rab34	11	0.793731	0.0682552	0.69394
ENSMUSG00000028700	Pomgnt1	4	0.389271	0.0682585	0.69394
ENSMUSG00000054874	Pcnxl3	19	0.232923	0.0682755	0.69394
ENSMUSG00000024613	Tcof1	18	-0.385737	0.0682973	0.69394
ENSMUSG00000028672	Hmgcl	4	0.595969	0.0683166	0.69394
ENSMUSG00000062944	9130023H24Rik	7	0.980591	0.0683331	0.69394
ENSMUSG00000035530	Eif1	11	-0.297766	0.0684492	0.694616
ENSMUSG00000026622	Nek2	1	-1.29774	0.0684924	0.694616
ENSMUSG00000025934	Gsta3	1	1.6569	0.0687188	0.694649
ENSMUSG00000021144	Mta1	12	-0.23131	0.0687369	0.694649
ENSMUSG00000036281	Snapc4	2	-0.454592	0.068774	0.694649
ENSMUSG00000022297	Fzd6	15	0.57972	0.0688313	0.694649
ENSMUSG00000086909	Gm4926	11	-1.29789	0.068837	0.694649
ENSMUSG00000055493	Epm2a	10	-0.435366	0.0688445	0.694649
ENSMUSG00000054920	Klhl5	5	0.303834	0.0688501	0.694649
ENSMUSG00000061322	Dnaic1	4	1.03678	0.0688746	0.694649
ENSMUSG00000022211	Lrrc16b	14	-0.487171	0.0689626	0.694649
ENSMUSG00000027566	Psma7	2	-0.292989	0.0689661	0.694649
ENSMUSG00000020893	Per1	11	-0.510611	0.0690165	0.694649
ENSMUSG00000032012	Pvrl1	9	0.423628	0.0690521	0.694649
ENSMUSG00000008305	Tle1	4	-0.339271	0.0692612	0.695857
ENSMUSG00000046909	Tefm	11	0.824078	0.0692651	0.695857
ENSMUSG00000028559	Osbpl9	4	-0.315802	0.0694224	0.696548
ENSMUSG00000007827	Ankrd26	6	-0.438523	0.0694746	0.696548
ENSMUSG00000007682	Dio2	12	-0.526571	0.0695212	0.696548
ENSMUSG00000022665	Ccdc80	16	0.674311	0.0695988	0.696548
ENSMUSG00000042793	Lgr6	1	1.58808	0.0696129	0.696548
ENSMUSG00000028917	Plekhm2	4	0.341572	0.0696651	0.696548
ENSMUSG00000030592	Ryr1	7	-0.404149	0.069692	0.696548
ENSMUSG00000042035	Igsf3	3	0.530178	0.069708	0.696548
ENSMUSG00000030787	Lyve1	7	3.79218	0.0697525	0.696548
ENSMUSG00000042784	Muc1	3	-1.83676	0.0698137	0.696695
ENSMUSG00000024480	Ap3s1	18	-1.05561	0.0699549	0.696972
ENSMUSG00000078870	Gm14410	2	-1.58762	0.0699674	0.696972
ENSMUSG00000070802	Pnmal2	7	-0.339337	0.070103	0.696972
ENSMUSG00000028907	Utp11l	4	-0.45006	0.0701221	0.696972
ENSMUSG00000006740	Kif5b	18	0.277559	0.070304	0.696972
ENSMUSG00000054901	Arhgef33	17	1.2681	0.0703699	0.696972
ENSMUSG00000097728	Gm26840	4	1.71412	0.0703851	0.696972
ENSMUSG00000043929	Klhl15	X	0.465796	0.0704058	0.696972
ENSMUSG00000038010	Ccdc138	10	1.26812	0.0704161	0.696972
ENSMUSG00000007030	Vwa7	17	-1.13861	0.0704165	0.696972
ENSMUSG00000035547	Capn5	7	0.348254	0.0704644	0.696972
ENSMUSG00000027500	Stmn2	3	0.427539	0.0704829	0.696972
ENSMUSG00000037902	Sirpa	2	-0.209071	0.0705253	0.696972
ENSMUSG00000031374	Zfp92	X	-0.956131	0.0705609	0.696972
ENSMUSG00000037393	Nmur2	11	2.27089	0.0706081	0.696972
ENSMUSG00000019803	Nr2e1	10	-0.367181	0.0706662	0.696972
ENSMUSG00000020098	Pcbd1	10	1.2185	0.0706774	0.696972
ENSMUSG00000024238	Zeb1	18	-0.216193	0.0707848	0.696972
ENSMUSG00000008167	Fbxw9	8	-0.835871	0.070798	0.696972
ENSMUSG00000092086	Gm6793	8	1.26748	0.07084	0.696972
ENSMUSG00000031189	Aff2	X	0.561574	0.0708529	0.696972
ENSMUSG00000071653	1810009A15Rik	19	0.4002	0.0709095	0.696972
ENSMUSG00000019851	Perp	10	0.816245	0.0709129	0.696972
ENSMUSG00000050953	Gja1	10	0.285776	0.0710041	0.696972
ENSMUSG00000097462	9530026P05Rik	6	1.21851	0.0710137	0.696972
ENSMUSG00000028463	Car9	4	1.2674	0.0710512	0.696972
ENSMUSG00000025049	Taf5	19	0.662058	0.0711708	0.697688
ENSMUSG00000032179	Bmp5	9	1.46701	0.0713535	0.69804
ENSMUSG00000020863	Luc7l3	11	-0.266412	0.0713786	0.69804
ENSMUSG00000044950	Pwwp2a	11	-0.317133	0.0714383	0.69804
ENSMUSG00000006356	Crip2	12	-0.292795	0.0714618	0.69804
ENSMUSG00000058402	Zfp420	7	0.697858	0.0714729	0.69804
ENSMUSG00000074766	Ism1	2	-0.872543	0.0714863	0.69804
ENSMUSG00000063445	Nmral1	16	0.658037	0.0715658	0.698361
ENSMUSG00000022201	Zfr	15	-0.22533	0.0718246	0.699742
ENSMUSG00000029501	Ankle2	5	-0.283446	0.071836	0.699742
ENSMUSG00000025875	Tspan17	13	0.563065	0.0718784	0.699742
ENSMUSG00000027305	Ndufaf1	2	-0.614161	0.0719019	0.699742
ENSMUSG00000033713	Foxn3	12	0.334034	0.0720734	0.699742
ENSMUSG00000027984	Hadh	3	0.436322	0.0720839	0.699742
ENSMUSG00000042155	Klhl23	2	-0.341432	0.072115	0.699742
ENSMUSG00000031825	Crispld2	8	1.29733	0.0721696	0.699742
ENSMUSG00000060962	Dmkn	7	-0.407992	0.0722201	0.699742
ENSMUSG00000019189	Rnf145	11	-0.252114	0.0722207	0.699742
ENSMUSG00000001707	Eef1e1	13	-0.63112	0.072272	0.699742
ENSMUSG00000047141	Zfp654	16	-0.534701	0.0722828	0.699742
ENSMUSG00000036840	Siah1a	8	0.823633	0.0723147	0.699742
ENSMUSG00000031075	Ano1	7	-0.727648	0.0724944	0.701028
ENSMUSG00000063415	Cyp26b1	6	1.31637	0.0727253	0.701592
ENSMUSG00000056854	Pou3f4	X	-0.648352	0.0727479	0.701592
ENSMUSG00000074622	Mafb	2	0.469629	0.0727994	0.701592
ENSMUSG00000024713	Pcsk5	19	0.663126	0.0728075	0.701592
ENSMUSG00000054312	Mrps21	3	-0.50806	0.0728377	0.701592
ENSMUSG00000095041	AC149090.1	JH584304.1	-0.506326	0.0728525	0.701592
ENSMUSG00000004897	Hdgf	3	-0.245442	0.0728805	0.701592
ENSMUSG00000027570	Col9a3	2	1.10148	0.0730248	0.701918
ENSMUSG00000070003	Ssbp4	8	-0.26841	0.0730385	0.701918
ENSMUSG00000022529	Zfp263	16	-0.444969	0.0730767	0.701918
ENSMUSG00000045896	Paip2b	6	0.337927	0.0731018	0.701918
ENSMUSG00000003235	Eif2b5	16	-0.334893	0.0733243	0.702434
ENSMUSG00000041199	Rpusd1	17	-0.394296	0.0733287	0.702434
ENSMUSG00000039000	Ube3c	5	-0.2555	0.0733399	0.702434
ENSMUSG00000033007	Asic4	1	-0.443048	0.0733431	0.702434
ENSMUSG00000001379	Apbb3	18	0.507712	0.0734537	0.702754
ENSMUSG00000071112	B230216G23Rik	6	-1.48592	0.0734704	0.702754
ENSMUSG00000042589	Cux2	5	0.477345	0.0737972	0.705429
ENSMUSG00000040771	Oard1	17	0.685045	0.0738599	0.705579
ENSMUSG00000073131	Vma21	X	0.441941	0.0739981	0.706111
ENSMUSG00000077323	Rnu11	4	-1.76784	0.0740275	0.706111
ENSMUSG00000035954	Dock4	12	-0.26876	0.0740895	0.706111
ENSMUSG00000028470	Hint2	4	0.74838	0.0741424	0.706111
ENSMUSG00000025898	Cwf19l2	9	-0.41259	0.0741905	0.706111
ENSMUSG00000038331	Satb2	1	1.46916	0.0741985	0.706111
ENSMUSG00000089661	Mia	7	2.3074	0.0742798	0.706219
ENSMUSG00000004360	9330159F19Rik	10	-0.302122	0.0743385	0.706219
ENSMUSG00000055978	Fut2	7	-1.48687	0.0744802	0.706219
ENSMUSG00000048728	Zfp454	11	-0.701205	0.0744824	0.706219
ENSMUSG00000058254	Tspan7	X	-0.249621	0.0745462	0.706219
ENSMUSG00000092072	Gm4540	3	-1.02587	0.0745673	0.706219
ENSMUSG00000035357	Pdzrn3	6	0.679287	0.0745952	0.706219
ENSMUSG00000024812	Tjp2	19	0.374374	0.0746769	0.706219
ENSMUSG00000040040	Ift88	14	-0.486029	0.0747686	0.706219
ENSMUSG00000075040	Zfp408	2	-0.550149	0.074773	0.706219
ENSMUSG00000027568	Ntsr1	2	1.35145	0.0747738	0.706219
ENSMUSG00000051439	Cd14	18	-1.58817	0.0747994	0.706219
ENSMUSG00000039057	Myo16	8	0.33969	0.0748227	0.706219
ENSMUSG00000021774	Ube2e1	14	-0.368953	0.0748973	0.706477
ENSMUSG00000040521	Tsfm	10	-1.17054	0.0750387	0.707043
ENSMUSG00000029345	Tfip11	5	0.405162	0.0751346	0.707043
ENSMUSG00000055850	Rnf181	6	0.362817	0.07523	0.707043
ENSMUSG00000021357	Exoc2	13	0.265684	0.0753225	0.707043
ENSMUSG00000023018	Smarcd1	15	-0.232687	0.0753318	0.707043
ENSMUSG00000066735	Vkorc1l1	5	0.270766	0.0753668	0.707043
ENSMUSG00000032500	Dclk3	9	-0.457236	0.0754446	0.707043
ENSMUSG00000051674	Dcun1d4	5	-0.228553	0.0754559	0.707043
ENSMUSG00000099115	Gm17190	13	-1.75598	0.0754907	0.707043
ENSMUSG00000001228	Uhrf1	17	2.49791	0.075624	0.707043
ENSMUSG00000013150	Gfod2	8	-0.621057	0.0756415	0.707043
ENSMUSG00000037206	Islr	9	1.05955	0.0756613	0.707043
ENSMUSG00000024727	Trpm6	19	1.49133	0.0756807	0.707043
ENSMUSG00000068854	Hist2h2be	3	0.810282	0.0757003	0.707043
ENSMUSG00000031352	Hccs	X	0.487164	0.0757446	0.707043
ENSMUSG00000028959	Fastk	5	-0.328026	0.0757821	0.707043
ENSMUSG00000045098	Suv420h1	19	-0.299048	0.0757919	0.707043
ENSMUSG00000034538	Zfp418	7	-0.55953	0.0758068	0.707043
ENSMUSG00000019761	Krt10	11	-0.404262	0.0759124	0.707299
ENSMUSG00000036594	H2-Aa	17	2.04935	0.0759288	0.707299
ENSMUSG00000022469	Rapgef3	15	0.49052	0.0760415	0.707909
ENSMUSG00000024011	Pi16	17	-1.76691	0.0762873	0.709591
ENSMUSG00000025209	Peo1	19	-0.603777	0.076333	0.709591
ENSMUSG00000039286	Fndc3b	3	-0.275488	0.0763643	0.709591
ENSMUSG00000059436	Max	12	-0.243908	0.0764819	0.709864
ENSMUSG00000064043	Trerf1	17	-0.299556	0.0764885	0.709864
ENSMUSG00000010538	Tsacc	3	-1.77111	0.0765457	0.709955
ENSMUSG00000031853	BC021891	8	1.05769	0.0767227	0.710923
ENSMUSG00000063446	E130309F12Rik	4	-0.39058	0.0768767	0.710923
ENSMUSG00000032332	Col12a1	9	0.817641	0.0768796	0.710923
ENSMUSG00000075700	Selt	3	-0.239925	0.0769531	0.710923
ENSMUSG00000047515	BC049715	6	-2.07658	0.076983	0.710923
ENSMUSG00000037410	Tbc1d2b	9	-0.294079	0.077064	0.710923
ENSMUSG00000039108	Lsm14b	2	-0.36039	0.0771548	0.710923
ENSMUSG00000046699	Slitrk4	X	-0.327815	0.0771946	0.710923
ENSMUSG00000043463	Rab9b	X	-0.380325	0.0772063	0.710923
ENSMUSG00000063568	Jazf1	6	-0.373068	0.0772741	0.710923
ENSMUSG00000060882	Kcnd2	6	-0.242381	0.0772897	0.710923
ENSMUSG00000052415	Tchh	3	-0.687476	0.0773555	0.710923
ENSMUSG00000000632	Sez6	11	-0.28449	0.0774043	0.710923
ENSMUSG00000028629	Exo5	4	-0.676619	0.0774552	0.710923
ENSMUSG00000028792	Ak2	4	-0.472642	0.077472	0.710923
ENSMUSG00000032327	Stra6	9	1.27099	0.0775364	0.710923
ENSMUSG00000052419	2610001J05Rik	6	0.597135	0.0775371	0.710923
ENSMUSG00000055723	Rras2	7	1.09519	0.0775389	0.710923
ENSMUSG00000020923	Ubtf	11	-0.267603	0.0775638	0.710923
ENSMUSG00000029123	Stk32b	5	1.3899	0.0775992	0.710923
ENSMUSG00000043192	Gm1840	8	-2.1578	0.077667	0.711109
ENSMUSG00000043243	Fam129c	8	-2.1572	0.0778587	0.712429
ENSMUSG00000068039	Tcp1	17	-0.279484	0.0780187	0.713241
ENSMUSG00000051159	Cited1	X	-2.15785	0.0780608	0.713241
ENSMUSG00000026255	Efhd1	1	0.454736	0.0780906	0.713241
ENSMUSG00000025892	Gria4	9	0.250244	0.0781937	0.713241
ENSMUSG00000094840	A630081J09Rik	5	-0.504557	0.0781955	0.713241
ENSMUSG00000031376	Atp2b3	X	0.280446	0.0782332	0.713241
ENSMUSG00000097326	A330048O09Rik	13	1.83493	0.0782878	0.713305
ENSMUSG00000027668	Mfn1	3	0.390303	0.0784157	0.713751
ENSMUSG00000038811	Gngt2	11	0.964551	0.0785116	0.713751
ENSMUSG00000022898	Dscr3	16	0.503953	0.0785404	0.713751
ENSMUSG00000020267	Hint1	11	-0.227733	0.0786209	0.713751
ENSMUSG00000049047	Armcx3	X	-0.767531	0.0786424	0.713751
ENSMUSG00000000561	Wdr77	3	0.366649	0.0786696	0.713751
ENSMUSG00000033326	Kdm4a	4	-0.311294	0.0786703	0.713751
ENSMUSG00000007655	Cav1	6	0.512373	0.0788834	0.713816
ENSMUSG00000058420	Syt17	7	0.951927	0.0788852	0.713816
ENSMUSG00000073528	Gm10530	1	2.28203	0.0788895	0.713816
ENSMUSG00000044681	Cnpy1	5	2.52856	0.0789808	0.713816
ENSMUSG00000031367	Ap1s2	X	-0.325983	0.0789874	0.713816
ENSMUSG00000021198	Unc79	12	-0.224846	0.0790081	0.713816
ENSMUSG00000020467	Efemp1	11	0.825609	0.0790611	0.713816
ENSMUSG00000040128	Pnrc1	4	-0.29477	0.0791064	0.713816
ENSMUSG00000026430	Rassf5	1	0.547669	0.0791476	0.713816
ENSMUSG00000002006	Pdzd4	X	-0.331172	0.0791541	0.713816
ENSMUSG00000022680	Pdxdc1	16	0.261073	0.0792119	0.713908
ENSMUSG00000023186	Vwa5a	9	0.758263	0.0794341	0.714703
ENSMUSG00000051043	Gprc5c	11	0.925057	0.0794395	0.714703
ENSMUSG00000024883	Rin1	19	-0.343838	0.0794432	0.714703
ENSMUSG00000021756	Il6st	13	0.27421	0.0795851	0.714973
ENSMUSG00000030826	Bcat2	7	-0.726021	0.0796062	0.714973
ENSMUSG00000051323	Pcdh19	X	0.439729	0.0796164	0.714973
ENSMUSG00000029310	Nudt9	5	0.381447	0.0797882	0.715778
ENSMUSG00000097431	Gm26782	14	0.784948	0.0798849	0.715778
ENSMUSG00000026639	Lamb3	1	-0.882181	0.0799295	0.715778
ENSMUSG00000032437	Stt3b	9	0.25418	0.0799389	0.715778
ENSMUSG00000027706	Sec62	3	-0.223981	0.0799894	0.715778
ENSMUSG00000032125	Robo4	9	-0.658365	0.0800087	0.715778
ENSMUSG00000037993	Dhx38	8	-0.328231	0.0800843	0.715778
ENSMUSG00000006276	Eps15l1	8	-0.248059	0.080095	0.715778
ENSMUSG00000026028	Trak2	1	0.409437	0.0801826	0.715778
ENSMUSG00000036913	Trim67	8	0.758375	0.0802159	0.715778
ENSMUSG00000004642	Slbp	5	-0.58258	0.0802891	0.715778
ENSMUSG00000073424	Cyp4f15	17	-0.720345	0.080326	0.715778
ENSMUSG00000028411	Aptx	4	-0.333973	0.0803273	0.715778
ENSMUSG00000031834	Pik3r2	8	-0.238417	0.0804473	0.716002
ENSMUSG00000028214	Gem	4	-2.15388	0.0804834	0.716002
ENSMUSG00000033594	Spata2l	8	-0.317938	0.0804958	0.716002
ENSMUSG00000043496	Tril	6	0.331026	0.0806186	0.716425
ENSMUSG00000015647	Lama5	2	0.471455	0.080639	0.716425
ENSMUSG00000016262	Sertad4	1	-0.352789	0.0807893	0.716692
ENSMUSG00000026275	Ppp1r7	1	-0.267949	0.0807982	0.716692
ENSMUSG00000055720	Ubl7	9	-0.287346	0.080861	0.716692
ENSMUSG00000071359	Tbpl1	10	0.420154	0.0808724	0.716692
ENSMUSG00000039164	Naif1	2	0.480498	0.0809083	0.716692
ENSMUSG00000055799	Tcf7l1	6	0.557053	0.0810226	0.717219
ENSMUSG00000000247	Lhx2	2	-0.467447	0.081088	0.717219
ENSMUSG00000043909	Trp53bp1	2	0.216073	0.0812591	0.717219
ENSMUSG00000026826	Nr4a2	2	1.50885	0.0812608	0.717219
ENSMUSG00000023118	Sympk	7	-0.230993	0.081262	0.717219
ENSMUSG00000044499	Hs3st5	10	-0.670467	0.0812837	0.717219
ENSMUSG00000024474	Ik	18	-0.252112	0.0813804	0.717219
ENSMUSG00000035873	Pawr	10	2.29258	0.0813878	0.717219
ENSMUSG00000005069	Pex5	6	0.564255	0.081405	0.717219
ENSMUSG00000022335	Zfat	15	0.452844	0.0814466	0.717219
ENSMUSG00000066232	Ipo7	7	-0.287889	0.0815444	0.717574
ENSMUSG00000015575	Atp6v0e	17	0.33586	0.0815828	0.717574
ENSMUSG00000037236	Matr3	18	-0.253052	0.0816348	0.71761
ENSMUSG00000074461	Gm10699	8	-0.589962	0.0817773	0.718441
ENSMUSG00000063972	Nr6a1	2	0.495717	0.0820232	0.71984
ENSMUSG00000097727	F630040K05Rik	17	1.47978	0.0820721	0.71984
ENSMUSG00000025432	Avil	10	2.27309	0.0821103	0.71984
ENSMUSG00000023911	Flywch2	17	0.734335	0.0821287	0.71984
ENSMUSG00000025224	Gbf1	19	0.213962	0.0822332	0.719969
ENSMUSG00000005397	Nid1	13	0.522196	0.0822395	0.719969
ENSMUSG00000039661	Dusp26	8	0.253807	0.0824623	0.721293
ENSMUSG00000038172	Ttc39b	4	0.34919	0.0825197	0.721293
ENSMUSG00000001424	Snd1	6	-0.230813	0.0825575	0.721293
ENSMUSG00000030760	Acer3	7	-0.455258	0.0825834	0.721293
ENSMUSG00000071266	Zfp946	17	0.613792	0.0826936	0.721834
ENSMUSG00000032249	Anp32a	9	-0.259434	0.0827841	0.722037
ENSMUSG00000023944	Hsp90ab1	17	-0.261734	0.0828455	0.722037
ENSMUSG00000031578	Mak16	8	0.464782	0.0828615	0.722037
ENSMUSG00000046667	Rbm12b1	4	-1.524	0.0830572	0.722878
ENSMUSG00000038058	Nod1	6	0.573905	0.0831234	0.722878
ENSMUSG00000002257	Def6	17	1.17742	0.0832205	0.722878
ENSMUSG00000034709	Ppp1r21	17	-0.258842	0.083239	0.722878
ENSMUSG00000001103	Sebox	11	2.2829	0.0832622	0.722878
ENSMUSG00000063434	Sorcs3	19	0.31271	0.0832797	0.722878
ENSMUSG00000034748	Sirt6	10	-0.423034	0.0832958	0.722878
ENSMUSG00000051444	Bbs12	3	-0.998626	0.0833915	0.72328
ENSMUSG00000071015	Gm136	4	-1.15853	0.083458	0.72328
ENSMUSG00000014329	Bicc1	10	0.538253	0.0835126	0.72328
ENSMUSG00000069227	Gprin1	13	0.37217	0.0835352	0.72328
ENSMUSG00000036452	Arhgap26	18	-0.238406	0.0835879	0.723318
ENSMUSG00000016763	Scube1	15	0.850284	0.0836773	0.723432
ENSMUSG00000001300	Efnb2	8	-0.323992	0.0836977	0.723432
ENSMUSG00000042734	Ttc9	12	-0.325595	0.0838469	0.724304
ENSMUSG00000061436	Hipk2	6	0.284955	0.0840008	0.724998
ENSMUSG00000037475	Thoc2	X	-0.260854	0.084024	0.724998
ENSMUSG00000024218	Taf11	17	-0.380076	0.0840746	0.725017
ENSMUSG00000038495	Otud7b	3	0.280503	0.0841908	0.725601
ENSMUSG00000030814	Bcl7c	7	0.919832	0.0843618	0.725777
ENSMUSG00000061544	Zfp229	17	1.09745	0.0843781	0.725777
ENSMUSG00000072663	Spef2	15	1.31767	0.0844052	0.725777
ENSMUSG00000030123	Plxnd1	6	-0.405692	0.0844119	0.725777
ENSMUSG00000069727	Gm5595	7	-0.65531	0.0844825	0.725777
ENSMUSG00000078519	2310026L22Rik	4	-1.27847	0.084502	0.725777
ENSMUSG00000025255	Zfhx4	3	-0.357551	0.0845793	0.726025
ENSMUSG00000035529	Prdm4	10	0.346481	0.0847062	0.726521
ENSMUSG00000058740	Kcnt1	2	-0.230267	0.0847341	0.726521
ENSMUSG00000027890	Gstm4	3	0.910232	0.0848239	0.726819
ENSMUSG00000022783	Spag6	16	0.711489	0.0849551	0.726819
ENSMUSG00000059493	Nhs	X	0.560347	0.0849834	0.726819
ENSMUSG00000032519	Slc25a38	9	0.68662	0.0850571	0.726819
ENSMUSG00000031799	Tpm4	8	0.410468	0.0851352	0.726819
ENSMUSG00000031533	Mrps31	8	0.589436	0.0851392	0.726819
ENSMUSG00000078485	Plekhn1	4	-0.901782	0.0851491	0.726819
ENSMUSG00000064280	Ccdc146	5	2.54791	0.085157	0.726819
ENSMUSG00000053626	Tll1	8	-0.897683	0.0853133	0.727408
ENSMUSG00000016559	H3f3b	11	0.294445	0.085369	0.727408
ENSMUSG00000073374	C030034I22Rik	17	-1.34563	0.0853945	0.727408
ENSMUSG00000043432	Leng9	7	-0.868945	0.0855824	0.727408
ENSMUSG00000057637	Prdm2	4	-0.219447	0.0855993	0.727408
ENSMUSG00000040640	Erc2	14	-0.264874	0.0857808	0.727408
ENSMUSG00000024511	Rab27b	18	-0.386204	0.0858412	0.727408
ENSMUSG00000035390	Brsk1	7	-0.270104	0.0858818	0.727408
ENSMUSG00000040121	Rep15	6	2.50022	0.0859193	0.727408
ENSMUSG00000030022	Adamts9	6	1.09802	0.085933	0.727408
ENSMUSG00000031538	Plat	8	-0.413608	0.0859367	0.727408
ENSMUSG00000033249	Hsf4	8	-0.876756	0.0859777	0.727408
ENSMUSG00000020034	Tcp11l2	10	0.613848	0.0859847	0.727408
ENSMUSG00000043461	Sptssb	3	-1.76421	0.0861514	0.727408
ENSMUSG00000032212	Sltm	9	-0.351958	0.0864227	0.727408
ENSMUSG00000053656	Dancr	5	0.966998	0.086522	0.727408
ENSMUSG00000037824	Tspan14	14	0.381064	0.0865297	0.727408
ENSMUSG00000027326	Casc5	2	2.54871	0.0865428	0.727408
ENSMUSG00000021218	Gdi2	13	0.227525	0.0866074	0.727408
ENSMUSG00000032121	Tmem218	9	0.533559	0.0866507	0.727408
ENSMUSG00000031532	Tmem66	8	0.265204	0.086676	0.727408
ENSMUSG00000009145	Dqx1	6	1.80418	0.0866889	0.727408
ENSMUSG00000044471	AB041803	6	-0.87444	0.0866964	0.727408
ENSMUSG00000032372	Plscr2	9	1.58322	0.0867765	0.727408
ENSMUSG00000021200	Asb2	12	-1.31446	0.0867778	0.727408
ENSMUSG00000047617	BC029214	2	0.537969	0.0867836	0.727408
ENSMUSG00000028576	Ift74	4	0.39122	0.0868536	0.727408
ENSMUSG00000087361	0610043K17Rik	4	-1.56792	0.086862	0.727408
ENSMUSG00000063281	Zfp35	18	-0.437794	0.0869529	0.727408
ENSMUSG00000028896	Rcc1	4	-0.633127	0.086955	0.727408
ENSMUSG00000004035	Gstm7	3	0.427834	0.0869729	0.727408
ENSMUSG00000020868	Xylt2	11	0.625868	0.0870479	0.727408
ENSMUSG00000014846	Tppp3	8	0.745227	0.087055	0.727408
ENSMUSG00000038510	Rpf2	10	-0.542197	0.0871344	0.727408
ENSMUSG00000040433	Zbtb38	9	-0.24168	0.0871446	0.727408
ENSMUSG00000069020	Urm1	2	0.370158	0.0871506	0.727408
ENSMUSG00000060572	Mfap2	4	1.27798	0.0871717	0.727408
ENSMUSG00000052962	Mrpl35	6	-0.385644	0.0871858	0.727408
ENSMUSG00000037326	Capn15	17	-0.484933	0.0872512	0.727408
ENSMUSG00000038967	Pdk2	11	0.256711	0.0872843	0.727408
ENSMUSG00000020638	Cmpk2	12	-0.329436	0.0873061	0.727408
ENSMUSG00000020491	2810021J22Rik	11	-0.524259	0.0873192	0.727408
ENSMUSG00000028676	Srsf10	4	-0.464192	0.0873309	0.727408
ENSMUSG00000038025	Phf2	13	-0.25695	0.0873627	0.727408
ENSMUSG00000031668	Eif2ak3	6	0.404238	0.0874636	0.727539
ENSMUSG00000032532	Cck	9	1.02343	0.0875195	0.727539
ENSMUSG00000007850	Hnrnph1	11	-0.247158	0.0875243	0.727539
ENSMUSG00000017765	Slc12a4	8	0.435944	0.0876232	0.72762
ENSMUSG00000017999	Ddx27	2	-0.403581	0.0876316	0.72762
ENSMUSG00000037239	Spred3	7	-0.38484	0.0876797	0.72762
ENSMUSG00000026616	Cr2	1	2.24503	0.087788	0.727955
ENSMUSG00000041703	Zic5	14	-0.973236	0.0878172	0.727955
ENSMUSG00000043943	Naalad2	9	1.07644	0.0880094	0.728113
ENSMUSG00000040269	Mrps28	3	0.914342	0.0880509	0.728113
ENSMUSG00000030711	Sult1a1	7	-0.702048	0.0880582	0.728113
ENSMUSG00000026176	Ctdsp1	1	0.362367	0.0880775	0.728113
ENSMUSG00000057143	Trim12c	7	1.81583	0.0880794	0.728113
ENSMUSG00000032586	Traip	9	-0.596358	0.0881472	0.728131
ENSMUSG00000036036	Zfp57	17	1.47808	0.0881813	0.728131
ENSMUSG00000031488	Rab11fip1	8	0.681397	0.0882274	0.728131
ENSMUSG00000057715	A830018L16Rik	1	-0.3768	0.0884063	0.728854
ENSMUSG00000036270	Edc4	8	-0.275239	0.0884131	0.728854
ENSMUSG00000063802	Hspbp1	7	0.558537	0.0885347	0.728854
ENSMUSG00000042997	Nhlrc3	3	0.437447	0.0887041	0.728854
ENSMUSG00000037266	D4Wsu53e	4	-0.410663	0.0887144	0.728854
ENSMUSG00000029638	Glcci1	6	-0.25036	0.0887813	0.728854
ENSMUSG00000039159	Ube2h	6	0.246555	0.0888019	0.728854
ENSMUSG00000026712	Mrc1	2	0.910647	0.0888036	0.728854
ENSMUSG00000021066	Atl1	12	-0.256974	0.0888222	0.728854
ENSMUSG00000058331	Zfp85-rs1	13	-0.921219	0.0889396	0.728854
ENSMUSG00000028776	Tinagl1	4	0.777437	0.0889507	0.728854
ENSMUSG00000049353	Rd3	1	2.32194	0.0889704	0.728854
ENSMUSG00000027900	Dram2	3	-0.331442	0.0889779	0.728854
ENSMUSG00000037375	Hhat	1	1.33726	0.0889962	0.728854
ENSMUSG00000050063	Klk6	7	0.654951	0.089345	0.73025
ENSMUSG00000028729	Ebna1bp2	4	-0.253923	0.0894097	0.73025
ENSMUSG00000020133	2310011J03Rik	10	0.578551	0.0894324	0.73025
ENSMUSG00000022035	Ccdc25	14	-0.348013	0.0894624	0.73025
ENSMUSG00000029675	Eln	5	1.43777	0.0894906	0.73025
ENSMUSG00000050144	Slc25a44	3	-0.24676	0.08952	0.73025
ENSMUSG00000005575	Ube2m	7	-0.254072	0.0895575	0.73025
ENSMUSG00000037994	Slc9b2	3	1.12045	0.0895942	0.73025
ENSMUSG00000029838	Ptn	6	-0.246049	0.0896054	0.73025
ENSMUSG00000010476	Ebf3	7	1.33718	0.0897271	0.730427
ENSMUSG00000026674	Ddr2	1	0.765427	0.0897614	0.730427
ENSMUSG00000024068	Spast	17	-0.273125	0.0897734	0.730427
ENSMUSG00000005980	Dnase1	16	0.765452	0.0898573	0.730572
ENSMUSG00000034403	Pja1	X	-0.244243	0.0898887	0.730572
ENSMUSG00000031489	Adrb3	8	-3.33415	0.0899659	0.730802
ENSMUSG00000037706	Cd81	7	0.279461	0.0900863	0.730959
ENSMUSG00000023484	Prph	15	-3.33421	0.0901023	0.730959
ENSMUSG00000038630	Zkscan16	4	-0.298615	0.0901315	0.730959
ENSMUSG00000041328	Pcf11	7	-0.320525	0.090184	0.730982
ENSMUSG00000048827	Pkd1l3	8	1.86266	0.0902754	0.730982
ENSMUSG00000006678	Pola1	X	0.64883	0.0903479	0.730982
ENSMUSG00000055471	Alk	17	-0.609273	0.0903617	0.730982
ENSMUSG00000090035	Galnt4	10	0.730862	0.0903896	0.730982
ENSMUSG00000016495	Plgrkt	19	0.645051	0.0904668	0.730982
ENSMUSG00000072647	Adam1a	5	0.767454	0.0904761	0.730982
ENSMUSG00000036968	Cnpy4	5	0.536091	0.0906995	0.732393
ENSMUSG00000029166	Mapre3	5	-0.208042	0.0907697	0.732565
ENSMUSG00000030879	Mrpl17	7	0.321092	0.0908817	0.733073
ENSMUSG00000052981	Ube2ql1	13	0.293287	0.0911027	0.734238
ENSMUSG00000023032	Slc4a8	15	0.347467	0.0911711	0.734238
ENSMUSG00000026121	Sema4c	1	0.441819	0.0911732	0.734238
ENSMUSG00000020522	Mfap3	11	-0.301515	0.0912386	0.73435
ENSMUSG00000017428	Psmd11	11	-0.22318	0.0912851	0.73435
ENSMUSG00000037787	Apopt1	12	-0.48374	0.091467	0.735062
ENSMUSG00000027905	Ddx20	3	-0.659081	0.0914718	0.735062
ENSMUSG00000028771	Ptpn12	5	-0.247982	0.0917361	0.73507
ENSMUSG00000039385	Cdh6	15	0.559274	0.0918601	0.73507
ENSMUSG00000020876	Snx11	11	0.722795	0.0919691	0.73507
ENSMUSG00000044014	Npy5r	8	0.907194	0.0920119	0.73507
ENSMUSG00000064358	mt-Co3	MT	-0.600483	0.0920884	0.73507
ENSMUSG00000078851	Hist3h2a	11	0.556125	0.0921016	0.73507
ENSMUSG00000028883	Sema3a	5	0.423965	0.0921657	0.73507
ENSMUSG00000000823	Znf512b	2	-0.293952	0.0922277	0.73507
ENSMUSG00000020614	Fam20a	11	0.561809	0.0924545	0.73507
ENSMUSG00000022176	Rem2	14	-0.333383	0.0924811	0.73507
ENSMUSG00000088835	Gm23547	6	0.627068	0.0924836	0.73507
ENSMUSG00000042055	Wdr11	7	0.270482	0.0925262	0.73507
ENSMUSG00000023505	Cdca3	6	-2.16483	0.092552	0.73507
ENSMUSG00000096145	Vkorc1	7	0.343961	0.0926149	0.73507
ENSMUSG00000035835	BC005764	10	-0.322798	0.0926165	0.73507
ENSMUSG00000029314	Agpat9	5	0.462772	0.0926274	0.73507
ENSMUSG00000097265	Gm26803	13	-0.874965	0.0926395	0.73507
ENSMUSG00000097042	Gm17491	8	-0.920898	0.0926457	0.73507
ENSMUSG00000023243	Kcnk5	14	1.44555	0.0928021	0.73507
ENSMUSG00000009418	Nav1	1	-0.242968	0.0928217	0.73507
ENSMUSG00000044252	Osbpl1a	18	0.286987	0.0928219	0.73507
ENSMUSG00000036882	Arhgap33	7	-0.253615	0.092992	0.73507
ENSMUSG00000029386	Tctn2	5	0.409775	0.093016	0.73507
ENSMUSG00000029022	Miip	4	-0.850459	0.0930521	0.73507
ENSMUSG00000039529	Atp8b1	18	0.909569	0.0931388	0.73507
ENSMUSG00000029787	Avl9	6	-0.229541	0.0931791	0.73507
ENSMUSG00000015536	Mocs2	13	-0.239975	0.0932501	0.73507
ENSMUSG00000028869	Gnl2	4	-0.305892	0.0932656	0.73507
ENSMUSG00000021596	Mctp1	13	-0.382566	0.0932982	0.73507
ENSMUSG00000034560	A230046K03Rik	10	0.345428	0.0933208	0.73507
ENSMUSG00000022999	Lmbr1l	15	-0.960034	0.0933371	0.73507
ENSMUSG00000030494	Rhpn2	7	0.657616	0.0933609	0.73507
ENSMUSG00000041815	Poldip3	15	-0.225543	0.0933626	0.73507
ENSMUSG00000075217	4833423E24Rik	2	-3.32611	0.0934148	0.73507
ENSMUSG00000003847	Nfat5	8	0.205453	0.0935128	0.73507
ENSMUSG00000037315	Phf16	X	-0.450968	0.0935297	0.73507
ENSMUSG00000028063	Lmna	3	0.537732	0.0935441	0.73507
ENSMUSG00000088689	Scarna17	18	-3.33581	0.0936086	0.73507
ENSMUSG00000001289	Pfdn5	15	-0.367435	0.093632	0.73507
ENSMUSG00000015944	Gatsl2	5	0.261381	0.093714	0.73507
ENSMUSG00000036398	Ppp1r11	17	-0.211287	0.0937145	0.73507
ENSMUSG00000038188	Scarf1	11	-1.27649	0.0937766	0.73507
ENSMUSG00000030751	Psma1	7	-0.324193	0.0939322	0.73507
ENSMUSG00000086924	Gm11766	11	-0.791865	0.0939571	0.73507
ENSMUSG00000018470	Kcnab3	11	0.855756	0.0939808	0.73507
ENSMUSG00000090602	Gm5611	9	2.31186	0.0941207	0.73507
ENSMUSG00000023473	Celsr3	9	-0.341305	0.0941332	0.73507
ENSMUSG00000095930	Nim1	13	0.399948	0.0941978	0.73507
ENSMUSG00000048978	Nrsn1	13	-0.220104	0.0942251	0.73507
ENSMUSG00000094441	Zfp955a	17	-0.980102	0.0942307	0.73507
ENSMUSG00000032513	Gorasp1	9	0.38943	0.0942456	0.73507
ENSMUSG00000001119	Col6a1	10	-0.857399	0.0943211	0.73507
ENSMUSG00000022321	Cdh10	15	0.289102	0.0943276	0.73507
ENSMUSG00000026123	Plekhb2	1	0.236196	0.0943293	0.73507
ENSMUSG00000020186	Csrp2	10	1.22391	0.0943299	0.73507
ENSMUSG00000025142	Aspscr1	11	0.549488	0.0943948	0.73507
ENSMUSG00000022421	Nptxr	15	0.423586	0.0944622	0.73507
ENSMUSG00000050002	Idnk	13	0.473132	0.0944919	0.73507
ENSMUSG00000031698	Mylk3	8	1.84747	0.0945298	0.73507
ENSMUSG00000035569	Ankrd11	8	-0.209216	0.0945465	0.73507
ENSMUSG00000022453	Naga	15	0.615559	0.0945951	0.73507
ENSMUSG00000027014	Cwc22	2	-0.429611	0.0946016	0.73507
ENSMUSG00000037224	Zfyve28	5	-0.366075	0.0946368	0.73507
ENSMUSG00000018537	Pcgf2	11	-0.426624	0.0946563	0.73507
ENSMUSG00000049690	Nckap5	1	0.620885	0.0946625	0.73507
ENSMUSG00000056812	St8sia3	18	-0.285892	0.0947561	0.735415
ENSMUSG00000050732	Vamp8	6	0.712284	0.0950238	0.737111
ENSMUSG00000025608	Podxl	6	0.293924	0.0951416	0.737643
ENSMUSG00000031214	Ophn1	X	-0.316934	0.0952927	0.738017
ENSMUSG00000062078	Qk	17	0.289376	0.0953329	0.738017
ENSMUSG00000021671	Poc5	13	-0.438624	0.0953866	0.738017
ENSMUSG00000063704	Mapk15	15	-3.33658	0.0954502	0.738017
ENSMUSG00000031738	Irx6	8	-3.32175	0.095465	0.738017
ENSMUSG00000025422	Agap2	10	-0.284412	0.0954855	0.738017
ENSMUSG00000022052	Ppp2r2a	14	-0.248716	0.0956252	0.738716
ENSMUSG00000043013	Onecut1	9	-3.33668	0.0956919	0.73885
ENSMUSG00000000253	Gmpr	13	-0.486614	0.0957988	0.739295
ENSMUSG00000026201	Stk16	1	0.277422	0.0958934	0.739644
ENSMUSG00000070644	Etnk2	1	1.35138	0.0960223	0.740256
ENSMUSG00000054675	Tmem119	5	0.393446	0.0961268	0.740426
ENSMUSG00000028410	Dnaja1	4	-0.253004	0.0962115	0.740426
ENSMUSG00000040183	Ankrd6	4	-0.297755	0.0962361	0.740426
ENSMUSG00000053093	Myh7	14	-0.585267	0.096242	0.740426
ENSMUSG00000052915	Msl1	11	-0.232117	0.0963535	0.740599
ENSMUSG00000020092	Pald1	10	0.675537	0.0964702	0.740599
ENSMUSG00000027339	Rassf2	2	0.307314	0.0964806	0.740599
ENSMUSG00000045817	Zfp36l2	17	0.438066	0.0964987	0.740599
ENSMUSG00000047407	Tgif1	17	1.74108	0.0965117	0.740599
ENSMUSG00000044912	Syt16	12	0.385851	0.0965726	0.740686
ENSMUSG00000075254	Heg1	16	0.34737	0.0967164	0.741038
ENSMUSG00000021260	Hhipl1	12	-1.28066	0.0967686	0.741038
ENSMUSG00000069769	Msi2	11	0.271715	0.096771	0.741038
ENSMUSG00000025612	Bach1	16	0.45887	0.0968327	0.741038
ENSMUSG00000026344	Lypd1	1	-0.464028	0.0970039	0.741038
ENSMUSG00000069833	Ahnak	19	0.352739	0.0970455	0.741038
ENSMUSG00000032033	Barx2	9	-3.31842	0.0971031	0.741038
ENSMUSG00000017478	Zc3h18	8	-0.306066	0.0971766	0.741038
ENSMUSG00000053825	Ppfia2	10	-0.245111	0.0972399	0.741038
ENSMUSG00000095186	Gm10718	9	1.62152	0.0973257	0.741038
ENSMUSG00000045294	Insig1	5	0.363663	0.0973895	0.741038
ENSMUSG00000087590	2410004N09Rik	18	-0.675742	0.0974985	0.741038
ENSMUSG00000006411	Pvrl4	1	1.44373	0.0975503	0.741038
ENSMUSG00000039804	Ncoa5	2	-0.361952	0.0976034	0.741038
ENSMUSG00000034424	Gcsh	8	0.323368	0.0976207	0.741038
ENSMUSG00000024900	Cpt1a	19	0.288729	0.0976339	0.741038
ENSMUSG00000026991	Pkp4	2	0.256325	0.0977792	0.741038
ENSMUSG00000020142	Slc1a4	11	-0.261403	0.0978232	0.741038
ENSMUSG00000039990	2700050L05Rik	7	-0.41803	0.0978509	0.741038
ENSMUSG00000031972	Acta1	8	-0.822264	0.0979109	0.741038
ENSMUSG00000029817	Tra2a	6	-0.451272	0.0979162	0.741038
ENSMUSG00000028271	Gtf2b	3	0.524426	0.0979196	0.741038
ENSMUSG00000035104	Eva1a	6	-1.32665	0.0979404	0.741038
ENSMUSG00000046873	Mbtps2	X	0.350905	0.0980142	0.741038
ENSMUSG00000006930	Hap1	11	-0.41414	0.0981257	0.741038
ENSMUSG00000022887	Masp1	16	0.71176	0.0981768	0.741038
ENSMUSG00000032818	Loxhd1	18	2.55507	0.0982258	0.741038
ENSMUSG00000064349	mt-Tc	MT	-0.934964	0.0983136	0.741038
ENSMUSG00000033721	Vav3	3	-0.561543	0.0984195	0.741038
ENSMUSG00000097929	2810011L19Rik	12	-0.673082	0.0984658	0.741038
ENSMUSG00000005611	Mrvi1	7	-0.752982	0.0985087	0.741038
ENSMUSG00000020656	Grhl1	12	1.06634	0.0985131	0.741038
ENSMUSG00000008668	Rps18	17	-0.347415	0.0985205	0.741038
ENSMUSG00000054383	Pnma1	12	-1.07043	0.0986811	0.741038
ENSMUSG00000029623	Pdap1	5	-0.273452	0.0986975	0.741038
ENSMUSG00000039556	Ppp1r3f	X	-0.360475	0.0987557	0.741038
ENSMUSG00000041733	Coq5	5	-0.344403	0.0988084	0.741038
ENSMUSG00000027829	Ccnl1	3	-0.397152	0.0988399	0.741038
ENSMUSG00000097838	C530050E15Rik	13	-0.704354	0.0988738	0.741038
ENSMUSG00000027673	Ndufb5	3	-0.307261	0.0989195	0.741038
ENSMUSG00000039629	Strip2	6	-0.40178	0.0990614	0.741038
ENSMUSG00000031196	F8	X	-0.480625	0.0990834	0.741038
ENSMUSG00000044641	Pard6b	2	-0.632918	0.0991203	0.741038
ENSMUSG00000051390	Zbtb22	17	0.305679	0.0992684	0.741038
ENSMUSG00000020389	Cdkl3	11	-0.523853	0.0993723	0.741038
ENSMUSG00000009097	Tbx1	16	1.20818	0.0994656	0.741038
[truncated: 12,980 more rows]
